# Supplementary material for: Profiling the Course of Resolving vs. Persistent Inflammation in Human Monocytes: The Role of IL-1 Family Molecules
Source: Front Immunol. 2020 Jul 10;11:1426. doi: 10.3389/fimmu.2020.01426 (PMC7365847; doi:10.3389/fimmu.2020.01426)
Supplement: Supplementary file 1 [file Table_1.XLSX]

## Sheet: ge.list1
gene_id	symbol	description	X1A_0_h	X2A_0_h	X3A_0_h	X1C_0_h	X2C_0_h	X3C_0_h	X1C_2_h	X2C_2_h	X3C_2_h	X1A_4_h	X2A_4_h	X3A_4_h	X1A_14_h	X2A_14_h	X3A_14_h	X1A_24_h	X2A_24_h	X3A_24_h	X1A_48_h	X2A_48_h	X3A_48_h	X1A_0_h.1	X2A_0_h.1	X3A_0_h.1	X1C_0_h.1	X2C_0_h.1	X3C_0_h.1	X1C_2_h.1	X2C_2_h.1	X3C_2_h.1	X1C_4_h	X2C_4_h	X3C_4_h	X1C_14_h	X2C_14_h	X3C_14_h	X1C_24_h	X2C_24_h	X3C_24_h	X1C_72_h	X2C_72_h	X3C_72_h	X1C_96_h	X2C_96_h	X3C_96_h
9242	MSC	musculin	-1.64816	-1.87044	-1.83426	-2.43771	-1.76059	-2.11415	5.1453	6.77509	5.2442	9.64892	8.853	7.6059	8.3898	8.00264	8.21531	6.51153	6.31063	7.02895	6.08397	6.21909	6.95914	-1.64816	-1.87044	-1.83426	-2.43771	-1.76059	-2.11415	5.1453	6.77509	5.2442	8.31292	8.67564	8.16575	8.66727	8.40049	7.89858	7.85619	7.60528	7.18892	7.00355	7.06148	6.6951	7.77166	8.04369	7.30402
23657	SLC7A11	solute carrier family 7 member 11	0.755839	0.204109	0.452268	0.518703	0.930828	-0.597089	6.07357	10.088	11.2085	11.4976	11.2665	11.0818	10.8458	11.005	11.603	10.4191	10.7256	11.119	7.7191	9.30741	9.91363	0.755839	0.204109	0.452268	0.518703	0.930828	-0.597089	6.07357	10.088	11.2085	10.6317	11.8477	11.8885	11.0583	11.4109	11.4902	10.0465	10.5786	10.5735	9.25614	9.98834	9.90148	10.2283	10.684	10.3412
79572	ATP13A3	ATPase 13A3	5.51073	5.3898	5.5064	5.67156	5.8148	5.73803	10.7343	11.3289	11.2504	11.798	11.5667	11.2363	11.8419	11.7152	11.9416	11.6965	11.6907	11.5788	8.88855	9.50203	9.70467	5.51073	5.3898	5.5064	5.67156	5.8148	5.73803	10.7343	11.3289	11.2504	11.3787	11.5977	11.7553	11.6862	11.9427	11.9199	11.1752	11.4123	11.3143	9.55553	9.66699	9.79322	10.0869	10.3178	10.224
6385	SDC4	syndecan 4	1.41635	2.08798	1.695	1.23067	1.3383	1.38982	6.48208	6.36282	6.29553	8.72249	8.26265	8.14476	8.34426	8.09366	8.41987	6.94738	6.99265	7.17102	5.93869	6.41854	6.60428	1.41635	2.08798	1.695	1.23067	1.3383	1.38982	6.48208	6.36282	6.29553	8.72726	8.641	8.50428	8.72693	8.07606	8.35536	7.90597	7.41222	7.62903	6.80741	6.68548	6.82144	7.16183	7.03445	7.07895
6690	SPINK1	serine peptidase inhibitor, Kazal type 1	-4.19836	-3.74491	-3.87865	-4.5081	-3.80011	-4.16477	2.33795	1.45301	2.88969	4.58765	4.55209	4.13599	5.70988	6.48222	6.69176	4.30079	5.55038	5.94173	2.41627	4.92812	5.6148	-4.19836	-3.74491	-3.87865	-4.5081	-3.80011	-4.16477	2.33795	1.45301	2.88969	5.26805	3.91262	5.29179	6.88304	5.6418	7.58773	5.40229	3.30001	6.08913	3.2668	-0.665375	3.68234	3.46725	0.0963278	3.62288
29967	LRP12	LDL receptor related protein 12	1.03321	1.04517	1.66438	1.02172	1.71296	1.05578	3.75334	4.65503	4.12051	7.41062	7.18023	6.73165	6.97311	7.23378	7.70094	6.32586	6.45826	7.05593	4.49454	4.81815	5.54034	1.03321	1.04517	1.66438	1.02172	1.71296	1.05578	3.75334	4.65503	4.12051	6.95243	7.48579	6.98261	7.9505	7.04169	7.38132	7.65853	6.86563	7.03714	6.31015	5.67061	5.96337	6.87945	6.30143	6.5065
135	ADORA2A	adenosine A2a receptor	1.38231	2.36362	1.56014	1.95461	1.12272	0.693207	6.81181	6.05563	5.52754	10.2144	9.85447	9.33603	9.42459	9.45602	9.40773	7.83805	8.01336	8.23604	6.58653	6.78815	6.8822	1.38231	2.36362	1.56014	1.95461	1.12272	0.693207	6.81181	6.05563	5.52754	9.46002	9.35446	9.44599	9.49809	9.41163	9.22644	9.03317	8.7903	8.67339	7.68589	7.22688	7.51804	8.15711	8.05633	8.12175
64116	SLC39A8	solute carrier family 39 member 8	2.73069	3.16065	2.62319	2.41077	2.51579	1.88274	7.47415	7.63979	7.76692	10.5723	9.78733	9.44533	11.5234	10.9374	10.6309	11.1735	10.4196	9.78744	8.56619	8.22906	7.11689	2.73069	3.16065	2.62319	2.41077	2.51579	1.88274	7.47415	7.63979	7.76692	9.60332	9.68073	10.1854	10.9226	10.0437	10.2917	10.9256	10.3777	10.4742	7.77956	6.15234	7.74366	8.34348	7.43983	8.72382
22822	PHLDA1	pleckstrin homology like domain family A member 1	-0.237528	1.4988	0.621197	0.944762	0.869165	0.0612943	9.18721	10.4203	9.1523	10.1624	10.2643	9.99281	5.90399	6.13806	6.84122	5.87878	6.09725	6.35231	5.99261	6.67822	6.2467	-0.237528	1.4988	0.621197	0.944762	0.869165	0.0612943	9.18721	10.4203	9.1523	10.5485	10.8069	10.3049	5.53415	7.3404	7.04924	5.5917	7.06228	6.69061	6.57773	7.38749	7.10163	7.19224	7.70759	7.58967
8140	SLC7A5	solute carrier family 7 member 5	2.38446	3.10892	1.9574	2.94969	1.98125	1.64626	8.37552	9.36207	9.46288	10.8363	10.6775	10.5455	8.36594	7.85251	8.41001	7.44821	7.06736	7.64304	5.18079	5.33529	5.30583	2.38446	3.10892	1.9574	2.94969	1.98125	1.64626	8.37552	9.36207	9.46288	10.295	9.80385	9.72256	8.62826	7.13784	7.35705	8.61989	7.52575	8.03457	6.17518	6.40318	6.39336	6.88037	6.48009	6.83445
7130	TNFAIP6	TNF alpha induced protein 6	0.942655	0.50302	0.176633	1.78836	0.268366	-0.126639	4.45906	4.51936	4.49701	10.1265	8.5595	8.35398	10.6506	9.57702	9.94027	8.09621	6.70313	6.96142	6.45876	6.58272	6.66104	0.942655	0.50302	0.176633	1.78836	0.268366	-0.126639	4.45906	4.51936	4.49701	9.53429	8.36844	10.022	10.9069	9.98903	10.8231	10.7708	9.42547	10.4008	8.51927	7.46347	7.83955	9.52675	8.78023	8.94962
6696	SPP1	secreted phosphoprotein 1	-0.983344	-0.937552	-1.32406	-0.899288	-2.88258	-1.41754	4.6058	5.46935	3.65262	6.29049	7.11196	4.70818	10.7585	10.6614	10.5382	8.39086	8.78093	8.94202	5.53447	8.56699	7.73481	-0.983344	-0.937552	-1.32406	-0.899288	-2.88258	-1.41754	4.6058	5.46935	3.65262	7.07979	6.74429	5.22156	10.8513	9.97335	9.73924	11.0946	10.3302	10.7466	11.2408	9.57609	9.92071	10.7553	9.81172	10.1437
2669	GEM	GTP binding protein overexpressed in skeletal muscle	-4.19836	-4.5929	-3.70872	-5.24506	-4.97004	-4.6502	4.59047	4.98695	3.11961	6.59383	6.16122	5.53997	3.26458	3.24419	3.42892	2.13575	2.56138	2.78163	1.50457	3.16893	2.76025	-4.19836	-4.5929	-3.70872	-5.24506	-4.97004	-4.6502	4.59047	4.98695	3.11961	7.25656	6.55291	6.13568	4.22077	4.78837	4.78335	2.75045	3.14885	2.83183	1.53571	0.942579	0.931472	1.93966	1.43271	1.3392
8877	SPHK1	sphingosine kinase 1	4.15227	3.60579	4.16779	3.53082	3.26478	3.76004	8.57233	8.43312	8.04268	9.78593	9.3887	8.78572	7.71147	7.8601	7.63893	7.69841	7.58621	7.83077	7.42642	7.17252	7.23816	4.15227	3.60579	4.16779	3.53082	3.26478	3.76004	8.57233	8.43312	8.04268	9.55341	9.06721	8.93946	8.11396	7.66911	7.7763	7.75695	7.32807	7.25854	6.25096	5.90667	6.33905	6.41245	5.97721	6.46951
8740	TNFSF14	tumor necrosis factor superfamily member 14	1.56034	0.0738523	0.69878	0.918167	0.709442	1.01086	7.60777	8.38322	5.75501	7.6271	7.77908	6.80089	5.57335	5.76192	5.76493	2.79948	3.59204	4.57882	3.14186	4.64398	4.73269	1.56034	0.0738523	0.69878	0.918167	0.709442	1.01086	7.60777	8.38322	5.75501	8.90756	8.32712	7.68821	6.15314	6.81282	6.7555	4.05926	4.89915	5.00246	5.47099	5.86742	5.71273	6.16852	6.56106	6.18567
3914	LAMB3	laminin subunit beta 3	-0.264245	-0.0200146	-0.649831	-0.0356095	-1.61249	-0.529185	6.92538	6.56787	6.5365	8.04668	8.18162	7.33313	7.1512	7.33416	7.4667	6.48363	6.53373	6.48795	5.2009	5.4027	4.80163	-0.264245	-0.0200146	-0.649831	-0.0356095	-1.61249	-0.529185	6.92538	6.56787	6.5365	7.93583	6.78598	7.25727	6.89852	6.26473	6.57806	6.82996	6.04951	6.49032	6.46625	4.75034	5.76886	6.43208	4.39998	5.57764
1846	DUSP4	dual specificity phosphatase 4	-2.91825	-1.87044	-3.70872	-2.18617	-4.16268	-3.8022	4.63251	5.77873	5.51869	5.98329	6.78654	4.5845	6.80442	7.77933	7.54629	8.24868	8.79213	8.13656	4.40765	5.62288	5.40456	-2.91825	-1.87044	-3.70872	-2.18617	-4.16268	-3.8022	4.63251	5.77873	5.51869	7.47698	6.20246	5.80814	7.15326	6.3212	6.66725	7.21227	7.06902	7.15177	5.63963	4.84719	5.24339	5.8254	4.55056	4.85158
10046	MAMLD1	mastermind like domain containing 1	-2.36186	-2.52251	-4.55672	-2.74256	-4.64811	-3.27169	3.80735	4.67018	4.16133	6.5863	6.21735	5.53499	7.26515	7.61045	8.0948	5.11697	5.88907	5.61771	3.72886	4.27085	3.77566	-2.36186	-2.52251	-4.55672	-2.74256	-4.64811	-3.27169	3.80735	4.67018	4.16133	5.62237	6.49407	5.90438	7.69716	7.94588	7.74493	5.84051	6.01552	6.071	3.52491	3.97291	3.48473	4.35312	4.96714	4.1009
56675	NRIP3	nuclear receptor interacting protein 3	-0.264245	0.50302	-0.0331593	0.604603	0.229634	-0.464334	9.43911	9.32505	8.56724	8.59564	8.8646	8.81908	5.54217	5.38145	5.61345	6.30584	6.56658	6.49498	3.86258	4.65499	4.4245	-0.264245	0.50302	-0.0331593	0.604603	0.229634	-0.464334	9.43911	9.32505	8.56724	8.96026	8.55583	8.56144	5.951	6.09525	6.84831	6.02027	6.38612	6.89387	4.37946	4.16232	4.35096	4.69632	4.35188	4.66875
27	ABL2	ABL proto-oncogene 2, non-receptor tyrosine kinase	3.95357	4.22919	4.15821	4.64216	4.58215	3.94599	7.50622	7.82777	6.87843	10.2801	9.88053	9.36233	8.45014	8.26218	8.60107	8.02779	7.7562	8.02789	6.00443	6.27873	6.90044	3.95357	4.22919	4.15821	4.64216	4.58215	3.94599	7.50622	7.82777	6.87843	10.5413	9.85066	10.0159	8.8357	8.38482	8.64111	7.91386	7.57389	7.43583	6.81024	6.6486	6.61015	7.07967	6.91981	6.82986
55332	DRAM1	DNA damage regulated autophagy modulator 1	4.61221	4.67435	4.50451	4.68912	4.42174	4.73394	6.49827	6.51779	6.12657	9.22563	8.7429	8.44291	9.18796	9.2049	9.49089	7.69345	7.60862	8.01195	6.97666	7.0505	7.11864	4.61221	4.67435	4.50451	4.68912	4.42174	4.73394	6.49827	6.51779	6.12657	8.6726	8.15952	8.63199	9.25642	8.89417	9.3051	8.59438	8.18283	8.59436	6.863	6.49011	6.98954	7.34511	7.13544	7.66814
3097	HIVEP2	human immunodeficiency virus type I enhancer binding protein 2	3.45474	3.84921	3.8313	4.29861	3.60077	3.79191	6.30384	6.50764	6.48989	8.63344	8.54286	8.19343	9.57424	9.71011	10.2024	7.65772	7.68123	8.14263	5.22767	5.19713	5.54555	3.45474	3.84921	3.8313	4.29861	3.60077	3.79191	6.30384	6.50764	6.48989	8.42678	8.89362	9.10895	10.0531	10.2083	10.291	9.09668	9.21545	9.22548	7.05288	7.29895	7.39472	7.61242	8.03888	7.99403
2730	GCLM	glutamate-cysteine ligase modifier subunit	0.78219	0.998057	1.02222	1.12998	1.05787	1.42448	4.81092	5.77698	6.0085	7.45204	7.06328	6.78756	6.1935	7.11861	7.7628	4.65025	4.7732	5.02075	2.59494	3.38711	3.91397	0.78219	0.998057	1.02222	1.12998	1.05787	1.42448	4.81092	5.77698	6.0085	6.58483	7.79183	8.06214	7.26978	7.4182	8.0588	5.67062	5.72503	6.40855	5.08805	5.3441	5.72224	5.95835	6.45956	6.19501
3685	ITGAV	integrin subunit alpha V	4.23448	4.18649	4.48384	4.39939	4.68862	4.70779	8.44188	8.53871	8.70393	10.1514	9.98453	9.18571	7.3936	7.0603	7.50406	8.6667	8.25237	8.52343	7.37099	7.24626	7.62966	4.23448	4.18649	4.48384	4.39939	4.68862	4.70779	8.44188	8.53871	8.70393	9.96963	9.54035	9.38312	8.1663	7.14871	7.10444	8.37518	7.7471	7.44839	7.11618	6.56147	6.47901	7.35714	6.95726	6.77297
1236	CCR7	C-C motif chemokine receptor 7	-0.630673	-1.08194	-1.3868	-0.143525	-0.340682	-0.0296142	2.49812	2.57342	3.25038	7.51769	7.10921	7.5173	8.73927	8.58467	9.80108	6.74165	6.85492	8.58662	6.65523	6.45232	8.45909	-0.630673	-1.08194	-1.3868	-0.143525	-0.340682	-0.0296142	2.49812	2.57342	3.25038	7.34696	7.22333	6.98179	8.74606	9.03671	8.64513	8.24576	8.57464	8.26579	6.59987	7.13926	7.39666	6.82283	7.08501	7.22185
4664	NAB1	NGFI-A binding protein 1	4.6404	4.59048	4.58947	4.55314	4.82397	4.86904	7.27547	7.81732	7.12152	8.76277	8.63836	8.2093	7.01427	7.18932	7.31481	6.29441	6.50207	6.59131	5.86388	6.03364	5.9251	4.6404	4.59048	4.58947	4.55314	4.82397	4.86904	7.27547	7.81732	7.12152	8.6946	8.57027	8.58543	7.13453	7.22236	7.24057	6.80761	6.81525	6.77358	6.23268	6.2675	6.27785	6.40916	6.24344	6.45947
7185	TRAF1	TNF receptor associated factor 1	4.43464	4.14519	4.16916	4.24879	4.37703	4.19842	6.35217	6.37405	6.92966	11.9343	11.3581	10.8245	11.1013	10.9943	11.3249	9.07321	9.21582	9.8566	6.93948	6.94308	7.64893	4.43464	4.14519	4.16916	4.24879	4.37703	4.19842	6.35217	6.37405	6.92966	11.2825	11.217	11.3975	11.1367	11.3091	11.5106	10.5429	10.715	10.6425	8.47044	8.55604	8.39353	9.06619	9.43677	9.12499
60485	SAV1	salvador family WW domain containing protein 1	2.01388	1.78214	2.16301	2.21163	2.28499	2.61846	3.40281	3.44863	3.53059	8.13707	7.85161	7.18908	5.99288	5.95188	5.68768	4.72704	4.89523	5.01669	4.45175	5.0788	5.23017	2.01388	1.78214	2.16301	2.21163	2.28499	2.61846	3.40281	3.44863	3.53059	7.57788	6.41569	7.20853	6.18747	6.23977	6.64106	5.7058	5.48226	5.7911	5.08671	4.49826	5.12932	5.09703	4.5861	5.01734
2919	CXCL1	C-X-C motif chemokine ligand 1	0.41214	1.68879	2.62716	1.18678	1.10142	1.34528	1.70271	4.35718	4.23467	9.77527	8.74357	8.20821	11.1824	11.2838	11.1224	9.16837	9.87125	9.84447	9.07236	10.0354	9.77688	0.41214	1.68879	2.62716	1.18678	1.10142	1.34528	1.70271	4.35718	4.23467	8.03523	10.3841	10.5941	10.4653	11.0867	11.5353	11.36	11.9766	12.2508	9.47202	10.3726	10.8392	9.92721	10.5812	10.9088
57823	SLAMF7	SLAM family member 7	3.95791	3.65976	4.54078	5.05834	3.8105	3.43832	6.82848	5.73976	5.78655	9.90949	9.23149	9.36001	13.0379	12.7424	13.2261	10.4594	10.0655	10.9229	9.27918	9.28297	10.2609	3.95791	3.65976	4.54078	5.05834	3.8105	3.43832	6.82848	5.73976	5.78655	10.3694	9.89498	10.3704	13.1665	13.0757	13.0222	12.0782	12.0512	11.687	10.6408	11.0651	10.5537	11.1805	11.8737	11.2902
11080	DNAJB4	DnaJ heat shock protein family (Hsp40) member B4	0.988641	1.13502	1.4745	1.98696	1.05787	0.85442	2.93509	3.93196	5.08451	7.4603	6.59535	6.69105	5.71522	5.4907	6.3473	3.40098	3.7201	4.0429	2.18881	2.60619	3.26878	0.988641	1.13502	1.4745	1.98696	1.05787	0.85442	2.93509	3.93196	5.08451	7.5477	7.72862	8.58031	6.40192	6.46565	7.21841	5.67783	5.60412	6.01846	4.19248	4.26963	4.43783	4.51191	4.93413	4.61408
3557	IL1RN	interleukin 1 receptor antagonist	5.95121	5.67739	5.5795	5.69916	5.29059	4.91699	8.81362	9.02204	8.54596	11.8462	11.4129	10.6607	12.443	12.1629	12.1854	10.4911	10.6373	10.9902	5.94572	7.89208	8.04724	5.95121	5.67739	5.5795	5.69916	5.29059	4.91699	8.81362	9.02204	8.54596	11.5983	10.2916	10.3712	12.4352	12.077	11.8724	11.7271	11.6272	11.4715	9.17319	7.83816	8.22428	9.07857	7.75941	8.36015
10184	LHFPL2	lipoma HMGIC fusion partner-like 2	3.21708	2.97847	3.02071	3.99414	2.83248	3.09261	10.1586	9.35006	9.35193	9.54885	9.57691	9.56939	7.71929	7.93699	8.22312	9.17047	9.00859	9.33782	8.06219	8.7889	8.79431	3.21708	2.97847	3.02071	3.99414	2.83248	3.09261	10.1586	9.35006	9.35193	9.63803	9.60152	9.62255	8.02779	8.27593	8.37656	7.78806	8.44999	8.19399	8.30497	8.47974	8.42431	8.43566	8.72634	8.57128
6347	CCL2	C-C motif chemokine ligand 2	-1.72031	-2.05685	-0.688825	1.33488	-2.57772	-0.101764	8.8319	7.69115	7.04107	9.82141	9.39388	8.55031	7.18018	7.08067	9.19408	8.33739	8.38569	9.96098	6.01883	9.31521	8.66722	-1.72031	-2.05685	-0.688825	1.33488	-2.57772	-0.101764	8.8319	7.69115	7.04107	10.8309	8.45617	8.8934	6.4512	7.92631	8.60741	6.88568	9.17455	9.3351	9.89846	10.4453	11.2546	9.98362	10.0395	11.1215
6354	CCL7	C-C motif chemokine ligand 7	-4.68378	-3.74491	-1.3868	-1.78563	-2.21515	-1.48028	7.4029	9.34146	7.26359	8.3098	8.9754	8.6166	3.62067	4.17571	6.47088	5.22132	5.67216	7.10977	3.48058	6.4807	5.99152	-4.68378	-3.74491	-1.3868	-1.78563	-2.21515	-1.48028	7.4029	9.34146	7.26359	8.11293	9.24772	7.87598	3.41791	6.59241	6.25578	3.64224	7.43812	7.01465	8.39984	10.184	10.2422	8.14626	9.44243	9.99856
4319	MMP10	matrix metallopeptidase 10	-3.83579	-2.82737	-3.17821	-6.83003	-6.97004	-4.6502	2.39334	4.0233	2.74308	4.69955	4.87949	5.44231	6.63041	6.49202	5.87697	4.72412	4.5295	4.56441	-2.53792	-1.68394	-0.134464	-3.83579	-2.82737	-3.17821	-6.83003	-6.97004	-4.6502	2.39334	4.0233	2.74308	5.25418	5.76124	5.8686	7.12722	6.67781	8.29007	6.2323	5.60164	7.76543	1.81236	0.490967	2.30383	2.78703	1.65334	2.97133
3624	INHBA	inhibin beta A subunit	-0.497918	-0.892465	-0.688825	-1.1021	-4.64811	-2.7242	3.02552	2.96203	2.07758	7.97333	7.40597	6.2896	11.016	10.9011	11.2072	7.57731	8.35858	8.33393	2.93992	4.56544	5.35954	-0.497918	-0.892465	-0.688825	-1.1021	-4.64811	-2.7242	3.02552	2.96203	2.07758	8.56434	7.60531	8.43689	11.0705	10.9564	11.166	9.90462	9.88988	10.1277	8.83827	8.46741	8.48894	9.24079	9.12135	8.98043
8013	NR4A3	nuclear receptor subfamily 4 group A member 3	-1.391	0.118591	-0.278736	1.08286	-0.400183	-0.863604	6.71974	7.28549	7.07792	9.12045	8.8148	8.57198	5.33514	5.31508	7.14134	3.36897	3.92335	5.7107	3.9904	4.15671	6.00775	-1.391	0.118591	-0.278736	1.08286	-0.400183	-0.863604	6.71974	7.28549	7.07792	10.105	9.40281	9.51868	6.18796	5.69786	6.2933	4.93272	4.98617	5.64039	3.59413	4.26508	4.88254	3.48663	2.69335	4.33752
80149	ZC3H12A	zinc finger CCCH-type containing 12A	4.35897	5.46319	5.01427	5.38824	4.96623	4.18459	7.56635	7.11163	7.21973	10.0878	10.0051	9.92679	9.36607	9.55903	9.47074	7.48442	7.80621	8.01857	6.79737	7.02067	7.01827	4.35897	5.46319	5.01427	5.38824	4.96623	4.18459	7.56635	7.11163	7.21973	9.63724	9.69079	9.7181	9.61483	9.43878	9.31197	9.19905	8.98537	8.97214	7.59618	7.50533	7.68218	7.78072	7.98551	7.97689
3096	HIVEP1	human immunodeficiency virus type I enhancer binding protein 1	3.9346	4.67248	4.06899	4.62273	4.14696	4.02576	6.85782	7.55066	6.72292	9.53054	9.34915	8.94602	6.92068	7.03114	7.46011	6.12639	6.18205	6.61058	5.34073	5.29539	5.86573	3.9346	4.67248	4.06899	4.62273	4.14696	4.02576	6.85782	7.55066	6.72292	9.18129	8.53441	8.4424	7.02053	6.67136	6.5648	6.84014	6.73847	6.52385	6.60617	6.33802	6.26829	6.80345	6.49395	6.75834
3383	ICAM1	intercellular adhesion molecule 1	5.62251	6.47762	6.13345	6.40314	5.68169	5.62987	7.46335	6.03871	7.3446	11.0095	10.3924	9.91883	10.3687	10.2718	10.4716	8.94203	8.95428	9.34663	7.92164	7.94265	8.1155	5.62251	6.47762	6.13345	6.40314	5.68169	5.62987	7.46335	6.03871	7.3446	10.474	10.1324	10.163	10.6609	10.4964	10.5336	10.1786	10.0004	10.1743	9.14476	9.02658	9.13372	9.57547	9.55034	9.65591
7262	PHLDA2	pleckstrin homology like domain family A member 2	-0.701931	1.00998	0.132578	0.777305	-0.666258	-1.2997	5.20379	4.53048	4.31709	6.01489	6.4106	6.07453	4.50608	4.71412	4.45566	3.34386	3.58365	4.19882	1.46599	2.05024	1.73559	-0.701931	1.00998	0.132578	0.777305	-0.666258	-1.2997	5.20379	4.53048	4.31709	6.41952	5.71371	6.00107	4.97619	4.5167	5.44159	4.70172	4.31293	5.12148	2.03337	2.49292	2.98328	3.13775	3.28914	3.62288
6236	RRAD	RRAD, Ras related glycolysis inhibitor and calcium channel regulator	-1.57945	0.304336	-0.611863	-0.0885584	-1.68464	-1.76268	4.86971	4.78947	2.50462	4.80155	5.1715	4.29756	1.13325	2.47597	4.10815	2.97984	2.71146	3.68762	2.31572	2.13656	1.90441	-1.57945	0.304336	-0.611863	-0.0885584	-1.68464	-1.76268	4.86971	4.78947	2.50462	6.17507	4.62608	5.0055	2.93116	3.06305	2.6103	3.54845	2.25189	1.58259	4.06283	1.41491	1.84026	4.52603	1.74226	1.8614
5054	SERPINE1	serpin family E member 1	-5.42075	-3.21439	-3.17821	-1.1021	-4.64811	-3.8022	6.80468	6.79682	6.23113	6.62513	7.1822	6.38454	2.79579	3.94504	4.51999	1.73334	2.5355	2.94108	2.87662	5.00256	4.41522	-5.42075	-3.21439	-3.17821	-1.1021	-4.64811	-3.8022	6.80468	6.79682	6.23113	8.04625	7.32507	6.38091	3.82923	4.19577	3.54467	2.14106	2.2392	1.60242	2.74801	2.8129	2.13583	3.86537	3.45211	3.06941
23189	KANK1	KN motif and ankyrin repeat domains 1	-2.36186	0.304336	0.588956	1.60877	-0.124548	-0.949761	6.21055	6.18654	5.88414	9.46906	10.0493	8.23317	6.35941	7.00822	5.55325	5.77409	6.55294	5.44641	1.85439	2.91482	1.99586	-2.36186	0.304336	0.588956	1.60877	-0.124548	-0.949761	6.21055	6.18654	5.88414	9.75615	9.32951	8.86511	7.21662	6.16474	6.50461	6.31864	5.42181	5.24884	2.88321	1.88736	2.48958	3.58341	2.55293	3.32905
6364	CCL20	C-C motif chemokine ligand 20	-1.02843	-1.87044	-2.02067	-0.852745	-1.24212	-3.8022	3.54412	3.96305	2.41939	10.5809	10.2838	9.45116	10.3005	9.93835	10.7648	6.45284	7.21563	6.7171	3.47087	4.93114	3.89776	-1.02843	-1.87044	-2.02067	-0.852745	-1.24212	-3.8022	3.54412	3.96305	2.41939	10.4	9.82272	9.47538	10.5371	10.8766	10.8332	9.67147	9.78858	10.1117	7.17901	5.1857	5.92236	7.25546	5.50901	6.43864
6351	CCL4	C-C motif chemokine ligand 4	1.20861	1.20929	0.415971	1.27326	1.9518	-0.464334	5.41725	4.75908	5.24503	13.741	12.9424	12.5199	11.6167	11.2025	11.7334	8.33381	8.57067	9.34599	5.29469	7.18792	6.74931	1.20861	1.20929	0.415971	1.27326	1.9518	-0.464334	5.41725	4.75908	5.24503	13.6377	13.2894	13.9463	11.7267	11.5047	12.3121	10.7158	10.4302	11.0431	8.63031	8.03276	8.79488	9.20405	8.69332	9.39909
3552	IL1A	interleukin 1 alpha	0.988641	0.433896	-1.32406	0.536297	0.881711	-2.88467	4.38994	6.20227	6.36592	13.409	12.5612	11.848	11.3451	10.9666	11.9095	7.66737	7.86074	8.77488	4.50219	5.8007	6.34915	0.988641	0.433896	-1.32406	0.536297	0.881711	-2.88467	4.38994	6.20227	6.36592	12.5725	12.4112	12.9534	11.2249	11.0391	11.7793	10.4395	10.1247	10.7973	7.86003	6.7256	7.71723	8.3302	7.42247	8.17032
2152	F3	coagulation factor III, tissue factor	-0.665862	-0.539793	-1.83426	-1.1576	0.0186463	-2.57981	3.33654	5.75406	3.53059	10.8573	11.4047	9.46758	7.03655	7.5551	6.7198	2.51898	4.04604	4.06196	0.0780653	1.80214	0.678078	-0.665862	-0.539793	-1.83426	-1.1576	0.0186463	-2.57981	3.33654	5.75406	3.53059	10.3871	10.3839	10.8415	7.83906	8.58447	8.87342	5.40027	5.52599	6.74012	3.55029	2.46936	4.80995	3.88886	3.32279	5.65053
4973	OLR1	oxidized low density lipoprotein receptor 1	-2.14773	-1.08194	-3.17821	-0.143525	0.637292	-2.44857	9.90109	10.4995	10.7165	11.3102	11.4861	10.5209	7.13387	7.5804	7.62132	6.61958	6.9719	6.43777	8.96881	9.28371	8.89602	-2.14773	-1.08194	-3.17821	-0.143525	0.637292	-2.44857	9.90109	10.4995	10.7165	11.3039	10.9946	10.7675	6.40859	7.09833	6.61206	4.76042	5.14078	5.48147	3.05944	1.92248	2.50881	2.56073	0.343709	1.63848
760	CA2	carbonic anhydrase 2	0.870805	2.13229	1.74706	2.0186	2.07162	1.28997	2.13193	3.37038	2.30367	5.06412	5.84386	5.35913	3.62917	4.31126	3.74525	1.50772	1.90747	2.35182	1.93569	4.158	3.5205	0.870805	2.13229	1.74706	2.0186	2.07162	1.28997	2.13193	3.37038	2.30367	4.46868	4.57992	4.73392	3.88528	4.46793	4.26649	3.35978	3.75902	3.94197	3.16178	3.72363	2.64022	3.68084	4.12396	3.39323
9693	RAPGEF2	Rap guanine nucleotide exchange factor 2	5.1077	5.8581	5.57436	6.16592	5.87839	5.53095	7.4225	7.18248	6.5429	9.38081	9.0159	9.15099	9.4281	9.24866	10.2262	6.80168	6.95979	7.74199	5.35188	5.61115	6.12664	5.1077	5.8581	5.57436	6.16592	5.87839	5.53095	7.4225	7.18248	6.5429	9.5974	8.8971	8.88753	10.0947	9.12371	9.50611	8.86452	8.15883	8.2775	6.85773	6.06827	6.27196	6.92863	6.23787	6.7068
8460	TPST1	tyrosylprotein sulfotransferase 1	-0.776894	0.28484	0.0402139	1.18678	1.17462	-1.76268	4.24088	2.39643	4.1241	5.22238	5.96472	4.6814	1.74715	2.51197	1.99577	2.4918	3.16404	2.63663	3.74667	4.61702	4.36465	-0.776894	0.28484	0.0402139	1.18678	1.17462	-1.76268	4.24088	2.39643	4.1241	6.42685	5.26752	4.59768	3.36746	1.74877	1.78958	3.31775	2.34953	1.27185	2.01666	-0.440502	0.205867	2.39423	0.234775	0.0461961
23764	MAFF	MAF bZIP transcription factor F	-0.665862	3.25634	3.33202	4.77777	1.35639	0.511687	6.39791	6.94019	6.35028	9.7758	9.55555	9.49546	8.00661	8.05885	8.30172	6.05314	6.30713	6.89012	4.5277	5.39287	5.91744	-0.665862	3.25634	3.33202	4.77777	1.35639	0.511687	6.39791	6.94019	6.35028	10.0616	9.77942	9.40423	8.46251	8.32708	8.19663	7.78047	7.69798	7.53735	6.79399	7.04464	6.94168	7.03644	7.41754	7.25274
4790	NFKB1	nuclear factor kappa B subunit 1	6.17684	6.0242	6.16215	6.17297	6.12816	6.33037	8.51394	8.9566	8.94089	11.5456	11.1438	10.6984	10.3943	10.2978	10.7444	7.82302	7.85976	8.3424	7.35049	7.58626	7.86634	6.17684	6.0242	6.16215	6.17297	6.12816	6.33037	8.51394	8.9566	8.94089	11.0887	10.9836	11.3497	10.3881	10.4294	10.5797	9.11944	8.89495	9.21731	7.32656	7.256	7.41628	7.50913	7.55334	7.78132
1977	EIF4E	eukaryotic translation initiation factor 4E	4.11776	4.13434	4.46509	4.0731	4.08863	4.25849	8.06331	8.68607	6.99199	8.29371	8.59405	8.17499	6.04571	5.77617	6.13436	5.38106	5.49607	5.56581	5.27195	5.59552	5.53749	4.11776	4.13434	4.46509	4.0731	4.08863	4.25849	8.06331	8.68607	6.99199	8.42594	8.30231	7.72577	6.05401	6.31063	6.32701	5.61618	5.81057	5.85191	5.64372	5.51297	5.58397	5.78996	5.74784	5.72379
10938	EHD1	EH domain containing 1	6.47798	6.37302	6.32087	6.15919	5.76531	6.31976	9.22491	9.21559	8.31133	11.705	11.5612	11.2824	10.25	10.3499	10.2558	8.78903	9.12664	9.61772	6.0088	6.58008	6.60405	6.47798	6.37302	6.32087	6.15919	5.76531	6.31976	9.22491	9.21559	8.31133	11.0716	11.0816	11.0141	10.4729	10.2985	9.92184	9.79192	9.71227	9.30828	7.0293	6.92996	7.06718	7.34909	7.11478	7.53517
1836	SLC26A2	solute carrier family 26 member 2	3.88075	3.435	3.66342	3.57618	3.88872	3.93701	8.11252	8.09178	7.25828	8.23782	7.91496	7.03152	5.80364	5.98267	5.5541	6.60221	6.68974	6.31474	4.80154	5.09775	4.94477	3.88075	3.435	3.66342	3.57618	3.88872	3.93701	8.11252	8.09178	7.25828	8.31247	7.60607	7.08352	5.76474	4.98258	5.41407	5.75071	5.47281	5.6765	4.8728	4.59303	4.9211	4.75023	4.41254	4.82856
6675	UAP1	UDP-N-acetylglucosamine pyrophosphorylase 1	2.61451	2.43611	1.99479	2.09775	2.37204	2.66268	6.5613	6.92999	6.50823	7.02188	7.021	6.45739	4.9915	4.64961	4.96465	3.77996	4.00734	3.95219	3.3233	3.93529	3.65459	2.61451	2.43611	1.99479	2.09775	2.37204	2.66268	6.5613	6.92999	6.50823	6.81529	6.96411	6.83303	4.84713	5.13198	5.25603	4.33681	4.52501	4.51685	3.3425	3.25765	3.19046	3.2234	3.12586	3.1356
3759	KCNJ2	potassium voltage-gated channel subfamily J member 2	1.23746	1.11307	1.59303	2.10367	1.57299	1.3543	2.44668	1.34385	2.31	8.93229	8.32681	8.68808	9.29259	8.94157	9.53561	6.27661	5.68595	6.51067	3.53377	3.78804	3.63161	1.23746	1.11307	1.59303	2.10367	1.57299	1.3543	2.44668	1.34385	2.31	7.70986	7.1853	8.55417	9.01566	8.30399	8.82696	7.59559	6.49649	7.54025	6.34432	4.78016	6.22939	6.07208	4.68345	6.64088
9966	TNFSF15	tumor necrosis factor superfamily member 15	0.742481	0.118591	0.9731	0.983756	0.148903	0.411576	4.01408	7.38547	4.41866	8.16658	6.24964	6.13237	8.76626	7.12032	7.67371	6.91769	6.34083	7.38853	0.827257	4.13329	4.20494	0.742481	0.118591	0.9731	0.983756	0.148903	0.411576	4.01408	7.38547	4.41866	7.5477	8.43519	8.51251	7.52257	9.32037	9.46512	5.20201	7.79988	7.74745	-0.0729077	1.37321	1.7971	0.0763981	0.738938	1.57883
5272	SERPINB9	serpin family B member 9	6.64545	6.47305	6.50086	6.84582	6.54628	6.64889	9.73062	9.55051	9.42762	11.6386	11.3944	11.2051	10.3644	10.1393	10.4082	9.57972	9.36462	9.90192	6.67439	6.69721	6.49097	6.64545	6.47305	6.50086	6.84582	6.54628	6.64889	9.73062	9.55051	9.42762	11.343	10.9964	11.1346	10.0341	10.1353	10.1965	9.51558	9.47448	9.36216	6.8758	6.29344	6.84093	7.04513	6.11294	6.82766
56937	PMEPA1	prostate transmembrane protein, androgen induced 1	0.0923199	-0.146648	-0.370855	-1.1021	-1.24212	-0.906039	5.54687	5.36379	4.99996	5.38496	6.97895	5.49863	1.52215	2.45763	1.91302	1.65383	2.04833	1.79877	3.50171	4.10947	2.54626	0.0923199	-0.146648	-0.370855	-1.1021	-1.24212	-0.906039	5.54687	5.36379	4.99996	5.9058	5.30254	4.35434	2.31696	1.26116	0.361586	1.14427	0.978079	0.985096	0.041652	0.0991368	-0.283337	-0.58742	-0.755827	-1.43264
56300	IL36G	interleukin 36, gamma	-2.75778	-1.48857	-3.17821	-2.43771	-3.06315	-3.8022	-2.57177	-3.32543	-0.595312	4.91065	4.15488	3.72139	9.47656	9.58285	9.96587	4.49466	5.28255	6.49877	-0.995397	1.13394	2.22575	-2.75778	-1.48857	-3.17821	-2.43771	-3.06315	-3.8022	-2.57177	-3.32543	-0.595312	4.2849	3.72989	5.14774	9.61946	9.29927	10.1973	8.20715	8.04423	9.25308	4.49154	4.5204	4.85725	5.68902	5.85678	5.97477
5806	PTX3	pentraxin 3	2.50802	2.80798	2.65857	2.21163	1.89105	1.3543	6.11453	6.07474	5.82682	9.10218	8.9158	8.8307	9.11586	9.19057	9.15515	4.92459	4.76487	5.19774	0.886881	3.40243	2.52339	2.50802	2.80798	2.65857	2.21163	1.89105	1.3543	6.11453	6.07474	5.82682	9.46707	8.85633	9.48081	9.6252	8.88399	8.9285	7.24254	7.00092	7.72741	3.34919	2.975	3.73557	3.66732	3.06087	3.89159
7124	TNF	tumor necrosis factor	2.74416	3.79511	3.13955	3.11395	3.63451	1.67533	5.36556	4.52909	4.52039	12.7857	12.1458	11.0856	10.1834	10.2948	11.0414	5.05565	5.87366	6.6049	3.78008	4.74361	4.7067	2.74416	3.79511	3.13955	3.11395	3.63451	1.67533	5.36556	4.52909	4.52039	13.3028	12.3597	12.7353	11.0824	10.9091	11.6246	8.72438	8.53587	9.19509	6.01157	6.30097	6.29928	6.1336	6.7103	6.89723
3569	IL6	interleukin 6	1.15919	1.30917	-0.435706	1.91481	-0.149859	-1.04139	1.61223	1.44128	2.77545	12.7304	11.8151	11.1276	12.2562	12.3318	12.7172	8.35171	8.89297	8.6277	5.88158	7.13959	6.54708	1.15919	1.30917	-0.435706	1.91481	-0.149859	-1.04139	1.61223	1.44128	2.77545	11.1062	10.8969	12.1316	12.5635	12.0985	12.9083	11.4355	11.2779	11.9564	8.87171	8.2594	9.25858	9.75522	9.18102	9.87176
79931	TNIP3	TNFAIP3 interacting protein 3	-0.291467	-0.892465	-1.92445	-0.852745	-2.72211	-4.6502	-1.04452	-2.58846	0.731339	7.81415	7.37961	6.99755	10.552	10.4371	10.4279	9.11843	9.13505	8.94363	4.86444	6.02589	5.94567	-0.291467	-0.892465	-1.92445	-0.852745	-2.72211	-4.6502	-1.04452	-2.58846	0.731339	6.42065	7.28592	8.01959	10.6247	10.4009	10.2658	9.99464	10.1061	10.0061	6.19635	6.59292	7.21475	6.66615	6.80205	7.21666
23462	HEY1	hes related family bHLH transcription factor with YRPW motif 1	-1.79626	-3.74491	-3.17821	-2.18617	-3.80011	-1.92773	2.43088	1.55449	3.11961	5.68402	4.91466	4.88605	3.40324	3.04567	3.11395	1.62076	1.21248	2.34146	-0.320019	-0.526403	-0.521487	-1.79626	-3.74491	-3.17821	-2.18617	-3.80011	-1.92773	2.43088	1.55449	3.11961	5.90982	5.4347	4.97298	3.42121	2.43701	3.45342	3.65804	2.52697	2.98321	-0.391858	-3.87049	-2.09732	-0.321686	-2.16463	-1.25931
8564	KMO	kynurenine 3-monooxygenase	3.30604	1.86324	3.12838	3.37821	2.87074	2.98642	4.82811	5.96331	5.36763	8.6494	8.03405	7.40583	6.66114	6.25241	6.80007	4.20363	3.51468	3.84809	4.06199	4.22233	3.98683	3.30604	1.86324	3.12838	3.37821	2.87074	2.98642	4.82811	5.96331	5.36763	8.27642	8.2552	8.53481	6.60136	7.24304	6.85294	4.71904	5.12449	4.75141	4.12132	4.01283	3.65152	4.73572	5.08689	4.6444
6003	RGS13	regulator of G-protein signaling 13	-7.00571	-6.91483	-6.87865	-4.5081	-6.97004	-6.97213	0.856468	2.94136	2.32257	2.70453	3.64355	2.7126	-2.45971	-2.32835	-0.441213	-4.48777	-3.13693	-2.68742	-7.06149	-4.64742	-7.02928	-7.00571	-6.91483	-6.87865	-4.5081	-6.97004	-6.97213	0.856468	2.94136	2.32257	2.32526	3.09918	2.08447	-1.82836	-1.4431	-2.15086	-3.21008	-3.41424	-3.1329	-6.99177	-7.04041	-3.8816	-7.06315	-7.02261	-6.98723
9590	AKAP12	A-kinase anchoring protein 12	-3.83579	-3.4554	-3.41922	-2.30646	-1.47819	-2.7242	4.38857	6.52857	4.16657	6.40985	6.09377	4.53549	1.11722	1.27768	1.17959	-1.95171	-0.906628	-0.43503	-4.25413	-2.88188	-4.22193	-3.83579	-3.4554	-3.41922	-2.30646	-1.47819	-2.7242	4.38857	6.52857	4.16657	4.75679	5.15431	4.07378	0.334574	1.85374	0.921544	-2.02566	0.210253	0.149135	-1.94738	-2.39656	-1.55967	-1.93387	-1.89333	-3.08034
182	JAG1	jagged 1	2.80647	3.20281	2.74888	2.73412	3.18857	2.96598	5.52533	5.67988	4.79306	6.00605	6.837	5.76414	3.94968	4.72949	5.37728	1.00409	1.88031	2.94451	2.66813	3.3827	3.17407	2.80647	3.20281	2.74888	2.73412	3.18857	2.96598	5.52533	5.67988	4.79306	6.83279	6.39556	6.07493	4.67943	4.28482	5.57826	3.90508	3.25661	4.58197	4.50857	4.47578	4.63279	5.13376	4.73935	5.12879
123872	DNAAF1	dynein axonemal assembly factor 1	-3.83579	-1.62943	-2.35509	-3.12959	-2.01584	-1.48028	-0.681952	-0.0859629	0.103307	5.38744	5.30159	5.94616	1.3816	1.601	4.45017	-1.52429	-0.329571	1.92902	-4.25413	-2.57703	-2.78135	-3.83579	-1.62943	-2.35509	-3.12959	-2.01584	-1.48028	-0.681952	-0.0859629	0.103307	5.5249	6.58272	7.77115	2.94499	3.63996	4.61576	0.765116	1.15055	2.71373	-2.59945	-1.10968	-0.206031	-2.97569	-1.73721	0.361501
3593	IL12B	interleukin 12B	-1.17282	-0.806308	-2.35509	-2.43771	-6.97004	-6.97213	-1.80125	-4.91039	-1.3166	2.89767	1.8005	2.97033	10.5012	10.2878	10.9544	0.797637	0.963534	1.8869	-2.20351	-2.57703	-0.586338	-1.17282	-0.806308	-2.35509	-2.43771	-6.97004	-6.97213	-1.80125	-4.91039	-1.3166	2.08426	2.31791	3.6199	10.0406	10.7817	10.9409	5.27043	5.63652	7.18029	-4.66984	-1.83096	-2.40766	-2.53959	-0.872866	-0.544283
490	ATP2B1	ATPase plasma membrane Ca2+ transporting 1	6.53817	6.88718	6.39675	6.53725	6.67483	6.79119	10.5907	11.3911	10.3763	12.1488	11.5045	11.2441	9.11088	9.19691	9.64227	6.63182	6.80773	7.2146	5.96417	6.29407	6.15078	6.53817	6.88718	6.39675	6.53725	6.67483	6.79119	10.5907	11.3911	10.3763	11.1854	11.3875	11.397	8.93611	9.57943	9.84251	7.16348	7.64773	8.25565	5.55536	5.3903	5.6872	5.81471	5.91458	6.08004
23590	PDSS1	decaprenyl diphosphate synthase subunit 1	2.86311	2.50933	2.91088	2.54719	2.42871	2.82066	2.28035	1.44128	1.39876	8.54396	7.81167	6.68117	6.9667	6.15713	6.44535	5.6278	4.82308	5.22899	2.66473	3.19682	3.13185	2.86311	2.50933	2.91088	2.54719	2.42871	2.82066	2.28035	1.44128	1.39876	7.51977	4.59614	5.9334	6.97941	4.37928	5.64546	6.47116	4.2746	5.4052	3.33128	1.85743	2.7924	3.17883	1.77505	2.9361
136	ADORA2B	adenosine A2b receptor	1.26575	1.31879	0.814838	0.369647	1.69174	0.266276	4.54595	6.79998	4.86251	6.47188	5.84882	5.40787	0.909527	0.549974	1.16178	-1.60024	-1.47981	-1.48948	0.886881	1.36604	0.283601	1.26575	1.31879	0.814838	0.369647	1.69174	0.266276	4.54595	6.79998	4.86251	5.97432	6.45346	5.85349	0.518438	1.95158	0.838489	-0.260121	0.492653	-0.526243	0.265617	2.0497	1.43632	-1.39073	1.15231	0.678109
23012	STK38L	serine/threonine kinase 38 like	5.59768	5.60505	5.86219	5.41701	5.81235	5.95916	8.96388	9.44599	8.74676	8.67713	9.05619	8.22901	5.18559	5.2473	5.6354	5.01168	5.01087	5.10125	5.55069	5.435	5.20464	5.59768	5.60505	5.86219	5.41701	5.81235	5.95916	8.96388	9.44599	8.74676	8.88482	8.78714	8.2128	5.16525	5.47329	5.15667	4.82384	5.07003	4.83864	4.99372	4.97952	4.97327	4.99788	4.92758	4.91553
23645	PPP1R15A	protein phosphatase 1 regulatory subunit 15A	7.52048	9.29818	8.95836	9.21648	8.3244	7.86486	9.642	9.90337	9.51135	12.1698	12.2661	12.0947	9.45296	9.91463	10.2946	8.42568	8.95809	9.31148	6.64512	7.38841	7.36444	7.52048	9.29818	8.95836	9.21648	8.3244	7.86486	9.642	9.90337	9.51135	12.4003	12.2435	12.3826	9.99875	10.4642	10.5678	9.08211	9.36395	9.32203	7.54357	7.80933	7.98246	8.24749	8.54448	8.4302
65986	ZBTB10	zinc finger and BTB domain containing 10	3.02909	4.69665	4.36155	4.7365	4.32171	3.02081	2.91252	2.82883	2.80263	7.2439	6.78525	6.93316	5.44758	5.23479	5.81136	3.81693	3.74101	4.41926	3.75149	3.80955	4.26935	3.02909	4.69665	4.36155	4.7365	4.32171	3.02081	2.91252	2.82883	2.80263	7.14617	6.66769	6.27821	6.13667	5.50989	5.98718	5.31384	4.61121	4.88896	4.53619	3.89696	3.95761	4.52884	3.89848	4.35984
4023	LPL	lipoprotein lipase	0.601618	2.74516	2.64295	-1.54462	0.268366	0.428751	3.28475	2.51307	4.29652	5.80015	6.10073	5.74529	3.84651	3.5629	3.5121	1.13867	0.989183	1.90108	2.85887	4.82059	4.83916	0.601618	2.74516	2.64295	-1.54462	0.268366	0.428751	3.28475	2.51307	4.29652	5.45826	4.80246	5.30752	3.48254	3.67476	3.71441	0.341715	0.130082	0.954562	0.76978	0.537014	-0.365021	0.483741	-0.281146	-0.448068
2517	FUCA1	fucosidase, alpha-L- 1, tissue	5.72497	5.01554	5.01427	5.07949	5.63475	5.28967	5.15335	5.01294	6.66578	5.17009	4.36596	5.01607	1.11722	2.76161	3.08116	3.49523	3.77642	3.79971	7.381	6.62649	7.10827	5.72497	5.01554	5.01427	5.07949	5.63475	5.28967	5.15335	5.01294	6.66578	5.31254	5.11685	5.82372	2.15983	2.62076	2.38006	2.15386	2.86499	2.1923	4.82401	6.13279	6.69761	4.19953	5.0572	5.81952
1806	DPYD	dihydropyrimidine dehydrogenase	7.42127	7.63694	7.77638	7.80178	7.85497	7.86919	7.35766	7.5539	7.30139	6.89789	7.13587	7.3357	7.18523	6.72805	6.64525	7.73013	7.27434	6.80125	8.15371	8.15344	8.02875	7.42127	7.63694	7.77638	7.80178	7.85497	7.86919	7.35766	7.5539	7.30139	6.91925	6.90917	6.97688	6.43291	6.5633	6.44795	6.97918	7.48621	7.22155	7.88786	7.8498	7.73847	7.63267	7.62827	7.6559
1102	RCBTB2	RCC1 and BTB domain containing protein 2	6.50715	6.2474	6.51916	6.23286	6.70779	6.69509	5.05114	5.79265	6.77616	4.94133	5.30641	5.56363	4.32078	4.34491	5.03238	4.75303	4.94276	5.10509	6.50683	6.78856	6.7916	6.50715	6.2474	6.51916	6.23286	6.70779	6.69509	5.05114	5.79265	6.77616	5.25037	6.06717	5.99542	4.52382	5.04488	5.08191	4.32272	4.9776	5.02376	6.34292	7.19612	7.08555	6.03833	6.92274	6.86501
10161	LPAR6	lysophosphatidic acid receptor 6	6.09708	5.64048	6.26967	6.2305	6.91633	6.31688	5.16851	6.40457	7.39848	3.67846	4.45335	5.01177	3.37655	3.45301	4.80886	2.84315	2.96838	3.86988	5.13604	4.91902	5.01204	6.09708	5.64048	6.26967	6.2305	6.91633	6.31688	5.16851	6.40457	7.39848	5.11319	5.86111	5.51709	3.72889	4.38979	4.29208	2.98333	4.05518	3.62563	5.77869	6.25263	6.2868	5.01666	5.64428	5.80333
84809	CROCCP2	ciliary rootlet coiled-coil, rootletin pseudogene 2	5.19304	4.50881	4.08063	4.01938	4.63683	4.52023	2.68728	2.40853	2.99162	1.90806	1.95592	1.40296	3.70352	3.44372	2.82239	4.60341	4.58207	3.91599	4.54908	4.00292	3.4147	5.19304	4.50881	4.08063	4.01938	4.63683	4.52023	2.68728	2.40853	2.99162	1.86281	1.95254	1.81778	2.85996	3.32645	2.72457	3.54602	3.70931	3.34578	3.39732	3.6169	3.50594	3.18121	3.49604	3.1739
912	CD1D	CD1d molecule	7.4395	7.19997	7.53478	7.21411	7.15465	7.30538	4.85991	4.52215	2.97579	1.41987	2.24431	3.81307	0.871808	0.897073	1.03054	-0.151482	0.217917	0.0706105	5.00561	3.99283	3.50697	7.4395	7.19997	7.53478	7.21411	7.15465	7.30538	4.85991	4.52215	2.97579	2.07281	1.67558	1.06609	-0.860073	-0.234994	-1.38035	0.69681	0.381621	0.0370243	1.29825	1.22168	0.931472	0.24973	-0.57967	0.270161
53829	P2RY13	purinergic receptor P2Y13	5.87979	5.89071	6.80709	6.74563	6.13734	5.99744	2.29787	1.63907	0.0738635	0.504486	-0.428747	0.636553	-2.45971	-1.20636	-2.46869	-2.56177	-2.44505	-2.13102	2.58417	0.778846	1.19472	5.87979	5.89071	6.80709	6.74563	6.13734	5.99744	2.29787	1.63907	0.0738635	-0.284027	-0.757381	0.462516	-2.104	-3.97915	-2.15086	-4.34758	-2.67727	-3.42241	-1.56551	-3.87049	-2.00713	-2.97569	-3.85269	-2.89976
1052	CEBPD	CCAAT/enhancer binding protein delta	7.65289	8.39851	8.26852	9.00989	7.94018	8.13888	5.85819	6.09125	6.8415	4.91237	4.6137	4.65043	5.93232	6.30806	5.10175	5.15861	5.24112	4.32513	5.77713	4.96913	4.29434	7.65289	8.39851	8.26852	9.00989	7.94018	8.13888	5.85819	6.09125	6.8415	4.81637	5.39353	4.78725	5.87959	5.47987	5.05227	5.22341	5.31784	5.1232	4.05057	4.20335	4.50067	3.5816	3.73811	4.18082
2353	FOS	Fos proto-oncogene, AP-1 transcription factor subunit	11.182	12.8599	12.8118	13.0805	12.0959	12.0232	7.2455	6.6937	7.72713	6.17045	6.52364	6.94635	3.2934	5.039	6.5013	5.10581	5.65874	6.04869	7.43767	7.11604	6.65886	11.182	12.8599	12.8118	13.0805	12.0959	12.0232	7.2455	6.6937	7.72713	7.62323	8.13804	7.91416	4.58692	6.5129	5.96472	3.95893	5.31859	4.37129	5.65816	5.3119	5.41073	4.95817	4.78916	4.67589
474344	GIMAP6	GTPase, IMAP family member 6	5.57667	5.12717	5.7215	6.20323	5.86542	6.03051	4.32732	1.499	2.74308	0.309229	0.587195	1.15558	1.48515	0.897073	2.23601	2.55444	2.65248	3.01791	4.91329	4.78512	3.991	5.57667	5.12717	5.7215	6.20323	5.86542	6.03051	4.32732	1.499	2.74308	2.06126	0.453186	1.93044	1.13189	1.3784	1.99529	1.98512	1.6685	2.80641	5.57832	4.71656	5.04091	5.04243	3.41514	4.64894
10875	FGL2	fibrinogen like 2	9.94187	9.92755	10.1655	10.2019	9.93893	10.2357	8.4459	8.27546	7.89753	5.28485	5.9563	6.86259	3.13921	2.88111	3.6007	4.02241	3.49691	4.07296	8.34979	8.0455	8.06665	9.94187	9.92755	10.1655	10.2019	9.93893	10.2357	8.4459	8.27546	7.89753	6.48739	6.35264	5.90869	2.27378	3.66326	3.12142	2.42589	3.3061	3.32802	9.37856	9.16448	8.91275	8.23602	8.09003	8.47888
55016	MARCH1	membrane associated ring-CH-type finger 1	6.90858	7.2342	7.54006	7.55752	7.70884	7.20085	4.57139	3.52563	3.32726	2.25055	2.50985	2.61784	5.24673	5.04925	4.62121	6.70761	6.00714	5.28413	6.97872	6.69277	6.30262	6.90858	7.2342	7.54006	7.55752	7.70884	7.20085	4.57139	3.52563	3.32726	2.65201	2.50135	2.4389	4.81486	4.34727	4.05744	5.55358	5.90192	5.3373	6.62443	6.2825	6.47216	5.52345	5.33576	5.88718
64231	MS4A6A	membrane spanning 4-domains A6A	9.0697	8.96525	9.03814	8.40303	8.88086	8.90528	7.23549	7.19737	6.53245	6.33866	6.78395	7.15672	0.688685	1.66634	3.16402	2.75064	2.49579	2.23914	5.3487	4.50993	3.50502	9.0697	8.96525	9.03814	8.40303	8.88086	8.90528	7.23549	7.19737	6.53245	6.23344	6.16012	5.99946	0.746106	1.92292	1.14538	0.0719551	2.01946	1.56249	2.64666	2.7061	2.60132	0.544177	1.1322	0.760966
6252	RTN1	reticulon 1	6.04872	6.04426	6.01332	5.80909	6.57191	6.50398	4.09315	4.86165	3.8015	2.10157	2.50147	3.63841	5.21507	5.50789	5.24502	3.59438	3.69109	3.60125	5.24714	5.16925	5.00173	6.04872	6.04426	6.01332	5.80909	6.57191	6.50398	4.09315	4.86165	3.8015	2.22538	2.85143	3.04435	4.36146	5.45422	5.55161	3.27447	4.11888	4.66917	3.1769	3.58985	3.23504	3.71575	4.10989	4.0633
10559	SLC35A1	solute carrier family 35 member A1	5.53272	5.51954	5.66366	5.24445	5.91088	5.78297	3.31948	2.86	3.28291	0.575744	1.53061	2.00818	3.80208	3.41866	3.07642	4.26244	4.13777	3.82038	4.6804	4.38876	4.29095	5.53272	5.51954	5.66366	5.24445	5.91088	5.78297	3.31948	2.86	3.28291	2.11807	2.35651	2.16727	3.23866	3.33373	3.46731	3.70444	4.07137	4.11071	4.08571	3.93472	4.01255	3.99416	3.76447	3.87773
