# Supplementary material for: Profiling the Course of Resolving vs. Persistent Inflammation in Human Monocytes: The Role of IL-1 Family Molecules
Source: Front Immunol. 2020 Jul 10;11:1426. doi: 10.3389/fimmu.2020.01426 (PMC7365847; doi:10.3389/fimmu.2020.01426)
Supplement: Supplementary file 2 [file Table_2.XLSX]

## Sheet: ge.list2
gene_id	symbol	description	X1A_0_h	X2A_0_h	X3A_0_h	X1C_0_h	X2C_0_h	X3C_0_h	X1C_2_h	X2C_2_h	X3C_2_h	X1A_4_h	X2A_4_h	X3A_4_h	X1A_14_h	X2A_14_h	X3A_14_h	X1A_24_h	X2A_24_h	X3A_24_h	X1A_48_h	X2A_48_h	X3A_48_h	X1A_0_h.1	X2A_0_h.1	X3A_0_h.1	X1C_0_h.1	X2C_0_h.1	X3C_0_h.1	X1C_2_h.1	X2C_2_h.1	X3C_2_h.1	X1C_4_h	X2C_4_h	X3C_4_h	X1C_14_h	X2C_14_h	X3C_14_h	X1C_24_h	X2C_24_h	X3C_24_h	X1C_72_h	X2C_72_h	X3C_72_h	X1C_96_h	X2C_96_h	X3C_96_h
145389	SLC38A6	solute carrier family 38 member 6	2.50802	2.63784	2.53709	2.64368	2.68639	2.65175	3.53676	3.49191	3.73722	4.33898	4.14952	4.04086	4.18126	4.05485	4.34361	4.46468	4.5587	4.4677	3.4883	4.3062	4.43066	2.50802	2.63784	2.53709	2.64368	2.68639	2.65175	3.53676	3.49191	3.73722	5.13812	5.04037	5.29179	4.54365	4.21363	4.90951	4.69845	4.16654	4.43765	3.93081	3.84604	3.88438	4.44811	4.49948	4.29064
27299	ADAMDEC1	ADAM like decysin 1	0.325205	0.28484	0.539203	0.587827	1.38311	0.4625	2.74378	3.4339	3.80599	5.41077	5.70648	5.65457	5.79737	6.28571	6.70642	7.06404	7.16729	7.31416	8.83179	8.26364	8.78222	0.325205	0.28484	0.539203	0.587827	1.38311	0.4625	2.74378	3.4339	3.80599	6.53979	5.7862	6.3356	7.94348	5.92804	6.93488	7.88622	6.28562	7.1807	9.72827	9.16753	9.86182	10.083	9.68349	10.3171
55667	DENND4C	DENN domain containing 4C	4.61863	4.43997	4.6207	4.78146	4.89531	4.85084	6.28786	6.42071	6.85346	6.43522	5.94475	6.03417	6.06881	5.90358	6.00173	5.3618	5.56218	5.20847	5.14094	5.66251	5.84896	4.61863	4.43997	4.6207	4.78146	4.89531	4.85084	6.28786	6.42071	6.85346	6.40362	6.31393	6.76914	6.27035	6.44564	6.40891	5.4063	5.91194	5.78623	5.99354	5.86892	5.73536	5.73309	5.68237	5.60546
4864	NPC1	NPC intracellular cholesterol transporter 1	4.00342	3.73712	4.03199	3.93899	3.99935	4.04955	7.79988	8.13849	7.20665	8.19409	7.8725	8.05684	8.04419	7.95807	7.97576	8.39705	8.52262	8.59788	6.64447	7.32965	7.4329	4.00342	3.73712	4.03199	3.93899	3.99935	4.04955	7.79988	8.13849	7.20665	7.89232	8.00065	7.86539	8.06744	8.45782	8.61562	7.66245	8.0448	8.08995	6.82131	7.00611	7.01835	7.03578	7.19497	7.21773
5641	LGMN	legumain	1.89817	1.17792	1.2035	1.90129	1.24428	1.2028	5.05973	4.92197	6.22946	6.25497	6.29827	6.48914	5.55189	5.85185	5.52827	5.47715	5.56911	6.36035	7.45267	7.65105	7.98295	1.89817	1.17792	1.2035	1.90129	1.24428	1.2028	5.05973	4.92197	6.22946	7.00081	7.01024	6.64668	6.11848	5.67297	6.01168	5.86503	5.45167	5.6624	5.3633	5.30748	5.13676	5.67937	5.39128	5.34565
221749	PXDC1	PX domain containing 1	-0.264245	-0.471889	-1.92445	-0.563239	-0.43088	0.428751	1.97376	2.97021	2.33504	3.46045	3.37172	2.80151	4.75817	4.85039	4.45566	3.92755	4.13777	3.75553	3.96711	4.22233	3.94728	-0.264245	-0.471889	-1.92445	-0.563239	-0.43088	0.428751	1.97376	2.97021	2.33504	3.12085	3.37778	4.76464	4.37854	4.50063	5.41048	4.1908	4.55731	4.92976	3.82441	4.34599	4.17188	3.91627	4.60355	4.53682
26175	TMEM251	transmembrane protein 251	3.00412	2.36826	2.71568	2.20615	2.50367	2.94226	5.40854	4.52909	4.30288	4.83461	5.10523	4.70995	4.1774	4.39556	4.39597	4.20781	4.32817	4.62653	4.73901	5.62101	5.59574	3.00412	2.36826	2.71568	2.20615	2.50367	2.94226	5.40854	4.52909	4.30288	6.12398	5.03145	5.27188	4.47064	4.50224	5.25303	4.13058	3.93449	4.48382	4.39894	4.10488	4.07325	4.87532	4.89289	4.81569
9435	CHST2	carbohydrate sulfotransferase 2	5.42657	4.75538	4.90558	4.65228	4.86246	5.45492	5.61077	6.01862	5.56373	7.26629	7.3475	6.81615	7.0288	7.28257	6.65284	7.93519	7.53801	7.61858	6.78684	7.09615	7.15521	5.42657	4.75538	4.90558	4.65228	4.86246	5.45492	5.61077	6.01862	5.56373	6.11981	6.83508	6.54639	6.72939	6.79514	6.61557	7.27621	7.39249	7.20826	6.82031	6.90786	6.8887	7.32923	7.36816	7.35603
8613	PLPP3	phospholipid phosphatase 3	-4.19836	-2.05685	-2.35509	-2.30646	-3.80011	-3.27169	3.99272	3.66073	3.10876	3.9837	4.55209	3.3698	4.46075	4.97812	6.27976	2.64358	2.6159	3.49308	3.69923	5.09775	5.70987	-4.19836	-2.05685	-2.35509	-2.30646	-3.80011	-3.27169	3.99272	3.66073	3.10876	4.6021	4.39758	4.13971	4.49591	5.13823	5.38601	2.6411	3.23442	4.3421	3.42503	3.8597	3.82269	4.56757	5.09535	4.68829
966	CD59	CD59 molecule	2.13639	3.28115	3.56947	2.62325	2.23698	2.82391	5.86016	6.76924	5.99874	6.42501	7.30235	6.77198	7.30881	8.18915	7.54006	7.96956	8.7488	8.71067	5.74808	8.16376	7.94051	2.13639	3.28115	3.56947	2.62325	2.23698	2.82391	5.86016	6.76924	5.99874	6.47494	7.37117	6.55136	8.27715	8.15148	8.41289	8.29758	8.27163	8.51566	7.04638	6.57809	7.07349	6.74892	6.34903	6.83962
3576	CXCL8	C-X-C motif chemokine ligand 8	4.79559	7.69209	7.78519	7.24487	6.42322	5.26359	8.3763	11.1118	10.7467	16.2968	15.7766	15.1925	15.4274	15.552	15.9098	12.6116	13.1429	13.4033	10.55	11.9352	12.0485	4.79559	7.69209	7.78519	7.24487	6.42322	5.26359	8.3763	11.1118	10.7467	15.6339	15.8489	16.0587	15.422	15.9421	16.2063	14.609	15.2171	15.5458	13.3665	13.4479	13.8187	14.4043	14.4317	14.5544
10457	GPNMB	glycoprotein nmb	0.673768	1.58102	1.14926	0.621186	0.0186463	0.227544	4.43022	3.88727	3.81491	4.34409	4.18923	4.2153	5.07479	4.6279	4.45383	4.29687	4.23074	4.17859	9.05516	9.47526	9.37953	0.673768	1.58102	1.14926	0.621186	0.0186463	0.227544	4.43022	3.88727	3.81491	5.58256	4.72344	4.45665	4.97394	3.86005	3.63972	5.52309	4.87578	5.1688	6.03734	4.59303	4.73352	5.33532	4.3788	4.74621
23601	CLEC5A	C-type lectin domain family 5 member A	3.11193	2.90375	3.17799	3.84152	4.21793	3.0377	8.84139	10.1465	9.97527	10.6743	10.3462	9.50249	10.0978	10.0239	10.474	7.9957	8.27234	8.43248	8.36212	9.39887	9.01961	3.11193	2.90375	3.17799	3.84152	4.21793	3.0377	8.84139	10.1465	9.97527	10.1586	10.9742	10.6687	9.64152	10.363	10.2116	8.31522	9.51142	9.40306	8.63835	9.17438	8.23269	8.46221	8.86292	8.173
1601	DAB2	DAB2, clathrin adaptor protein	1.91017	2.03645	2.64295	2.26537	2.92629	2.52971	7.01154	7.14704	6.86989	5.24715	5.68812	5.95439	5.24673	5.53	5.53347	7.48256	7.3852	7.30469	7.21646	7.60956	7.70145	1.91017	2.03645	2.64295	2.26537	2.92629	2.52971	7.01154	7.14704	6.86989	5.99873	6.36748	6.18831	5.44371	5.66578	6.21726	6.03806	6.27673	6.14301	6.21936	6.29204	5.96894	6.21776	5.91605	5.67477
7035	TFPI	tissue factor pathway inhibitor	-4.68378	-2.82737	-3.41922	-2.74256	-2.11206	-4.6502	3.549	3.2478	4.86035	5.57085	4.77027	4.67417	5.21319	5.88711	4.70046	4.04284	4.58522	3.71396	2.99244	3.02359	3.12933	-4.68378	-2.82737	-3.41922	-2.74256	-2.11206	-4.6502	3.549	3.2478	4.86035	5.34741	5.99941	5.72565	5.27333	6.08935	6.19082	4.07616	4.42497	4.82499	2.90759	2.81601	3.09186	3.51899	3.07936	3.31769
1595	CYP51A1	cytochrome P450 family 51 subfamily A member 1	3.17792	4.11652	3.44441	3.58677	3.7689	3.85363	5.86702	5.94474	5.26877	6.13624	5.68349	5.35122	7.05665	6.18154	6.57591	7.5665	7.21902	6.99589	5.88341	6.7977	6.20329	3.17792	4.11652	3.44441	3.58677	3.7689	3.85363	5.86702	5.94474	5.26877	5.44722	6.38042	6.15682	6.75054	6.54891	6.0583	7.54184	7.49524	6.63724	5.35003	4.22813	4.16462	4.06806	3.66826	3.89771
2	A2M	alpha-2-macroglobulin	-2.14773	-0.0946534	-1.09729	-1.04867	-0.43088	0.266276	0.559937	1.82206	1.54541	0.739864	1.11282	0.694852	1.68325	1.23524	3.62691	0.503189	1.25539	3.21238	4.77417	5.53671	6.86715	-2.14773	-0.0946534	-1.09729	-1.04867	-0.43088	0.266276	0.559937	1.82206	1.54541	0.971627	2.02623	1.3556	-0.329559	3.65166	3.49129	0.296272	3.25976	3.5305	3.41018	4.73972	4.27435	3.61896	5.06981	4.59444
4084	MXD1	MAX dimerization protein 1	7.04541	7.75466	7.61902	8.04913	7.69269	7.66523	8.90596	9.24567	9.94186	8.85797	9.60917	9.54254	8.21748	8.78474	9.20152	9.9188	10.1821	10.0381	8.79487	9.30137	8.97487	7.04541	7.75466	7.61902	8.04913	7.69269	7.66523	8.90596	9.24567	9.94186	9.39139	9.30127	9.231	8.51704	8.47025	8.06781	8.74672	8.85836	8.21286	8.99973	9.17385	8.99106	9.06353	9.03519	8.89118
4128	MAOA	monoamine oxidase A	-3.54628	-1.03219	-1.74937	-1.33817	-4.64811	-2.88467	-2.95879	-2.10304	-1.66807	4.12403	3.54497	2.06455	4.01386	3.5311	5.07582	4.27312	3.80919	5.03207	4.20823	4.12671	3.69949	-3.54628	-1.03219	-1.74937	-1.33817	-4.64811	-2.88467	-2.95879	-2.10304	-1.66807	3.11528	2.00208	3.15863	3.77349	3.40109	3.27145	4.61878	3.82841	4.14829	4.08036	2.22403	3.9092	3.55798	1.71548	3.25476
5142	PDE4B	phosphodiesterase 4B	5.19488	6.12186	5.55363	6.35035	4.75405	6.00855	6.94845	6.43113	7.30298	9.51667	9.65574	9.3967	8.89333	8.83918	9.37671	7.4457	7.84349	7.95171	5.7577	5.58164	5.88977	5.19488	6.12186	5.55363	6.35035	4.75405	6.00855	6.94845	6.43113	7.30298	9.24572	8.89853	9.38606	8.7903	8.79072	8.88252	8.30951	8.14445	8.15245	7.1579	6.75715	7.14254	7.70291	7.28352	7.69483
2069	EREG	epiregulin	5.61703	5.04915	6.25144	6.31001	3.32573	6.04485	7.05319	8.26998	9.42038	12.0484	11.9264	11.9548	8.73287	8.83704	9.64126	8.75037	9.17903	9.34132	6.91821	6.84253	6.80252	5.61703	5.04915	6.25144	6.31001	3.32573	6.04485	7.05319	8.26998	9.42038	11.8718	12.2126	11.9645	9.17985	10.2098	9.42798	8.43234	9.56338	9.00336	7.21867	8.40334	8.27051	8.19971	9.40838	8.97239
1687	DFNA5	DFNA5, deafness associated tumor suppressor	-3.09882	0.224719	0.176633	-1.70074	-5.38508	-0.203944	2.96465	1.06689	3.37331	4.60052	5.79236	5.35462	5.43228	6.1371	5.93448	4.97943	5.80942	5.98022	4.93251	5.74683	5.97301	-3.09882	0.224719	0.176633	-1.70074	-5.38508	-0.203944	2.96465	1.06689	3.37331	5.04158	3.7262	5.23396	6.03528	4.89306	5.72131	6.76889	5.68233	6.42986	6.79949	5.8805	6.51012	6.98406	6.34712	6.76107
57817	HAMP	hepcidin antimicrobial peptide	-3.09882	-3.00794	-5.29369	-4.02267	-3.2696	-4.6502	1.8604	0.743051	-0.74469	0.266794	0.41925	0.186387	0.96432	-0.307286	0.517367	-1.2551	-1.16494	-0.471099	-0.911739	0.695989	0.942262	-3.09882	-3.00794	-5.29369	-4.02267	-3.2696	-4.6502	1.8604	0.743051	-0.74469	2.23569	0.221861	-0.378006	0.306285	-0.0342964	-0.683738	-1.38411	-1.45488	-3.1329	-1.06103	-1.36799	-0.283337	-0.62021	0.272008	0.575015
9518	GDF15	growth differentiation factor 15	-1.07497	-1.62943	-3.70872	-1.54462	-2.57772	-1.48028	0.0550137	-0.767433	-0.417525	-0.589842	-1.83314	-0.605808	0.0763465	0.242401	-1.31115	1.5257	1.81009	1.64719	0.545844	1.15477	1.59643	-1.07497	-1.62943	-3.70872	-1.54462	-2.57772	-1.48028	0.0550137	-0.767433	-0.417525	0.671118	-0.67721	0.671463	0.362319	0.61778	1.72168	1.73563	0.782159	1.87119	3.34474	2.45344	2.57236	3.77841	2.59394	2.67277
79365	BHLHE41	basic helix-loop-helix family member e41	-4.68378	-4.10748	-3.70872	-4.5081	-4.64811	-4.6502	-2.95879	-0.767433	-1.48166	-0.845099	-0.0877096	-2.26292	3.27184	3.16351	3.17738	4.04751	3.93165	3.79403	4.9311	5.5117	5.86762	-4.68378	-4.10748	-3.70872	-4.5081	-4.64811	-4.6502	-2.95879	-0.767433	-1.48166	-1.25488	-1.49435	-2.10383	0.334574	1.18273	-0.510406	2.26418	0.915683	-0.325546	5.83259	4.05696	3.46319	5.95869	4.46372	4.45623
10267	RAMP1	receptor activity modifying protein 1	-4.68378	-4.5929	-4.55672	-4.02267	-4.64811	-4.6502	-4.3373	-3.32543	-2.61916	-2.62937	-2.46117	-2.79343	-2.27913	-0.186992	0.240257	-0.787326	0.342543	1.63026	0.898516	2.11014	3.3425	-4.68378	-4.5929	-4.55672	-4.02267	-4.64811	-4.6502	-4.3373	-3.32543	-2.61916	-3.57681	-2.42723	-1.71681	-1.39773	0.467101	-1.84601	-1.31196	1.15055	-0.526243	-0.250304	1.2496	0.599531	-0.759373	-0.177123	-0.192811
55686	MREG	melanoregulin	0.571717	0.224719	0.743402	0.427362	0.930828	0.776064	0.160947	1.1557	0.592892	4.8687	4.96586	4.45976	7.2332	7.31094	7.39442	4.8119	4.89861	5.95623	4.65662	5.28243	5.95318	0.571717	0.224719	0.743402	0.427362	0.930828	0.776064	0.160947	1.1557	0.592892	3.83766	4.62212	4.48229	6.7897	7.00141	7.55741	5.60981	5.6072	6.42256	5.07129	4.74381	5.02696	5.71513	5.70977	6.02033
1193	CLIC2	chloride intracellular channel 2	2.55844	2.38666	2.69689	2.425	2.54369	2.63335	1.98101	2.23597	3.24709	4.96641	4.7385	5.01749	5.27951	5.39597	5.78106	3.21683	3.52348	4.25648	3.49406	3.52351	4.63294	2.55844	2.38666	2.69689	2.425	2.54369	2.63335	1.98101	2.23597	3.24709	4.84189	4.9375	5.43831	6.12153	5.68013	6.24524	5.42819	5.03101	5.57853	4.27443	4.19978	4.53579	4.5138	4.5647	4.78797
6507	SLC1A3	solute carrier family 1 member 3	0.645339	0.949354	1.67977	1.36473	1.29206	-0.203944	2.09231	1.73827	1.66871	5.57629	5.82969	5.68904	9.21216	8.73334	9.12049	6.95051	6.499	7.21726	6.4014	6.92348	7.60207	0.645339	0.949354	1.67977	1.36473	1.29206	-0.203944	2.09231	1.73827	1.66871	5.56325	4.54901	5.36503	9.0798	8.5986	8.41222	8.13356	7.66991	7.71736	7.22262	7.04248	6.54548	7.80485	7.86988	7.65443
6319	SCD	stearoyl-CoA desaturase	1.93973	2.62626	1.94472	2.06176	2.41582	1.60907	4.2752	3.52006	2.9231	4.45455	3.98479	3.25339	5.68155	4.83034	4.37099	7.03942	6.1383	5.60855	5.5368	5.83821	4.85068	1.93973	2.62626	1.94472	2.06176	2.41582	1.60907	4.2752	3.52006	2.9231	4.72057	4.32157	3.603	4.98179	3.97388	2.73609	7.33988	6.53818	5.35055	5.92877	3.55111	3.47106	4.11364	2.81816	2.76933
5376	PMP22	peripheral myelin protein 22	1.60531	0.750504	0.219383	-0.290867	-0.494305	0.0390986	4.01584	3.98745	2.7195	2.81173	4.19964	3.25339	2.30936	2.42654	1.98568	5.4308	5.24445	5.1963	6.29263	7.16388	6.62748	1.60531	0.750504	0.219383	-0.290867	-0.494305	0.0390986	4.01584	3.98745	2.7195	3.20193	2.14124	1.47185	2.05322	1.11677	1.53646	3.54845	2.11974	2.64368	4.09237	3.84909	4.26193	4.35206	2.98161	3.88237
6362	CCL18	C-C motif chemokine ligand 18	-4.68378	-4.5929	-4.55672	-6.83003	-6.97004	-6.97213	-6.65923	-4.17343	-6.52605	0.390529	0.0566803	-0.235439	2.68597	2.53547	1.42332	3.40341	3.61899	4.1669	1.77456	2.9717	3.20554	-4.68378	-4.5929	-4.55672	-6.83003	-6.97004	-6.97213	-6.65923	-4.17343	-6.52605	-0.284027	-1.63874	0.462516	1.823	0.519096	1.56257	1.62051	0.471119	1.44659	1.73274	-0.665375	0.10835	1.72148	-0.4227	0.270161
5360	PLTP	phospholipid transfer protein	0.55653	0.0963948	0.198166	0.349884	0.0411888	-0.00634439	1.86825	1.00449	1.28773	1.73209	1.56322	1.04787	0.928024	1.63404	0.572333	1.5257	1.66646	1.49658	2.13573	1.873	1.06348	0.55653	0.0963948	0.198166	0.349884	0.0411888	-0.00634439	1.86825	1.00449	1.28773	1.73789	1.74996	1.88922	1.09928	1.16652	-0.129802	1.97073	1.26759	0.253158	2.01104	0.694295	1.49923	1.74098	0.461203	1.22709
341	APOC1	apolipoprotein C1	-4.68378	-4.5929	-4.55672	-4.5081	-4.64811	-4.6502	1.16732	-1.63737	-1.09978	-0.184585	-3.59867	-2.26292	-3.19667	-3.24589	-2.99921	-3.10925	-3.66744	-4.45295	4.48974	1.67811	4.27507	-4.68378	-4.5929	-4.55672	-4.5081	-4.64811	-4.6502	1.16732	-1.63737	-1.09978	2.25608	-2.18622	-2.10383	-3.182	-3.49373	-3.9164	-3.49959	-2.88372	-3.1329	0.12717	-0.597471	-1.16888	-0.796367	-1.4079	-1.15434
1368	CPM	carboxypeptidase M	4.24399	4.72677	4.36274	4.58307	4.54615	4.32421	4.72501	4.32243	4.4676	3.98042	4.79279	4.95327	9.34278	9.24527	9.35385	6.90788	6.79119	7.16663	7.17415	7.5638	8.15896	4.24399	4.72677	4.36274	4.58307	4.54615	4.32421	4.72501	4.32243	4.4676	4.77103	4.56969	5.24898	9.13211	8.95708	8.95293	8.74031	8.59874	8.29893	7.65709	7.0015	6.83599	8.06391	7.46717	7.39398
6307	MSMO1	methylsterol monooxygenase 1	1.16921	1.8698	1.6331	1.59204	2.15667	1.60907	2.00965	1.84894	1.05138	4.69556	3.40358	2.70553	6.42273	5.3676	5.90534	7.11428	6.60855	6.48236	5.04475	5.9249	5.56714	1.16921	1.8698	1.6331	1.59204	2.15667	1.60907	2.00965	1.84894	1.05138	3.35629	4.77244	4.57185	5.99542	5.65783	5.26798	6.69229	6.59621	6.01938	4.92895	3.62047	3.78847	3.35786	2.73394	3.378
125058	TBC1D16	TBC1 domain family member 16	1.69126	1.65881	1.12698	1.92152	1.49349	1.30864	1.50568	1.41754	1.42232	2.25055	1.82759	1.68769	2.78061	2.88111	2.26966	3.90541	3.90494	3.71798	3.95602	3.75261	3.89479	1.69126	1.65881	1.12698	1.92152	1.49349	1.30864	1.50568	1.41754	1.42232	2.15111	1.70579	1.83235	2.58176	1.49982	1.75603	4.46427	3.82841	3.45615	4.4465	4.1866	4.12278	4.67621	4.17522	4.16061
56833	SLAMF8	SLAM family member 8	2.15668	2.64167	2.14094	2.96601	2.06614	1.73177	2.22035	2.06307	0.268367	1.02088	0.793646	1.33126	7.26651	7.48421	8.02601	7.13785	7.13211	7.08514	7.99028	8.4459	8.55952	2.15668	2.64167	2.14094	2.96601	2.06614	1.73177	2.22035	2.06307	0.268367	1.58508	1.76439	0.963914	6.48669	6.8164	6.9305	7.29311	7.48319	7.25071	9.0523	9.12196	8.79522	9.13589	9.23188	9.0521
5473	PPBP	pro-platelet basic protein	2.00831	0.846719	-0.110465	2.09182	1.35639	-1.04139	1.54534	2.97835	1.03619	1.7164	1.49725	0.955503	3.91301	3.0292	3.67479	5.3792	5.5243	5.61179	5.59069	7.27271	6.39528	2.00831	0.846719	-0.110465	2.09182	1.35639	-1.04139	1.54534	2.97835	1.03619	1.86281	4.51741	2.02228	2.32403	3.9762	4.47334	4.04216	5.8292	6.63994	5.51924	7.78728	7.69389	4.93297	7.05362	7.08214
65108	MARCKSL1	MARCKS like 1	5.05329	5.60357	5.18576	4.78698	4.61351	4.84685	8.49143	7.85372	8.44077	8.3518	9.19725	8.76759	5.03801	5.15736	5.87492	5.96653	5.85416	6.55057	5.84108	6.30605	6.45264	5.05329	5.60357	5.18576	4.78698	4.61351	4.84685	8.49143	7.85372	8.44077	8.99802	8.39229	8.04406	5.06223	4.87945	4.48363	5.59405	5.47214	4.89501	5.52418	5.46515	5.59571	5.38057	5.16814	5.58334
10855	HPSE	heparanase	6.6809	6.55849	6.85574	6.51135	6.36633	6.89833	8.63384	9.21203	9.06322	9.22727	9.24678	9.42624	6.22516	5.89565	6.75846	8.02877	7.98744	8.2062	6.65072	7.02439	6.91479	6.6809	6.55849	6.85574	6.51135	6.36633	6.89833	8.63384	9.21203	9.06322	8.84405	9.33042	8.9846	5.60045	6.78787	7.45374	6.56755	7.74093	8.32742	5.7704	5.99043	6.72255	5.95383	5.55222	6.49646
10160	FARP1	FERM, ARH/RhoGEF and pleckstrin domain protein 1	-1.22435	-3.21439	-1.6692	-2.92313	-1.68464	-1.24421	1.58394	2.76909	2.70517	2.13734	3.35785	3.41385	-1.97428	0.298435	1.39311	-0.400303	-0.462326	0.384992	-0.952962	-0.819599	-1.41457	-1.22435	-3.21439	-1.6692	-2.92313	-1.68464	-1.24421	1.58394	2.76909	2.70517	2.57294	2.52696	2.3806	-0.737217	-0.0342964	-0.215959	-2.14595	-0.911738	-0.661595	-2.23688	-2.28553	-1.55967	-2.53959	-1.46802	-2.03303
6368	CCL23	C-C motif chemokine ligand 23	-4.68378	-3.74491	-2.02067	-6.83003	-4.64811	-6.97213	-3.48931	-3.32543	-3.35612	3.16937	2.68303	2.49197	2.27365	2.10383	2.19281	1.64563	1.82441	1.9428	0.713301	1.44428	0.93072	-4.68378	-3.74491	-2.02067	-6.83003	-4.64811	-6.97213	-3.48931	-3.32543	-3.35612	0.510654	1.8207	2.82872	-0.329559	-0.519723	-0.355684	-0.294472	-0.751273	-0.325546	-2.59945	-3.13352	-3.8816	-4.74123	-3.32217	-4.6653
347902	AMIGO2	adhesion molecule with Ig like domain 2	-0.237528	-0.0444677	1.08135	1.14152	0.430841	-0.529185	1.72879	1.18413	1.26185	3.7418	3.27662	3.02248	4.85075	5.05942	5.03483	0.965093	1.16826	1.84351	-1.13075	-0.026832	0.438324	-0.237528	-0.0444677	1.08135	1.14152	0.430841	-0.529185	1.72879	1.18413	1.26185	4.38319	4.56145	4.31077	5.27789	5.39632	5.44071	2.89464	3.17905	4.00665	0.356957	1.12449	1.9625	1.22687	1.58841	2.23436
1848	DUSP6	dual specificity phosphatase 6	7.60456	8.04295	8.36017	8.92478	7.50917	7.4963	9.76541	10.6952	9.7183	10.6147	10.5066	10.1222	8.4927	8.33892	9.1614	8.92414	8.74804	9.26479	7.40197	7.93411	7.98077	7.60456	8.04295	8.36017	8.92478	7.50917	7.4963	9.76541	10.6952	9.7183	10.2031	10.1279	10.2398	8.17915	8.71045	8.99113	8.15877	8.73512	8.92075	8.52538	8.74164	8.82636	8.45658	8.45347	8.63508
55540	IL17RB	interleukin 17 receptor B	-0.596321	-1.08194	-0.0584704	-0.563239	-0.255793	0.303996	0.396051	0.134003	0.439735	0.575744	0.229147	0.750886	0.793274	0.0271332	0.886148	1.27246	0.924185	1.07687	1.37731	1.03628	1.27906	-0.596321	-1.08194	-0.0584704	-0.563239	-0.255793	0.303996	0.396051	0.134003	0.439735	0.701176	0.652495	0.0286194	1.17946	0.238076	0.269468	0.922945	1.19062	0.326531	1.04715	0.848329	0.641966	0.975766	0.925754	0.813673
54209	TREM2	triggering receptor expressed on myeloid cells 2	-2.36186	-1.87044	-2.02067	-2.43771	-2.57772	-2.44857	-2.13567	-0.713994	-1.88219	-3.47737	-3.59867	-2.26292	-3.19667	-4.09388	-1.92121	-2.72223	-2.7499	-1.41733	5.05972	5.08695	4.91287	-2.36186	-1.87044	-2.02067	-2.43771	-2.57772	-2.44857	-2.13567	-0.713994	-1.88219	-2.1983	-0.84227	-1.41195	-3.76696	-3.49373	-3.9164	-2.02566	-4.26223	-3.1329	2.14522	1.21225	0.39969	1.34199	0.361091	0.413653
348	APOE	apolipoprotein E	-1.72031	-1.08194	-1.15073	-1.40376	-2.57772	-2.44857	1.43353	-2.79491	-0.911339	0.504486	-2.22016	-0.13047	-2.27913	-2.32835	-0.554424	-2.72223	-3.13693	-4.45295	6.01081	2.61749	5.25987	-1.72031	-1.08194	-1.15073	-1.40376	-2.57772	-2.44857	1.43353	-2.79491	-0.911339	2.23569	-0.460399	-1.41195	-0.285837	-1.65723	-3.0684	-2.58205	-2.4967	-3.42241	0.356957	-1.36799	-2.96406	-0.051926	-2.37876	-1.70182
1718	DHCR24	24-dehydrocholesterol reductase	1.39943	2.28729	1.02222	1.46918	1.76805	1.09933	1.36867	0.350136	-0.503681	0.942172	-0.13924	-0.13047	3.93147	3.48656	3.50506	6.31814	5.65073	5.25061	5.534	6.12654	5.96242	1.39943	2.28729	1.02222	1.46918	1.76805	1.09933	1.36867	0.350136	-0.503681	0.123631	-0.158743	0.218097	3.59205	2.32463	1.68649	4.50479	3.84524	2.70458	4.53522	3.39108	2.50498	3.34942	2.58657	2.20999
54	ACP5	acid phosphatase 5, tartrate resistant	4.7081	5.33221	5.08171	4.61344	5.53404	5.05405	7.36114	6.87738	7.30773	6.73914	7.15002	7.07161	1.62776	2.46989	4.08471	3.13721	3.53223	4.27429	8.34129	8.63767	8.64057	4.7081	5.33221	5.08171	4.61344	5.53404	5.05405	7.36114	6.87738	7.30773	7.74996	6.91201	7.04259	2.46506	2.99124	2.63512	2.12815	2.31972	1.87119	6.82531	6.91769	6.59695	6.69184	6.68313	6.64179
22918	CD93	CD93 molecule	8.81977	8.90298	8.97122	8.74111	9.17173	9.03347	11.1153	11.7686	11.1632	10.873	11.2508	11.2114	9.48166	9.58368	9.43504	10.5459	10.9649	10.7451	6.62206	7.1172	5.12205	8.81977	8.90298	8.97122	8.74111	9.17173	9.03347	11.1153	11.7686	11.1632	10.5868	10.5583	9.99448	9.01818	8.53097	8.61347	8.9746	9.5261	9.41187	6.44194	6.48008	7.26313	6.28544	5.15761	6.59197
247	ALOX15B	arachidonate 15-lipoxygenase, type B	2.46799	2.33547	1.85267	1.3044	1.82762	1.44994	-0.728494	-0.564616	-1.39677	1.60158	1.57925	1.38537	3.77167	3.99887	3.76012	2.96345	3.01906	3.26541	4.33886	3.77465	4.33649	2.46799	2.33547	1.85267	1.3044	1.82762	1.44994	-0.728494	-0.564616	-1.39677	0.730619	-0.932467	-0.759876	3.97338	2.96804	2.62895	4.81481	3.74114	3.5305	5.13203	4.0384	4.24253	5.05091	4.54582	4.65798
5366	PMAIP1	phorbol-12-myristate-13-acetate-induced protein 1	3.36824	4.76421	5.03237	4.86041	4.13652	3.86155	3.92103	6.02059	5.17829	10.7573	10.1004	9.87202	6.83721	6.44896	7.44316	3.05294	3.61899	4.79924	2.12091	2.91177	4.03882	3.36824	4.76421	5.03237	4.86041	4.13652	3.86155	3.92103	6.02059	5.17829	10.6969	11.0493	11.1303	6.73703	7.38662	7.4153	5.23475	5.60782	5.79002	4.06554	4.4429	4.39298	4.26496	4.73769	4.36757
114548	NLRP3	NLR family pyrin domain containing 3	6.5165	7.31631	6.7819	7.95885	6.69918	6.56812	7.76841	7.95541	8.1182	11.2924	11.1424	10.7409	7.7655	7.85002	8.30704	7.14441	7.14197	7.33389	6.32855	6.12391	6.03091	6.5165	7.31631	6.7819	7.95885	6.69918	6.56812	7.76841	7.95541	8.1182	10.7017	10.403	10.3684	8.12083	7.77465	7.51353	8.21766	7.89631	7.8583	6.71721	6.34693	6.40753	6.97791	6.45906	6.69456
713	C1QB	complement C1q B chain	2.60347	2.12683	2.56637	4.12053	1.84695	0.411576	3.66832	1.0971	-1.09978	-0.0179355	0.618559	1.11346	5.2179	5.90978	6.20509	4.40402	4.89438	5.19559	4.69799	5.4598	5.56807	2.60347	2.12683	2.56637	4.12053	1.84695	0.411576	3.66832	1.0971	-1.09978	3.23825	-0.84227	-1.28071	6.11644	4.66542	4.23436	5.75229	4.03697	3.97086	6.4396	4.90686	4.95936	7.08874	6.15683	6.24894
969	CD69	CD69 molecule	0.601618	2.39578	2.54552	3.7101	1.36535	1.31789	4.77696	4.56602	4.36041	5.05167	5.4604	4.79403	3.07842	3.0292	2.92098	-0.0415094	-0.0171868	0.642973	0.60385	-0.819599	-1.74388	0.601618	2.39578	2.54552	3.7101	1.36535	1.31789	4.77696	4.56602	4.36041	5.63118	3.98832	4.84768	3.18917	3.53969	4.30374	0.225306	0.381621	2.29336	0.041652	-0.665375	0.873291	-1.50856	-1.81316	-0.300726
55022	PID1	phosphotyrosine interaction domain containing 1	5.8733	5.5652	5.80938	5.47917	6.75352	6.27417	5.4902	6.27345	7.35554	7.15617	6.5705	6.52974	7.22504	7.23154	7.10801	7.03961	7.16922	6.53815	6.80338	7.78664	5.91927	5.8733	5.5652	5.80938	5.47917	6.75352	6.27417	5.4902	6.27345	7.35554	6.83576	7.51114	7.28667	6.24076	8.18355	7.61332	5.4249	6.86382	6.4621	4.15734	4.03172	4.46467	3.70751	3.17829	3.85748
3992	FADS1	fatty acid desaturase 1	4.71752	5.18023	4.40849	4.449	5.3982	4.92155	4.13437	4.98291	3.69433	3.30137	4.27046	3.53848	4.43673	4.40517	3.37969	7.26118	6.99364	6.11139	7.00502	6.84814	6.45919	4.71752	5.18023	4.40849	4.449	5.3982	4.92155	4.13437	4.98291	3.69433	3.31801	4.73996	4.16296	4.38532	3.89736	3.48789	6.53521	6.17135	5.22425	5.97528	5.2947	5.1806	5.19982	4.84428	4.67678
25903	OLFML2B	olfactomedin like 2B	-0.0399279	0.64741	0.281222	1.72072	1.12272	1.68251	0.48032	-0.822928	1.31315	-0.941314	-1.27674	-1.3195	-4.04467	-1.77195	-2.99921	6.08342	5.32534	5.22829	7.46067	7.5015	7.079	-0.0399279	0.64741	0.281222	1.72072	1.12272	1.68251	0.48032	-0.822928	1.31315	1.06705	-0.601261	0.909975	-3.182	-3.97915	-3.0684	0.549657	0.492653	1.12877	4.27794	4.03172	5.08451	3.19306	2.1448	3.91289
7057	THBS1	thrombospondin 1	4.3032	6.48244	6.1031	10.8701	7.27217	9.14115	9.43882	10.9742	13.0331	12.1597	12.7622	12.5314	6.6807	8.27501	9.67432	8.45581	10.7725	11.32	8.46883	8.56005	8.72834	4.3032	6.48244	6.1031	10.8701	7.27217	9.14115	9.43882	10.9742	13.0331	12.7305	12.1107	13.112	8.54161	8.50683	9.4852	6.62841	7.2708	7.59029	6.99682	7.80306	10.9812	7.84922	7.02306	10.9392
6357	CCL13	C-C motif chemokine ligand 13	-7.00571	-6.91483	-3.70872	-3.6601	-4.64811	-3.27169	-6.65923	-6.49535	-6.52605	-2.62937	-2.75067	-2.79343	-3.55924	-2.71537	-2.99921	-2.16584	-2.44505	-1.82068	-1.41763	-1.18799	-1.53743	-7.00571	-6.91483	-3.70872	-3.6601	-4.64811	-3.27169	-6.65923	-6.49535	-6.52605	-4.31377	-5.88666	-5.80427	-2.89249	-2.60064	-3.0684	-4.34758	-2.88372	-2.20001	0.729328	3.56414	3.23965	0.483741	2.93013	2.87231
8519	IFITM1	interferon induced transmembrane protein 1	3.70078	4.51927	3.75162	7.64324	2.53577	3.06816	7.34525	2.0005	2.52652	2.31445	3.49936	3.43538	3.91765	4.36145	5.21727	2.01367	2.24212	3.36339	0.726417	-0.0989818	1.32387	3.70078	4.51927	3.75162	7.64324	2.53577	3.06816	7.34525	2.0005	2.52652	7.26318	1.91424	2.63452	5.63214	4.80024	4.91079	4.28977	4.79684	5.14787	6.16257	5.8489	5.75604	4.56575	3.49407	4.29644
10964	IFI44L	interferon induced protein 44 like	4.06105	5.58676	5.65978	9.39874	4.55695	4.22816	8.50846	4.11844	3.37633	4.15053	5.20546	5.12344	5.64707	5.86699	6.85929	2.51449	2.5485	4.16396	1.31789	0.778846	2.68325	4.06105	5.58676	5.65978	9.39874	4.55695	4.22816	8.50846	4.11844	3.37633	8.28016	3.52485	3.72516	7.53539	7.23577	7.19278	6.18009	6.60427	7.13994	6.89916	6.42808	6.75774	4.62728	3.04751	4.62978
1958	EGR1	early growth response 1	3.41319	5.96647	5.83753	9.678	4.48272	5.64005	5.94972	5.36068	5.59192	6.88874	6.99023	6.47205	2.56118	3.77525	5.29081	3.45358	4.1277	4.64139	4.74788	3.97097	2.93217	3.41319	5.96647	5.83753	9.678	4.48272	5.64005	5.94972	5.36068	5.59192	8.25109	7.74599	8.03994	3.58324	4.96042	4.88902	3.08036	3.5945	3.05333	3.37564	2.37533	2.64371	2.37772	1.14229	1.97567
712	C1QA	complement C1q A chain	4.20313	3.55583	4.03049	4.80886	2.68996	2.10201	4.52254	2.04768	1.20866	2.17225	2.46742	2.90392	2.16088	2.56433	2.99326	2.2483	2.42238	2.63663	4.04115	4.60667	4.55239	4.20313	3.55583	4.03049	4.80886	2.68996	2.10201	4.52254	2.04768	1.20866	4.35747	0.453186	0.126467	2.77993	0.328274	0.680536	3.06689	1.19062	1.19557	5.68617	3.31604	3.57145	6.41321	4.72096	4.79782
2184	FAH	fumarylacetoacetate hydrolase	4.0215	3.18188	3.51688	3.4749	3.16823	2.93326	2.94995	2.62618	2.81603	3.12255	3.26179	3.19903	2.33731	3.31381	3.09061	2.72752	2.84387	2.79687	3.37627	3.66999	3.43117	4.0215	3.18188	3.51688	3.4749	3.16823	2.93326	2.94995	2.62618	2.81603	3.09278	3.36363	2.95395	3.02962	2.74604	3.16042	2.67256	2.91369	3.08186	3.72162	3.82145	3.54374	4.00495	4.24242	3.68431
5196	PF4	platelet factor 4	0.270412	-0.120417	-1.83426	0.701356	0.46459	-3.5127	0.374191	-0.612711	-2.43859	-0.670012	-1.27674	-1.57104	-2.45971	-2.60846	-2.46869	-2.41738	-2.19351	-3.60495	-3.89156	-0.779522	-1.98489	0.270412	-0.120417	-1.83426	0.701356	0.46459	-3.5127	0.374191	-0.612711	-2.43859	0.815508	0.135704	-2.63435	-1.30753	-0.746494	-3.9164	-2.27719	-1.94031	-3.42241	-2.90431	-1.15777	-0.711671	-4.2558	-1.59635	-1.77777
55244	SLC47A1	solute carrier family 47 member 1	1.65607	1.15663	-1.04576	1.07084	0.413666	-0.906039	0.211133	-0.713994	-2.13373	-0.513893	-0.563048	-0.471507	-2.66616	-3.24589	-2.46869	-0.659947	-1.34551	-1.73049	2.12587	0.710134	1.19472	1.65607	1.15663	-1.04576	1.07084	0.413666	-0.906039	0.211133	-0.713994	-2.13373	-1.50642	-1.13178	-1.71681	-4.03	-2.21362	-1.38035	-1.17766	-1.22661	-2.20001	0.979773	0.998504	-0.422165	0.77605	1.23005	0.152324
56034	PDGFC	platelet derived growth factor C	1.9687	3.62723	3.21807	3.03261	4.31825	3.69587	3.50442	3.90232	3.80375	3.94722	4.05811	4.2153	1.70487	2.10383	2.36614	1.41431	1.57626	2.1047	3.07679	3.24619	3.2127	1.9687	3.62723	3.21807	3.03261	4.31825	3.69587	3.50442	3.90232	3.80375	2.99911	3.99751	3.25912	1.44897	3.04099	2.47248	0.568893	2.00455	1.70688	1.39625	2.75887	2.51263	2.07895	3.19534	2.74239
4929	NR4A2	nuclear receptor subfamily 4 group A member 2	3.96223	6.64538	5.94133	7.04755	4.72475	5.63543	6.09962	6.16709	6.54054	6.49561	6.6547	6.53225	3.08667	3.24061	4.03666	3.22235	3.85001	3.73983	2.25366	1.9285	1.6325	3.96223	6.64538	5.94133	7.04755	4.72475	5.63543	6.09962	6.16709	6.54054	8.61023	7.69912	7.23722	3.87809	4.29231	4.22008	3.72173	3.05789	3.1972	0.956596	0.59621	1.01994	0.885214	0.378266	1.45156
51316	PLAC8	placenta specific 8	5.23716	5.74717	6.36557	7.11953	5.46901	5.61588	6.05523	3.93823	3.50047	4.71345	4.83011	5.5548	7.51136	7.2358	6.5406	5.59518	4.67191	4.34989	3.31898	2.82669	2.49232	5.23716	5.74717	6.36557	7.11953	5.46901	5.61588	6.05523	3.93823	3.50047	5.62139	4.22578	4.69258	6.99001	5.80711	5.71405	6.95996	4.94478	5.30589	3.77724	1.86347	3.64109	3.92198	2.63023	3.67544
2015	ADGRE1	adhesion G protein-coupled receptor E1	6.55091	6.43486	6.58219	6.71603	6.1862	5.96101	6.22207	5.90152	5.80178	6.16252	5.78805	6.69195	7.35909	7.39667	8.53255	6.75076	6.59765	7.07697	5.51382	5.20589	5.39672	6.55091	6.43486	6.58219	6.71603	6.1862	5.96101	6.22207	5.90152	5.80178	5.66016	5.76663	5.79052	8.0681	6.41552	6.60265	7.52671	6.00103	6.57963	5.39598	4.09594	5.09091	5.68902	4.37987	5.43036
1075	CTSC	cathepsin C	7.33851	7.18164	7.45737	7.87361	7.43623	7.48339	7.64019	6.72789	6.16635	6.17977	5.2919	6.79132	6.98503	4.32313	8.07783	6.4366	3.8253	6.87516	8.06937	7.50822	8.77387	7.33851	7.18164	7.45737	7.87361	7.43623	7.48339	7.64019	6.72789	6.16635	7.8422	6.29852	5.95437	8.33954	7.74987	7.30603	7.44366	6.95075	6.65989	8.3554	7.67442	7.65719	8.7965	8.25703	7.93001
51338	MS4A4A	membrane spanning 4-domains A4A	3.15037	3.74961	3.45115	4.15083	2.86443	3.1687	4.24691	3.18939	3.78797	2.07722	3.16421	2.87899	-0.0628162	0.479008	-0.811582	3.42273	3.41884	2.51744	6.47245	6.51157	5.57179	3.15037	3.74961	3.45115	4.15083	2.86443	3.1687	4.24691	3.18939	3.78797	4.57598	2.91747	3.87345	0.468253	-0.686373	-0.952925	1.21923	0.915683	0.858879	2.3984	0.694295	0.585103	2.10426	-0.872866	0.325656
83716	CRISPLD2	cysteine rich secretory protein LCCL domain containing 2	6.70585	7.00002	6.54013	6.81078	6.55683	6.69087	6.90003	6.33852	7.12937	5.28618	6.55792	6.69641	3.78696	4.09297	5.17016	5.03854	5.24179	5.65007	5.97176	5.54166	5.65086	6.70585	7.00002	6.54013	6.81078	6.55683	6.69087	6.90003	6.33852	7.12937	6.46895	5.72759	6.27954	3.51071	3.26687	3.34099	5.24076	4.68788	4.4154	7.01867	6.76281	7.24475	6.5907	5.77201	6.79177
10062	NR1H3	nuclear receptor subfamily 1 group H member 3	3.45269	2.7127	3.11712	3.31845	2.83893	2.90899	1.77122	0.644198	-0.15101	-0.0179355	0.618559	0.723141	0.453582	1.46071	0.572333	2.41672	2.66049	3.59907	4.4468	4.07163	4.68882	3.45269	2.7127	3.11712	3.31845	2.83893	2.90899	1.77122	0.644198	-0.15101	2.69745	0.0440737	0.126467	1.64243	1.15013	0.921544	3.47387	2.18071	1.97372	3.79041	3.05102	3.45131	4.91234	4.36271	4.92753
140	ADORA3	adenosine A3 receptor	1.43308	0.87307	1.33567	1.40359	1.39191	1.46666	1.27741	0.162858	2.34123	-0.184585	0.269225	0.0590079	-1.72274	-0.634451	-0.103045	-0.619869	-0.860086	0.301936	2.90862	3.24376	1.53677	1.43308	0.87307	1.33567	1.40359	1.39191	1.46666	1.27741	0.162858	2.34123	0.0320001	0.179426	1.01591	-3.182	-1.77752	-1.84601	-2.27719	-0.475639	-1.23478	1.18315	2.38375	2.2454	0.320551	0.816591	1.1877
3043	HBB	hemoglobin subunit beta	3.14784	4.47909	2.54971	1.09479	3.78902	4.72005	0.4388	2.99048	4.23799	1.11957	3.80562	1.82454	0.528221	3.81421	2.10233	-0.209781	3.12986	1.78354	0.214638	1.67811	0.532961	3.14784	4.47909	2.54971	1.09479	3.78902	4.72005	0.4388	2.99048	4.23799	-0.0160942	3.5375	4.78538	0.247986	3.10618	4.3992	-0.941591	2.31368	3.36912	-3.82185	-1.54856	-1.69397	-7.06315	-7.02261	-1.94283
8875	VNN2	vanin 2	7.07968	7.5318	7.28932	7.07546	7.72764	7.71224	6.31608	6.53549	6.21941	4.08488	5.81114	6.24701	6.64131	6.72198	6.38665	6.66769	7.00724	6.11747	7.86985	8.08284	7.71938	7.07968	7.5318	7.28932	7.07546	7.72764	7.71224	6.31608	6.53549	6.21941	5.14497	5.57941	5.81732	6.02826	7.1816	7.21121	6.19138	7.8556	7.68808	7.56659	8.54117	8.62804	7.41568	8.30097	8.45776
11326	VSIG4	V-set and immunoglobulin domain containing 4	1.59791	3.17925	2.36214	2.02484	3.66205	3.57187	2.09231	3.5828	3.55477	1.41987	2.76239	1.82454	-1.84304	-2.02349	-1.52528	-2.16584	-1.55196	-3.31545	7.9322	7.33493	6.09726	1.59791	3.17925	2.36214	2.02484	3.66205	3.57187	2.09231	3.5828	3.55477	1.86281	3.46869	2.98036	-1.95961	-1.4431	-1.84601	-3.49959	-4.26223	-3.78498	0.12717	-0.440502	-2.6592	-2.01876	-3.32217	-4.6653
353189	SLCO4C1	solute carrier organic anion transporter family member 4C1	1.21829	2.16998	2.72312	1.82461	2.62055	1.28997	2.88573	3.93823	3.70877	1.07107	2.48454	1.94953	-2.45971	-0.861221	-0.0193868	-1.7653	-1.97938	-1.82068	-0.952962	-0.149168	-0.619891	1.21829	2.16998	2.72312	1.82461	2.62055	1.28997	2.88573	3.93823	3.70877	2.15111	2.98062	2.63452	-1.14247	-0.468193	-0.880775	-1.62512	-1.82928	-1.16607	-1.15888	-1.06313	-1.3791	-2.30827	-1.73721	-0.83748
6283	S100A12	S100 calcium binding protein A12	7.3464	8.0395	8.18487	7.13459	7.93718	7.32443	6.96064	7.36039	6.76699	7.05421	7.60504	8.03849	4.68393	5.53875	5.92131	6.98279	7.58726	6.86525	6.04393	6.76885	5.93343	7.3464	8.0395	8.18487	7.13459	7.93718	7.32443	6.96064	7.36039	6.76699	6.90438	7.39106	7.21654	3.80163	4.86947	4.77918	5.23022	6.04951	5.68583	5.97959	6.8036	7.24704	5.81279	6.45299	6.73654
6279	S100A8	S100 calcium binding protein A8	10.5961	10.8943	11.0033	10.3842	10.56	9.97611	9.96286	9.81112	8.64282	9.42866	9.87506	10.1755	8.27325	8.25877	8.0948	10.8215	10.6992	9.98684	10.4021	10.4835	9.8195	10.5961	10.8943	11.0033	10.3842	10.56	9.97611	9.96286	9.81112	8.64282	9.65011	9.22549	8.65176	7.00521	7.25698	6.72258	8.96283	9.31399	8.33188	9.26191	9.27836	9.22419	8.62982	8.36658	8.17079
150094	SIK1	salt inducible kinase 1	6.04465	8.37414	6.88819	8.88752	6.46836	7.37625	6.36157	5.02576	6.26898	4.5941	5.53216	4.47647	4.27274	5.39436	4.68027	3.29752	5.07963	4.14622	2.93992	4.05094	2.79885	6.04465	8.37414	6.88819	8.88752	6.46836	7.37625	6.36157	5.02576	6.26898	6.43358	5.90572	5.88442	5.4429	5.0482	5.2134	4.95391	4.37076	4.82288	5.21616	4.78415	4.97949	5.14295	5.0552	5.21275
5997	RGS2	regulator of G-protein signaling 2	8.72622	10.1667	10.195	9.90438	9.46646	9.55854	7.63115	7.62075	7.56315	6.08526	6.95956	6.75196	3.69275	4.70508	4.9256	4.27445	4.29513	4.00894	4.92968	3.13525	2.47256	8.72622	10.1667	10.195	9.90438	9.46646	9.55854	7.63115	7.62075	7.56315	7.18125	6.85964	6.64617	4.33894	4.94744	4.4508	3.99138	4.0624	4.08803	1.27969	1.10424	1.49151	0.644206	1.58841	1.08424
23475	QPRT	quinolinate phosphoribosyltransferase	2.01943	1.4988	1.27617	1.25212	1.24428	1.93776	0.559937	0.47043	0.268367	0.643648	-0.366011	0.303427	-2.66616	-1.89225	-2.08167	-2.72223	-3.37793	-1.82068	-1.28013	-0.70256	-1.19639	2.01943	1.4988	1.27617	1.25212	1.24428	1.93776	0.559937	0.47043	0.268367	-0.117378	-0.158743	-0.0229109	-2.65149	-2.84165	-1.71476	-3.86216	-2.4967	-3.42241	-1.26385	-0.974325	-1.07424	-0.997064	-1.35019	-1.37252
1513	CTSK	cathepsin K	4.57124	4.61704	4.45507	3.7615	4.27848	4.41643	2.03774	2.27614	2.61606	2.02725	2.83094	2.70553	1.72616	2.34906	2.635	2.42153	2.57415	2.40751	3.29497	3.10077	4.3089	4.57124	4.61704	4.45507	3.7615	4.27848	4.41643	2.03774	2.27614	2.61606	2.27619	1.97752	2.31985	1.73022	2.21067	1.83314	1.6479	2.16738	1.51096	0.859978	0.490967	0.873291	0.837714	-0.0800987	0.496589
51744	CD244	CD244 molecule	6.76938	6.3908	6.84426	5.66957	6.42402	6.43022	5.55963	4.99299	4.61286	4.14175	4.14952	5.95662	0.575918	0.822594	3.22961	-1.31784	-1.4111	1.68045	1.93569	-0.0504833	0.532961	6.76938	6.3908	6.84426	5.66957	6.42402	6.43022	5.55963	4.99299	4.61286	5.24656	4.09775	3.84139	0.867242	1.46047	1.35413	0.296272	-0.394339	-0.402508	-0.171592	0.694295	0.167647	-0.120639	0.0326692	-0.612188
2205	FCER1A	Fc fragment of IgE receptor Ia	4.46342	3.34844	4.98902	3.11688	4.38806	4.06336	2.18939	2.74544	1.65883	2.01449	0.737612	3.14778	-4.04467	-2.50892	-1.52528	-3.63977	-3.66744	-2.68742	-2.3066	-2.32549	-2.1713	4.46342	3.34844	4.98902	3.11688	4.38806	4.06336	2.18939	2.74544	1.65883	0.167352	0.221861	-0.0763501	-4.03	-2.60064	-3.9164	-4.34758	-2.88372	-3.42241	-4.66984	-2.18243	-1.69397	-5.06315	-5.43765	-4.6653
8743	TNFSF10	tumor necrosis factor superfamily member 10	6.12309	5.81712	6.52742	7.97698	6.33074	6.65962	4.85203	2.68704	2.18476	1.60158	1.35552	2.41602	5.09232	4.83626	5.24502	3.73237	3.38784	3.44308	5.00696	3.84203	3.28474	6.12309	5.81712	6.52742	7.97698	6.33074	6.65962	4.85203	2.68704	2.18476	3.63459	1.12456	2.26719	4.69996	5.71119	5.77115	4.29699	5.49031	5.78515	6.72879	6.59496	6.47828	5.0964	5.21788	5.66091
2354	FOSB	FosB proto-oncogene, AP-1 transcription factor subunit	6.8473	9.35716	9.46237	10.2236	7.38097	7.8266	8.62758	8.37833	7.76634	7.37828	8.79948	8.90696	2.37824	4.78202	6.42822	2.27511	3.96757	5.16213	0.765062	1.56593	0.847235	6.8473	9.35716	9.46237	10.2236	7.38097	7.8266	8.62758	8.37833	7.76634	9.36288	9.16866	8.85567	4.42368	5.77272	5.26301	2.67256	3.50991	3.28878	-1.94738	-1.54856	-1.16888	-1.8537	-0.755827	-0.964859
65084	TMEM135	transmembrane protein 135	3.38338	3.65787	3.79289	3.91733	3.51277	3.33507	1.90682	1.499	1.63886	1.23413	1.39228	2.1294	3.01495	2.88569	3.22533	3.47917	3.60661	3.70793	2.26269	2.22787	2.80519	3.38338	3.65787	3.79289	3.91733	3.51277	3.33507	1.90682	1.499	1.63886	2.06126	1.27321	1.50861	3.09309	2.30994	2.41631	3.81128	3.44788	3.18081	3.28319	2.38375	2.32134	3.21181	2.46322	2.52255
3957	LGALS2	galectin 2	7.53678	7.22496	6.32882	6.56484	6.52544	6.44348	5.94694	5.85254	5.21162	5.87534	6.07269	5.44762	-1.84304	0.87881	2.17516	0.409475	-0.361632	0.642973	6.14415	4.90909	4.6078	7.53678	7.22496	6.32882	6.56484	6.52544	6.44348	5.94694	5.85254	5.21162	5.58155	5.18279	5.20206	0.613858	0.878826	0.795096	-0.738775	-0.561795	-1.16607	4.02712	3.48804	2.87477	3.97233	3.53293	3.57024
6402	SELL	selectin L	9.27174	9.19877	8.80509	9.01402	7.67601	8.27071	8.64928	7.23777	7.41381	7.77305	8.18424	8.5066	3.40324	3.57145	4.94004	3.03736	2.77181	3.66079	2.35847	1.48598	2.14315	9.27174	9.19877	8.80509	9.01402	7.67601	8.27071	8.64928	7.23777	7.41381	7.89923	6.20378	6.77905	3.80668	3.25542	4.22622	3.52401	3.26915	4.03975	3.28552	2.97779	4.0085	2.63207	2.2038	3.57406
6036	RNASE2	ribonuclease A family member 2	4.98475	4.32775	4.88165	5.43764	3.94808	4.57428	5.28071	3.44569	3.29891	4.17655	3.46957	4.17235	-3.19667	-2.71537	0.725684	-1.31784	-0.860086	-0.94199	5.20969	4.81488	2.74056	4.98475	4.32775	4.88165	5.43764	3.94808	4.57428	5.28071	3.44569	3.29891	5.1477	2.58501	3.29113	-0.243402	-1.4431	-3.9164	-2.27719	-3.41424	-4.2704	0.1681	-2.39656	-1.62526	-0.58742	-2.93515	-3.28679
2219	FCN1	ficolin 1	11.2651	11.585	11.2186	12.0443	11.4286	11.4271	11.954	11.1907	11.0634	10.7393	11.3265	11.2624	3.34937	5.8217	7.56843	2.00088	3.9724	5.84649	9.38206	9.24419	7.46389	11.2651	11.585	11.2186	12.0443	11.4286	11.4271	11.954	11.1907	11.0634	11.9284	10.9744	11.1556	5.85112	6.10751	5.95304	3.66476	4.06059	3.33693	8.15205	8.39444	8.07102	8.12385	8.54775	8.4538
3385	ICAM3	intercellular adhesion molecule 3	8.08659	8.12892	7.87462	7.76436	7.67376	7.85675	7.66867	7.47448	7.56778	7.63442	7.96595	7.88868	2.46313	3.35733	4.24132	2.28042	2.36965	2.75845	6.10043	5.79117	5.38196	8.08659	8.12892	7.87462	7.76436	7.67376	7.85675	7.66867	7.47448	7.56778	7.57611	7.49014	7.66626	2.4778	3.02759	3.05859	2.69462	2.74899	3.00944	6.66633	6.54043	6.24123	5.82768	6.02263	5.76285
114876	OSBPL1A	oxysterol binding protein like 1A	3.69559	3.93144	3.60617	3.90384	4.08592	4.04398	2.68284	2.91616	2.54809	1.09552	1.8803	2.44178	0.291615	0.723741	0.928898	1.32473	1.01438	1.18512	3.96987	4.21243	4.23223	3.69559	3.93144	3.60617	3.90384	4.08592	4.04398	2.68284	2.91616	2.54809	1.67869	1.67558	1.67955	-0.0851398	-0.278715	2.07909	-0.294472	0.799541	1.61224	2.49003	3.23222	3.15671	2.56802	3.47024	3.39756
1462	VCAN	versican	11.2391	11.5076	11.6727	11.4436	11.9117	11.5876	11.1027	11.6884	11.8246	10.162	10.2915	10.8397	7.28502	7.04349	6.98679	11.3452	10.8446	9.94142	10.379	9.92496	9.20996	11.2391	11.5076	11.6727	11.4436	11.9117	11.5876	11.1027	11.6884	11.8246	10.0625	11.3333	10.5146	6.48826	6.85516	5.9394	8.16105	8.86295	7.8761	8.34603	6.83716	7.38069	5.97697	3.86232	4.94757
2534	FYN	FYN proto-oncogene, Src family tyrosine kinase	6.97505	7.30441	6.99239	7.1146	7.47232	7.1667	6.80774	6.99713	7.41142	7.40237	7.20433	7.44696	3.55376	4.49183	4.70968	4.93051	5.02875	5.1241	4.88432	5.23247	4.85221	6.97505	7.30441	6.99239	7.1146	7.47232	7.1667	6.80774	6.99713	7.41142	6.87913	7.03052	7.382	3.26462	4.05096	4.30567	4.60836	4.44719	4.60918	4.93341	4.42566	4.65627	4.79755	4.18501	4.46244
