# Supplementary material for: Profiling the Course of Resolving vs. Persistent Inflammation in Human Monocytes: The Role of IL-1 Family Molecules
Source: Front Immunol. 2020 Jul 10;11:1426. doi: 10.3389/fimmu.2020.01426 (PMC7365847; doi:10.3389/fimmu.2020.01426)
Supplement: Supplementary file 3 [file Table_3.XLSX]

## Sheet: Sheet1
gene_id	symbol	groupsC4.groupsA4	groupsC14.groupsA14	groupsC24.groupsA24	groupsC96.groupsA48	AveExpr	F	P.Value	adj.P.Val
5481	PPID	0.229961	0.241341	0.76831	0.866477	5.51158	25.4759	4.20368e-09	1.73969e-07
56300	IL36G	0.129576	0.0298474	3.07843	5.06326	3.78903	32.8433	2.35132e-10	1.72556e-08
29843	SENP1	0.176554	0.0573063	0.180279	1.07099	4.54445	21.055	3.27675e-08	8.86458e-07
5575	PRKAR1B	0.413719	-0.308435	0.541296	2.03265	1.95308	21.8483	2.21732e-08	6.44478e-07
3559	IL2RA	-0.744933	-0.379332	0.6104	2.7836	4.92637	22.433	1.67376e-08	5.09922e-07
81563	C1orf21	-0.5726	-0.77737	0.478392	2.6369	3.90886	21.9934	2.06681e-08	6.10075e-07
10133	OPTN	0.601409	0.169099	1.05559	1.76979	5.79015	23.4332	1.04733e-08	3.60289e-07
205	AK4	-0.249566	-0.162901	2.33484	3.13682	5.98721	104.986	9.45926e-17	6.28237e-13
100506229	LINC01093	-0.338818	-1.09358	1.37335	5.06271	2.04718	45.8963	4.23027e-12	8.88475e-10
93082	NEURL3	2.47978	0.341061	2.66042	4.85297	1.63526	37.2212	5.37595e-11	5.29903e-09
440695	ETV3L	-0.0696871	-0.464296	1.36709	2.9844	3.25935	76.3029	6.52516e-15	7.22281e-12
58499	ZNF462	-0.458451	0.144572	0.821949	4.19126	-1.61103	29.5826	7.85361e-10	4.4581e-08
11142	PKIG	0.330379	0.210107	2.09499	2.45921	2.84782	46.9401	3.2042e-12	6.97727e-10
29126	CD274	-0.153463	0.109058	1.25248	2.60764	6.99681	26.5143	2.69959e-09	1.21968e-07
3624	INHBA	0.979887	0.0223071	1.88418	4.83098	6.39717	40.9446	1.70843e-11	2.48736e-09
4824	NKX3-1	-1.01148	-0.281207	1.53813	3.96236	3.48276	56.6773	3.01845e-13	1.11372e-10
7474	WNT5A	-1.23868	-0.496508	1.67742	2.28526	5.42206	30.3805	5.7919e-10	3.54534e-08
100170841	EPOP	-0.0020205	0.276151	2.10712	2.69427	3.93378	27.3954	1.87313e-09	9.18111e-08
64065	PERP	-0.650574	0.755538	1.54872	3.37999	1.50236	21.9711	2.08919e-08	6.13952e-07
23516	SLC39A14	-0.0643546	0.261962	1.79516	3.19537	2.53936	33.8704	1.64053e-10	1.28942e-08
NR_102409	NA	-0.89384	-0.0709765	0.649301	2.8356	1.46582	27.8903	1.53165e-09	7.7357e-08
8578	SCARF1	-0.734594	-0.0416616	0.572796	2.6477	3.02059	33.108	2.14116e-10	1.60684e-08
2687	GGT5	-2.44681	-0.806005	-0.78837	4.71003	2.78488	31.2833	4.13483e-10	2.65613e-08
3620	IDO1	1.49081	-0.227461	1.48021	3.02161	7.79803	51.397	1.03567e-12	2.86601e-10
8710	SERPINB7	0.595686	0.18831	1.38045	3.70519	3.0538	30.1002	6.44107e-10	3.88894e-08
158067	AK8	0.480432	0.349467	1.15237	2.62044	0.103073	21.5058	2.62115e-08	7.37643e-07
90488	TMEM263	0.226701	-0.0112623	1.04838	1.11042	2.92603	27.671	1.67396e-09	8.35912e-08
347273	MURC	3.3426	0.0015194	0.835982	1.63252	-0.601798	22.9971	1.28244e-08	4.11465e-07
3985	LIMK2	-0.576934	-0.131561	0.223441	1.69703	7.65963	29.3142	8.71366e-10	4.90439e-08
6318	SERPINB4	-0.497126	1.26905	2.2212	2.7346	-1.81723	24.717	5.8616e-09	2.26655e-07
8974	P4HA2	-0.736014	-0.0830675	2.7515	2.92101	2.20784	57.8011	2.35235e-13	1.00794e-10
5352	PLOD2	-0.67686	-0.983943	4.37658	3.00538	-0.291971	62.3946	8.859e-14	4.70696e-11
4430	MYO1B	0.27933	-0.236041	2.63888	4.36876	2.64949	84.3754	1.73893e-15	3.8497e-12
220108	FAM124A	-0.0590039	-0.627713	1.25715	2.61168	3.94991	35.6017	9.11948e-11	7.96934e-09
836	CASP3	0.470092	0.287177	0.419038	1.58014	5.85169	32.3818	2.77234e-10	1.94841e-08
394	ARHGAP5	0.736181	-0.149736	0.25037	1.03011	4.73321	23.7353	9.1172e-09	3.23807e-07
7295	TXN	0.404275	-0.0754658	0.877384	2.07999	8.70093	21.8398	2.22655e-08	6.45748e-07
83856	FSD1L	0.13913	0.104562	1.26526	1.7822	5.58218	26.1987	3.08416e-09	1.35204e-07
3363	HTR7	-0.504145	-0.185408	1.06346	2.07644	3.07052	45.7972	4.34452e-12	8.88475e-10
734	OSGIN2	-0.0859635	0.444679	1.61663	2.20212	6.71278	29.7786	7.28319e-10	4.28065e-08
54734	RAB39A	-0.0495553	-0.0844088	0.578005	2.01547	4.23558	27.8455	1.55964e-09	7.84722e-08
115004	MB21D1	0.291752	0.0596213	1.15197	1.39727	4.73388	31.9137	3.2828e-10	2.19122e-08
5027	P2RX7	0.566941	-0.0807408	1.23434	2.61353	7.50341	28.9761	9.94264e-10	5.44468e-08
51301	GCNT4	0.108765	0.385877	1.71289	3.24921	1.79426	30.7122	5.1127e-10	3.18835e-08
3097	HIVEP2	0.353216	0.354234	1.35192	2.55837	7.39854	64.9018	5.33898e-14	3.22353e-11
2002	ELK1	0.212822	0.189641	0.637004	0.8319	5.62183	20.9616	3.43335e-08	9.13931e-07
3320	HSP90AA1	1.11243	0.430216	1.78692	1.70308	10.1847	79.7766	3.63898e-15	5.37074e-12
26973	CHORDC1	1.1923	0.428042	1.78871	1.45462	6.12398	33.5198	1.85318e-10	1.4147e-08
3301	DNAJA1	0.578119	0.299472	1.48141	1.50721	8.39518	44.1573	6.80237e-12	1.2908e-09
5214	PFKP	0.204004	-0.443832	2.69469	2.58122	6.27645	88.8602	8.76183e-16	2.90958e-12
6513	SLC2A1	-1.16778	-0.698604	3.70497	2.36846	4.29933	28.0047	1.46258e-09	7.41504e-08
226	ALDOA	0.113799	-0.044949	1.19602	0.32242	10.1453	29.7084	7.48227e-10	4.32085e-08
30001	ERO1A	0.0431331	-0.345419	1.80874	1.02419	7.03234	26.0719	3.25473e-09	1.40823e-07
55818	KDM3A	0.226121	-0.141055	1.74959	1.20837	6.79229	43.6199	7.90326e-12	1.43807e-09
596	BCL2	0.126531	0.137767	2.57553	2.7492	4.32112	24.3753	6.82557e-09	2.55392e-07
55281	TMEM140	0.613663	0.537483	2.54612	1.93092	5.41936	80.941	3.00754e-15	4.99365e-12
78996	C7orf49	0.145096	0.426757	1.05752	0.634583	4.78496	39.4006	2.71818e-11	3.53976e-09
166785	MMAA	0.185916	0.120038	1.17847	0.962636	3.25673	32.8798	2.32105e-10	1.7128e-08
5954	RCN1	-0.225465	0.0158259	2.15623	2.22443	6.25519	71.8167	1.43912e-14	1.27439e-11
116228	COX20	0.294297	0.380956	1.33573	0.714319	3.29656	23.7059	9.24048e-09	3.2731e-07
3939	LDHA	-0.226261	-0.367901	2.57793	0.501676	9.03737	29.2009	9.10646e-10	5.04005e-08
9361	LONP1	-0.091575	-0.173217	1.67707	0.405294	5.90763	37.2665	5.29862e-11	5.29903e-09
4282	MIF	0.0152728	-0.20041	1.90055	1.16541	5.16198	23.8252	8.75081e-09	3.17587e-07
10728	PTGES3	0.395937	0.292913	1.34326	0.671535	8.02941	34.2031	1.46274e-10	1.17755e-08
3326	HSP90AB1	0.793482	0.538278	2.14555	1.62886	9.45331	43.7267	7.67027e-12	1.43499e-09
10575	CCT4	0.40197	0.335022	1.36068	0.754966	6.76472	23.8051	8.83114e-09	3.17897e-07
353322	ANKRD37	1.06981	0.360998	2.62251	1.1189	2.2748	53.5978	6.11596e-13	1.84633e-10
2632	GBE1	0.13989	-0.214915	1.67284	1.10519	5.70656	25.3295	4.47952e-09	1.82046e-07
112399	EGLN3	1.38815	-0.342555	6.40869	5.39092	-0.763512	39.0182	3.05668e-11	3.90134e-09
10068	IL18BP	0.469962	-0.0919136	2.04179	2.44531	5.72466	38.4386	3.6584e-11	4.39762e-09
26059	ERC2	-0.044023	0.234188	3.82596	4.79439	-2.19737	22.2363	1.83876e-08	5.50094e-07
284391	ZNF844	0.499905	0.352549	0.981458	1.88555	2.77056	27.3087	1.941e-09	9.35171e-08
7984	ARHGEF5	-0.174481	0.460234	1.88179	4.64625	-0.66518	26.3595	2.88131e-09	1.27575e-07
3743	KCNA7	-0.551542	-0.0556452	1.0175	1.92191	0.922003	32.3102	2.8445e-10	1.96789e-08
731424	MIR3945HG	-0.370507	0.13233	1.77719	4.2859	6.80442	54.4924	4.96382e-13	1.56987e-10
4520	MTF1	-0.439722	0.0391564	0.55824	1.73564	8.32157	41.516	1.44403e-11	2.2566e-09
730249	ACOD1	0.880058	-0.0119451	1.57212	4.49336	6.89517	77.3836	5.42733e-15	7.14023e-12
7185	TRAF1	-0.0746173	0.178321	1.25137	2.03225	8.75682	32.254	2.90262e-10	1.99769e-08
6351	CCL4	0.555434	0.329939	1.97916	2.68809	8.37819	21.0059	3.35803e-08	8.99289e-07
114614	MIR155HG	0.180732	0.227662	2.5583	2.1805	4.92442	21.9741	2.08623e-08	6.13952e-07
1440	CSF3	-0.562434	0.317217	2.73759	1.89364	3.1307	32.6103	2.55457e-10	1.82432e-08
3569	IL6	-0.513953	0.0877559	2.93269	3.07975	8.01601	31.5856	3.69991e-10	2.43297e-08
55521	TRIM36	0.0854806	0.0982801	1.42052	1.58293	4.6477	25.4335	4.28181e-09	1.75894e-07
23306	NEMP1	0.712783	-0.0365791	0.996182	1.63901	5.90897	28.7419	1.09022e-09	5.83927e-08
3304	HSPA1B	2.78197	0.870173	2.24293	2.22354	6.73847	21.953	2.10762e-08	6.16641e-07
3303	HSPA1A	2.54809	0.815331	2.45643	1.79944	7.74387	26.4263	2.80136e-09	1.25288e-07
8639	AOC3	0.715788	0.128657	1.5932	2.60961	0.838052	49.4097	1.69513e-12	4.24839e-10
314	AOC2	0.00162479	0.590767	1.45504	2.82901	1.29896	63.6844	6.81205e-14	3.88265e-11
115110	LOC115110	0.71388	-0.0628936	1.2028	2.18159	2.51776	35.0896	1.08224e-10	9.15633e-09
6352	CCL5	0.534224	0.152201	1.76841	3.83493	5.94647	26.552	2.65714e-09	1.21288e-07
4683	NBN	0.519194	0.4175	2.18596	3.20173	7.99669	50.846	1.18528e-12	3.21306e-10
8767	RIPK2	-0.0232478	0.297687	2.31826	2.67795	7.29536	36.6417	6.48073e-11	6.10522e-09
285954	INHBA-AS1	1.23799	0.287072	2.09159	3.96043	0.68322	23.1187	1.21169e-08	3.9545e-07
338442	HCAR2	0.16689	-0.564501	3.02844	5.78912	5.74125	30.91	4.74862e-10	3.03249e-08
8843	HCAR3	0.375822	-0.257826	2.96044	5.49081	6.29075	36.6898	6.38038e-11	6.05361e-09
57149	LYRM1	-0.310431	-0.136985	0.946123	1.32764	4.4697	30.8103	4.92852e-10	3.11741e-08
11103	KRR1	-0.16832	0.251821	0.384877	1.01936	4.34721	21.962	2.09842e-08	6.15304e-07
7124	TNF	0.791218	0.697609	2.97441	2.17365	7.43448	22.7967	1.40892e-08	4.45587e-07
221079	ARL5B	0.657335	0.380909	1.48503	2.29541	5.98254	23.3131	1.10711e-08	3.76106e-07
2643	GCH1	-0.415425	-0.157815	1.10921	1.92004	8.11146	34.5779	1.28681e-10	1.06166e-08
51765	STK26	-0.119414	0.106032	1.84321	2.38525	6.64017	27.5275	1.77469e-09	8.79596e-08
65056	GPBP1	0.190107	0.0836778	0.818805	0.6157	7.04387	22.3229	1.76408e-08	5.31344e-07
6018	RLF	0.243574	0.166043	1.25715	1.09061	6.52632	56.1928	3.3655e-13	1.20821e-10
6950	TCP1	0.663512	0.479326	1.10416	0.820965	7.06219	30.5013	5.53387e-10	3.4189e-08
121268	RHEBL1	1.03767	-0.356515	1.22935	2.80038	1.25829	57.2851	2.63624e-13	1.06113e-10
51510	CHMP5	0.0895029	0.373645	0.857175	0.802255	6.26693	24.7638	5.74152e-09	2.24308e-07
958	CD40	-0.192692	-0.131692	1.56997	1.56865	6.18179	22.0992	1.96395e-08	5.83606e-07
3601	IL15RA	-0.244473	-0.0631752	2.2248	2.49281	5.14353	36.5139	6.75562e-11	6.27517e-09
3574	IL7	-0.431114	-0.211819	1.15774	1.95159	2.71241	30.3951	5.75994e-10	3.5421e-08
92610	TIFA	-0.461949	-0.240883	1.68052	2.24913	4.62725	37.4031	5.07223e-11	5.29903e-09
400759	GBP1P1	-0.410867	0.0730536	3.2874	4.43699	1.6844	27.4901	1.80196e-09	8.89794e-08
162517	FBXO39	1.86511	1.02432	3.97374	3.18194	-1.69583	26.9748	2.22765e-09	1.04929e-07
2635	GBP3	0.112002	0.876673	3.04965	3.54086	5.40458	38.08	4.09331e-11	4.60775e-09
115361	GBP4	0.923306	0.143203	2.79534	3.34135	7.58492	21.8684	2.19584e-08	6.4104e-07
24138	IFIT5	0.504429	1.00998	2.50528	1.74056	5.10783	23.1371	1.20135e-08	3.94014e-07
10963	STIP1	1.12025	0.457277	1.6143	1.28856	7.21928	29.828	7.14664e-10	4.21906e-08
10808	HSPH1	2.59851	0.637954	2.44043	2.36989	7.32252	33.5249	1.84983e-10	1.4147e-08
55466	DNAJA4	1.374	0.389839	2.29455	2.13312	5.47644	32.6127	2.55244e-10	1.82432e-08
10598	AHSA1	1.23401	0.424487	1.49452	1.06338	6.22642	24.8709	5.47624e-09	2.15848e-07
6767	ST13	0.310886	0.214465	0.879011	0.818511	7.45672	24.8363	5.56035e-09	2.17871e-07
3336	HSPE1	1.17936	0.506124	3.15228	1.41972	4.21853	76.8791	5.91301e-15	7.14023e-12
3329	HSPD1	0.960849	0.667659	2.26754	1.26358	6.73595	34.6433	1.25852e-10	1.05138e-08
56951	C5orf15	0.395826	-0.151986	0.8126	0.747465	6.55689	21.1934	3.05858e-08	8.4114e-07
246778	IL27	0.446729	-0.089076	4.07581	3.79867	2.84299	53.2009	6.71602e-13	1.90709e-10
1479	CSTF3	0.397456	0.304337	1.59905	0.376647	4.59652	28.5137	1.19324e-09	6.31466e-08
7314	UBB	0.373962	0.218932	1.0217	0.679105	8.90372	33.0767	2.16493e-10	1.61555e-08
3310	HSPA6	3.17444	0.685102	1.04737	-0.0333396	6.25851	39.2632	2.83495e-11	3.65598e-09
2023	ENO1	-0.0119039	-0.296762	1.70158	0.726112	10.6462	42.3507	1.13348e-11	1.85877e-09
5230	PGK1	-0.209222	-0.363841	1.94822	0.970878	9.77394	47.8513	2.52506e-12	6.09824e-10
5604	MAP2K1	-0.189923	-0.239329	1.26218	0.943177	7.65251	26.54	2.6706e-09	1.21366e-07
125228	FAM210A	0.942367	-0.131649	2.65539	0.914237	4.06081	47.1502	3.03195e-12	6.81716e-10
5163	PDK1	0.29503	-0.483483	2.66231	1.30653	4.55686	23.485	1.02259e-08	3.54649e-07
7453	WARS	0.0278896	-0.327311	1.54219	1.95728	9.97168	25.3228	4.49258e-09	1.82046e-07
3669	ISG20	0.877445	0.248481	2.25126	2.2104	5.31679	24.1184	7.6613e-09	2.83468e-07
79772	MCTP1	-0.190775	0.210709	0.422669	1.4842	5.9489	27.306	1.94314e-09	9.35171e-08
27351	DESI1	0.0841046	0.069366	0.695528	1.56699	6.28243	23.149	1.19475e-08	3.93972e-07
11237	RNF24	-0.539138	0.00451137	1.093	2.12457	5.9155	25.0304	5.10509e-09	2.0425e-07
4953	ODC1	0.83415	0.324127	1.37398	2.35403	5.47804	41.0733	1.64468e-11	2.45464e-09
6654	SOS1	0.318952	-0.0652438	1.16476	1.11786	6.39928	30.7675	5.00786e-10	3.13771e-08
6993	DYNLT1	-0.1539	-0.00619327	1.08662	0.873823	6.06757	27.4456	1.83505e-09	9.02779e-08
10973	ASCC3	0.452192	0.140388	1.29084	1.02479	5.78381	29.2883	8.80188e-10	4.93314e-08
285966	TCAF2	-0.282273	-0.442306	4.00784	2.19672	3.58318	66.2317	4.11017e-14	2.87344e-11
54464	XRN1	0.103132	0.092128	0.993187	1.73848	7.13282	26.4827	2.7357e-09	1.22961e-07
54936	ADPRHL2	0.204422	0.16743	1.5902	0.52877	4.87383	22.4502	1.66009e-08	5.06919e-07
661	POLR3D	0.463961	0.234069	2.17608	1.6471	3.61282	37.2167	5.38381e-11	5.29903e-09
391059	FRRS1	0.507108	0.0912151	1.72449	1.74836	1.72173	23.0254	1.26562e-08	4.0705e-07
10724	MGEA5	0.00998139	0.327016	0.596928	0.840694	7.549	26.16	3.13513e-09	1.36987e-07
54989	ZNF770	0.0694582	-0.0284267	1.12985	1.00642	5.45887	23.5745	9.81364e-09	3.43138e-07
7745	ZKSCAN8	-0.132563	0.185928	0.80736	1.32453	4.48516	23.5739	9.81649e-09	3.43138e-07
9420	CYP7B1	0.445899	-0.0374625	3.43903	0.477591	-0.978921	23.8098	8.81231e-09	3.17897e-07
254065	BRWD3	0.73483	-0.204756	0.523517	0.85241	6.0436	26.4789	2.74007e-09	1.22961e-07
151987	PPP4R2	-0.0177025	0.176682	0.953911	0.931219	5.8059	24.0496	7.90312e-09	2.89992e-07
1326	MAP3K8	-0.202952	0.0279914	1.76953	1.44952	7.66392	22.2711	1.80834e-08	5.42217e-07
9939	RBM8A	0.0996543	0.236235	0.69218	0.523911	6.28309	23.23	1.15056e-08	3.8593e-07
54726	OTUD4	0.124541	0.0592278	1.47235	1.0776	7.2202	25.3905	4.36242e-09	1.78295e-07
8669	EIF3J	0.120405	0.275803	1.00738	0.710311	5.97545	24.9253	5.34631e-09	2.11985e-07
339855	KY	2.1602	2.04422	1.53226	0.482102	-1.10193	29.8638	7.0493e-10	4.18017e-08
56829	ZC3HAV1	1.71598	-0.0652272	1.97102	1.29017	7.24525	38.2317	3.90301e-11	4.46929e-09
7127	TNFAIP2	-0.238347	-0.230893	1.60946	0.825841	10.6503	35.166	1.05481e-10	8.98146e-09
3394	IRF8	0.128605	-0.0436315	2.47929	-0.15719	7.64467	22.8283	1.38813e-08	4.42172e-07
3475	IFRD1	-0.0703113	0.0695726	0.804397	2.50215	6.24917	38.3955	3.708e-11	4.39762e-09
2678	GGT1	0.0856419	0.404611	0.104048	2.26816	4.37511	28.9715	9.96053e-10	5.44468e-08
55814	BDP1	0.155173	0.0673854	0.101104	1.08769	5.95804	21.1118	3.18526e-08	8.67005e-07
894	CCND2	0.0814905	-0.869511	2.12516	3.80561	4.09589	34.7533	1.21241e-10	1.01926e-08
10241	CALCOCO2	-0.123323	-0.0984916	0.739831	0.970037	7.28101	38.2991	3.8215e-11	4.45271e-09
651746	ANKRD33B	-0.230801	-0.172401	2.18738	2.00686	4.03231	22.3449	1.74559e-08	5.26971e-07
23138	N4BP3	-0.471458	-0.230602	0.511219	2.36348	1.7216	24.492	6.47853e-09	2.4378e-07
51733	UPB1	-0.637514	-0.192711	1.58092	2.26442	2.94105	22.0409	2.01995e-08	5.97572e-07
3656	IRAK2	-0.045807	0.284274	0.856593	2.31416	6.91039	39.6113	2.54905e-11	3.35238e-09
23049	SMG1	0.05759	0.0256811	0.388465	1.25524	8.50919	24.647	6.0465e-09	2.32473e-07
9969	MED13	0.274179	0.229401	0.477146	1.61893	8.19174	22.582	1.55933e-08	4.79401e-07
8394	PIP5K1A	0.0791034	-0.183107	0.465246	0.734395	5.76984	25.868	3.55076e-09	1.50686e-07
118429	ANTXR2	-0.305628	-0.13397	0.649627	1.26268	8.2886	31.353	4.02991e-10	2.61118e-08
81566	CSRNP2	0.507632	-0.0604948	0.429217	1.07664	5.03264	27.1027	2.11279e-09	1.00229e-07
7158	TP53BP1	0.576752	0.116348	0.324434	0.926657	5.35098	25.3214	4.49531e-09	1.82046e-07
137492	VPS37A	0.288869	0.0030502	0.332796	0.857783	5.09946	23.3729	1.07687e-08	3.68661e-07
55279	ZNF654	0.492261	0.0836137	1.22273	1.11727	5.38374	40.266	2.09147e-11	2.8348e-09
24145	PANX1	-0.213591	-0.0160479	1.06871	1.51777	6.08789	38.2406	3.89214e-11	4.46929e-09
10802	SEC24A	-0.0117162	-0.105447	1.47453	1.60637	6.68848	45.4933	4.71603e-12	9.3497e-10
81844	TRIM56	0.0449868	0.574287	0.957522	1.28414	5.65266	21.038	3.30459e-08	8.90363e-07
9903	KLHL21	0.0286458	0.758124	0.580497	1.59473	6.71268	23.4353	1.04631e-08	3.60289e-07
56650	CLDND1	0.163097	0.165839	0.241314	1.16064	6.54612	25.4288	4.29043e-09	1.75894e-07
57561	ARRDC3	-0.276679	-0.0559037	1.264	2.5297	7.37862	60.8302	1.22638e-13	6.03334e-11
9467	SH3BP5	-0.35248	0.185928	-0.139079	1.6037	6.52866	22.5801	1.56075e-08	4.79401e-07
26148	NA	-0.135202	-0.148061	0.472954	1.92158	3.82449	22.7391	1.44769e-08	4.55679e-07
144406	WDR66	0.472765	0.88619	1.48149	2.97944	-0.246977	23.2095	1.16156e-08	3.8864e-07
54880	BCOR	-0.0260533	-0.163429	1.38489	0.915151	5.72935	21.2324	2.99996e-08	8.2845e-07
84333	PCGF5	-0.0156558	-0.00515672	1.00288	1.40859	6.59333	22.408	1.69378e-08	5.14841e-07
64499	TPSB2	0.941185	3.1767	2.7554	8.12096	-3.55954	55.6292	3.82371e-13	1.33659e-10
23430	TPSD1	2.94576	1.99088	1.90148	6.04192	-4.28641	65.8189	4.45551e-14	2.90019e-11
7177	TPSAB1	2.17843	1.72418	1.98678	7.4708	-4.01233	44.9632	5.44771e-12	1.04872e-09
3675	ITGA3	-0.351374	-0.138739	1.11026	3.53819	-0.78228	24.2388	7.25675e-09	2.70762e-07
1601	DAB2	0.550075	0.337322	-1.23834	-1.57297	5.66298	32.1398	3.02471e-10	2.04986e-08
9957	HS3ST1	1.34461	0.397276	-2.52806	-3.06575	0.606416	21.587	2.51881e-08	7.10392e-07
117247	SLC16A10	1.03395	-0.376309	-2.20953	-5.31137	2.29158	38.9157	3.15489e-11	3.95344e-09
60386	SLC25A19	0.786931	-0.0660501	-0.397223	-2.0125	4.25651	32.6464	2.52194e-10	1.8206e-08
5641	LGMN	0.537965	0.288544	-0.141107	-2.22318	5.24918	24.5852	6.21499e-09	2.36543e-07
10457	GPNMB	0.677354	-0.557573	0.955559	-4.4819	4.34871	55.4207	4.00982e-13	1.3657e-10
6383	SDC2	0.504006	0.0173119	-0.95334	-3.08525	6.12563	26.1384	3.16401e-09	1.37795e-07
5467	PPARD	-0.543857	-0.32547	-0.60157	-1.24826	6.32424	23.3293	1.09881e-08	3.75204e-07
811	CALR	0.318178	0.121647	-1.05362	-0.806988	9.13515	23.1088	1.21731e-08	3.96313e-07
6035	RNASE1	1.85451	-0.753573	-2.33908	-5.67706	2.69746	42.4106	1.11412e-11	1.85877e-09
5376	PMP22	-1.14763	-0.675803	-2.51174	-2.95429	3.02074	32.3416	2.81265e-10	1.96634e-08
81607	NECTIN4	0.336857	-0.482313	-4.45546	-2.4373	-0.737041	23.0399	1.25706e-08	4.06267e-07
535	ATP6V0A1	0.305175	0.168473	-0.163323	-0.964447	6.30974	32.217	2.94163e-10	2.00378e-08
115273	RAB42	0.0659315	0.0337384	-0.277156	-2.67643	-0.195265	29.2608	8.89634e-10	4.96513e-08
54209	TREM2	1.61871	-0.624553	-0.82818	-4.30883	-1.3335	63.539	7.01525e-14	3.88265e-11
199675	MCEMP1	-0.00741181	-1.17405	-1.43318	-3.30129	5.76518	38.4051	3.69695e-11	4.39762e-09
25903	OLFML2B	1.63783	-0.479949	-4.82391	-4.26629	1.35201	65.6728	4.58511e-14	2.90019e-11
5627	PROS1	-0.906458	0.275353	-1.87876	-2.42779	-0.289771	21.1703	3.0939e-08	8.45603e-07
91522	COL23A1	-1.00813	-0.154264	-5.21004	-6.10922	-0.0220132	31.2804	4.13926e-10	2.65613e-08
10577	NPC2	0.068734	-0.324405	-0.944016	-1.40095	8.08852	42.4156	1.11252e-11	1.85877e-09
3074	HEXB	0.0703121	0.370893	-1.36538	-1.64635	7.49167	57.5884	2.46518e-13	1.02328e-10
1240	CMKLR1	-1.31028	-1.75953	-2.45129	-1.40642	4.79258	33.3504	1.96629e-10	1.49247e-08
1062	CENPE	1.43789	1.04012	-2.09364	0.930626	-0.00561889	28.2816	1.30884e-09	6.81775e-08
1718	DHCR24	-0.150993	-1.09426	-2.04847	-3.15353	2.61435	22.3741	1.72141e-08	5.20855e-07
26301	GBGT1	0.371701	0.245262	-0.574436	-1.09187	4.7496	28.2578	1.32132e-09	6.85588e-08
1317	SLC31A1	-0.0523442	-0.23848	-0.623128	-1.4251	5.97333	22.9105	1.33557e-08	4.27478e-07
9563	H6PD	-0.326786	-0.542894	-0.522546	-1.09253	6.28914	23.1475	1.19557e-08	3.93972e-07
3176	HNMT	-0.657418	-1.01399	0.153422	-1.56921	5.38221	21.7482	2.32804e-08	6.70028e-07
104	ADARB1	-0.140305	-1.26448	-0.926799	-2.48195	3.40151	23.926	8.35839e-09	3.05853e-07
11320	MGAT4A	0.181499	-1.17375	-2.67553	-2.20659	5.46053	58.583	1.98265e-13	9.08123e-11
343990	KIAA1211L	-0.490578	-1.16601	-2.20663	-4.18439	-0.468782	26.2595	3.00575e-09	1.32203e-07
1717	DHCR7	-0.11228	-1.25181	-1.40486	-5.23168	1.67526	21.3263	2.86362e-08	7.92448e-07
10288	LILRB2	0.592846	-0.814559	-1.13042	-1.74824	8.91903	24.6243	6.10794e-09	2.33809e-07
374655	ZNF710	0.278233	-0.439847	-0.462688	-1.0627	6.58512	21.1453	3.13264e-08	8.54433e-07
664	BNIP3	0.829465	-0.464673	3.67268	2.74863	4.15695	96.0482	3.11286e-16	1.37827e-12
5033	P4HA1	0.0688103	-0.319956	2.9602	1.69832	6.58225	107.42	6.95193e-17	6.28237e-13
8853	ASAP2	0.285575	-0.390777	1.66221	1.41948	3.20815	27.3485	1.90948e-09	9.32489e-08
27101	CACYBP	1.00966	0.419679	1.66243	1.18256	5.68898	40.3507	2.039e-11	2.79217e-09
2288	FKBP4	1.46903	0.310939	1.96944	1.83381	6.23788	35.963	8.09167e-11	7.31167e-09
53343	NUDT9	1.03421	0.0941791	0.973964	0.435381	4.07288	26.0428	3.29533e-09	1.42116e-07
871	SERPINH1	2.8546	0.286336	2.1455	2.05331	2.62731	86.5965	1.23334e-15	3.2765e-12
3315	HSPB1	1.44145	0.444211	2.56668	1.92518	4.57763	26.8201	2.3755e-09	1.11105e-07
145864	HAPLN3	0.254412	-0.362445	1.11426	2.75011	3.12151	37.3465	5.16473e-11	5.29903e-09
4493	MT1E	0.331949	-0.303069	1.3922	5.61974	2.00174	25.6603	3.88202e-09	1.62665e-07
51141	INSIG2	-0.550531	-0.684542	0.865973	2.40269	4.94389	37.5427	4.8515e-11	5.12837e-09
23036	ZNF292	0.435596	-0.229347	1.46136	1.67288	6.06437	49.8484	1.51821e-12	3.87816e-10
8542	APOL1	0.0529959	0.199886	1.65209	1.81588	6.11429	32.2208	2.93757e-10	2.00378e-08
23780	APOL2	0.49234	0.0610989	1.71764	1.66882	6.25104	25.4685	4.21726e-09	1.73969e-07
51400	PPME1	0.637548	0.12801	0.638507	0.902935	3.95356	24.7328	5.82081e-09	2.26075e-07
387751	GVINP1	-0.226716	-0.0176072	1.18016	1.89753	4.50059	37.2515	5.32413e-11	5.29903e-09
56061	UBFD1	0.282283	0.216375	0.847319	1.22229	4.65817	27.0413	2.16711e-09	1.0244e-07
160418	TMTC3	0.712365	-0.0157908	0.262377	1.60048	3.07383	33.2321	2.04963e-10	1.54689e-08
4494	MT1F	-0.319846	-0.911255	0.174248	4.24967	2.23351	26.644	2.55673e-09	1.17512e-07
4501	MT1X	-0.243003	-0.340607	1.28661	4.43954	2.82666	23.4429	1.04266e-08	3.60289e-07
10549	PRDX4	-0.198283	-0.0844892	1.81818	0.579382	3.72738	21.4513	2.69243e-08	7.52916e-07
55689	YEATS2	0.319417	-0.525371	1.71216	1.0419	5.23585	34.6145	1.27089e-10	1.05508e-08
54567	DLL4	-0.136072	0.206557	2.72941	4.19607	0.122699	30.8672	4.82489e-10	3.06646e-08
10537	UBD	0.31386	-0.197021	1.80831	5.3707	0.217058	26.4126	2.81761e-09	1.25591e-07
55835	CENPJ	0.69299	-0.0332451	0.0647272	1.76803	3.34249	23.5149	1.00862e-08	3.50721e-07
144100	PLEKHA7	0.454931	-0.166921	1.79182	1.48612	1.56831	21.62	2.47842e-08	7.04944e-07
51015	ISOC1	0.168916	0.434382	1.00093	1.35614	3.46776	29.8795	7.00713e-10	4.1738e-08
29923	HILPDA	1.01268	-0.505462	4.77751	2.42473	2.70924	38.7946	3.27525e-11	4.0659e-09
146779	EFCAB3	3.50995	-0.421714	4.86767	2.08744	-1.16542	29.9693	6.77054e-10	4.05104e-08
196527	ANO6	0.14951	0.151362	0.814589	1.08963	7.19991	29.699	7.50938e-10	4.32085e-08
130399	ACVR1C	1.65339	-0.048338	1.2703	2.87028	-0.114626	31.4097	3.94672e-10	2.56981e-08
23395	LARS2	0.241654	0.434815	0.495873	1.21075	3.33948	24.1002	7.72449e-09	2.85012e-07
7424	VEGFC	0.559515	-1.10132	3.3506	6.0701	-2.69815	29.5482	7.95876e-10	4.49856e-08
285598	ARL10	2.10597	-0.366315	1.61215	2.73576	-1.18892	26.2883	2.96929e-09	1.31033e-07
7167	TPI1	0.10594	-0.503948	1.97285	0.800473	8.79776	36.8782	6.00317e-11	5.82044e-09
2821	GPI	-0.117244	-0.442865	2.41296	1.11766	7.50588	36.604	6.5606e-11	6.13693e-09
1615	DARS	0.516355	-0.0437527	2.48774	1.29299	6.04629	48.3463	2.22221e-12	5.46622e-10
148523	CIART	0.913105	0.00662532	4.73206	3.45089	-1.15039	40.5389	1.92742e-11	2.7236e-09
115330	GPR146	0.779308	-0.347781	4.39832	2.58383	-0.362511	53.1808	6.74796e-13	1.90709e-10
51537	MTFP1	-0.412648	-0.0681779	2.36755	0.959856	2.79821	24.5769	6.23801e-09	2.36742e-07
163351	GBP6	-0.124667	-0.616019	3.70995	5.82133	-0.974931	47.2884	2.924e-12	6.69646e-10
100131176	WDR86-AS1	-1.17202	-1.66997	6.5553	6.61298	-2.5476	28.0415	1.44105e-09	7.33387e-08
84236	RHBDD1	-0.317566	-0.535548	0.87221	0.776561	4.3984	38.9894	3.08395e-11	3.90134e-09
3782	KCNN3	0.286343	0.924879	1.31393	4.28053	0.0100141	34.1599	1.48464e-10	1.18798e-08
80832	APOL4	0.555589	0.494896	1.78511	3.40053	3.38097	21.4888	2.64326e-08	7.42293e-07
152815	THAP6	0.0589835	0.155066	0.33355	1.24538	3.13026	28.2213	1.34079e-09	6.88736e-08
26504	CNNM4	0.237057	0.242234	0.604863	1.54457	4.66135	23.4283	1.0497e-08	3.60289e-07
2026	ENO2	0.541681	-0.257572	2.81053	2.01542	3.00652	43.219	8.84827e-12	1.56709e-09
149175	MANEAL	-0.0214591	0.228796	0.0851006	1.86308	1.72397	24.861	5.50002e-09	2.16144e-07
167838	TXLNB	0.173458	-0.403861	-0.0799127	2.57552	1.54707	35.3268	9.99481e-11	8.62085e-09
595	CCND1	0.0811033	0.215336	1.52058	3.57434	1.15907	21.372	2.7997e-08	7.77999e-07
100129066	UNQ6494	-0.398141	-0.80283	-0.0110811	4.26852	-2.97806	23.0513	1.25039e-08	4.05882e-07
389813	C9orf172	0.729198	-0.356029	1.02163	2.80277	-1.31322	24.4331	6.65132e-09	2.49575e-07
285972	LINC00996	1.46036	0.22314	1.04073	3.91416	-0.438299	29.7432	7.38294e-10	4.30121e-08
5031	P2RY6	-0.40361	-1.28476	-2.87491	-0.568501	3.07308	23.737	9.10993e-09	3.23807e-07
11309	SLCO2B1	1.75334	-0.275512	-4.26931	-2.90015	1.0294	37.1926	5.42549e-11	5.29903e-09
2017	CTTN	0.407091	0.430647	0.755367	2.82889	1.11009	31.9649	3.22233e-10	2.16173e-08
100101467	ZSCAN30	0.667939	0.230791	0.809995	0.871891	2.38198	28.2173	1.34294e-09	6.88736e-08
253512	SLC25A30	0.429563	0.155385	0.724406	1.2481	4.32089	25.7806	3.68623e-09	1.55442e-07
9330	GTF3C3	0.344179	0.127732	0.482177	0.966358	4.6401	28.4028	1.24707e-09	6.54734e-08
116443	GRIN3A	0.796361	-0.219169	0.399704	2.4427	1.26763	22.7133	1.46544e-08	4.58377e-07
55230	USP40	0.610744	0.0196467	0.424412	1.12252	3.99823	23.8104	8.80995e-09	3.17897e-07
9235	IL32	0.0333336	-0.563539	0.589212	4.0449	2.21579	23.0472	1.25282e-08	4.05882e-07
133686	NADK2	0.252796	0.61549	0.795566	1.22375	3.38851	22.1529	1.91385e-08	5.69991e-07
9793	CKAP5	0.450785	-0.044376	-0.984213	0.214218	4.89109	25.2099	4.71927e-09	1.89958e-07
80184	CEP290	0.502693	0.00347764	-0.116667	1.67361	3.10596	25.9841	3.37879e-09	1.44776e-07
10111	RAD50	0.506394	-0.364452	0.530136	0.808516	4.57864	26.5342	2.67712e-09	1.21366e-07
126432	RINL	0.522799	-0.0698646	0.261064	1.78117	2.62662	23.8866	8.5094e-09	3.09672e-07
57587	CFAP97	0.535668	-0.143325	0.683917	1.57935	2.94489	28.3184	1.28975e-09	6.74478e-08
1762	DMWD	-0.231919	-0.387778	0.415601	5.01686	1.85737	41.1223	1.62108e-11	2.45464e-09
1760	DMPK	0.485822	-0.604954	0.337675	4.37931	1.28214	31.8824	3.32024e-10	2.20514e-08
29774	POM121L9P	-0.70402	-1.39677	0.532101	4.8652	-2.70864	21.4826	2.65129e-08	7.42977e-07
79865	TREML2	-0.0134416	-0.781262	-0.501486	2.89148	2.95659	28.8077	1.06228e-09	5.75927e-08
653361	NCF1	-0.519222	-0.611541	2.57255	1.57342	7.07763	29.6217	7.73629e-10	4.41035e-08
654817	NCF1C	-0.573528	-0.658582	2.95665	1.76072	5.75105	31.8278	3.38687e-10	2.2382e-08
654816	NCF1B	-0.623508	-0.529801	2.78736	1.52967	5.74939	23.1612	1.18795e-08	3.93972e-07
51093	RRNAD1	0.28617	-0.164684	0.83107	0.730475	4.27466	22.7037	1.47208e-08	4.59006e-07
54583	EGLN1	0.948566	-0.225562	2.59243	0.778532	5.42048	22.7116	1.46661e-08	4.58377e-07
5211	PFKL	0.131509	-0.228458	1.34829	0.226219	7.18278	25.9235	3.46746e-09	1.48097e-07
8672	EIF4G3	0.22601	-0.0240487	0.968987	-0.475358	5.67378	22.5774	1.56275e-08	4.79401e-07
29074	MRPL18	1.67459	0.665617	1.02767	0.389226	4.00629	26.6685	2.53061e-09	1.16716e-07
23549	DNPEP	0.181569	0.0661006	1.09253	0.9975	5.36694	37.2741	5.28581e-11	5.29903e-09
3735	KARS	0.0931348	0.0161719	1.00717	0.626429	6.83505	27.3277	1.92589e-09	9.33637e-08
10694	CCT8	0.296238	0.316797	1.26019	0.511018	7.32185	27.6107	1.71554e-09	8.53466e-08
51251	NT5C3A	0.478164	0.860221	1.32816	0.735528	4.5784	21.0797	3.23664e-08	8.77394e-07
79056	PRRG4	0.799292	0.663587	2.22259	1.44733	3.98682	42.3813	1.12355e-11	1.85877e-09
57786	RBAK	0.555193	-0.0364444	0.737427	0.928417	4.43763	21.172	3.09126e-08	8.45603e-07
124454	EARS2	0.659758	0.361554	1.77027	1.10321	2.32046	21.3528	2.82637e-08	7.83773e-07
55509	BATF3	-2.08959	-0.547445	1.83681	2.7668	2.5301	35.5214	9.36648e-11	8.1317e-09
9750	FAM65B	-0.523238	-0.916824	1.02269	1.90546	6.58318	24.6437	6.05554e-09	2.32473e-07
55603	FAM46A	0.412142	0.442706	2.01317	1.25714	5.58576	25.9159	3.47876e-09	1.48104e-07
22853	LMTK2	0.261705	0.304406	0.494055	2.37499	4.77982	37.5342	4.86468e-11	5.12837e-09
55893	ZNF395	-0.176732	-0.237736	2.96095	2.13874	5.0409	23.0293	1.26331e-08	4.0705e-07
5236	PGM1	0.061383	-0.448357	3.91998	1.60962	3.6605	34.362	1.38522e-10	1.12883e-08
87	ACTN1	-0.123118	-0.120681	-0.679447	-1.49357	7.89277	46.3306	3.76606e-12	8.06849e-10
4973	OLR1	-0.0849037	-0.739108	-1.55073	-7.53025	5.7274	80.9887	2.98433e-15	4.99365e-12
30844	EHD4	-0.612253	-0.419248	-0.588814	-0.827511	6.65981	25.7496	3.73565e-09	1.57027e-07
2022	ENG	-0.102346	-0.437231	-1.64237	-2.81387	7.39463	34.315	1.40766e-10	1.14012e-08
57192	MCOLN1	0.401604	0.0322308	-0.260854	-1.47506	5.98429	21.6278	2.46905e-08	7.04944e-07
3091	HIF1A	-0.225545	-0.427128	-1.6625	-1.87661	8.65046	26.7694	2.42618e-09	1.12682e-07
140885	SIRPA	-0.496344	-0.532988	-0.81881	-0.691086	9.01531	29.2389	8.97244e-10	4.98665e-08
23191	CYFIP1	0.0608802	-0.110474	-0.58599	-1.13383	7.44566	22.1739	1.89462e-08	5.65535e-07
6368	CCL23	-1.06893	-2.59097	-2.25875	-5.26802	-0.983726	28.7137	1.10242e-09	5.85736e-08
2885	GRB2	-0.244642	-0.146349	-0.409372	-0.950551	8.81984	32.3161	2.83853e-10	1.96789e-08
286053	NSMCE2	-0.0682001	0.257168	-0.637419	-1.60381	3.46443	21.7461	2.33044e-08	6.70028e-07
100287042	LOC100287042	0.0820674	0.0687951	-0.668801	-3.03079	0.115025	26.7711	2.42445e-09	1.12682e-07
55361	PI4K2A	0.298172	0.146577	-1.20885	-1.40245	5.89818	42.2474	1.1677e-11	1.89153e-09
25780	RASGRP3	-0.37556	0.289215	-0.457512	-3.49758	2.38972	32.8233	2.36811e-10	1.72833e-08
283143	LINC00900	-0.42483	0.446475	0.182509	-4.5304	-0.547432	28.7803	1.0738e-09	5.7746e-08
120939	TMEM52B	-0.234083	-0.868427	-2.5593	-7.12067	0.614288	37.5591	4.82628e-11	5.12837e-09
9114	ATP6V0D1	-0.0659434	-0.0622962	-0.524765	-1.2113	7.49382	23.1745	1.18063e-08	3.93972e-07
84959	UBASH3B	-0.345148	-0.501296	-1.79846	-1.87063	5.14261	23.2881	1.11996e-08	3.76619e-07
219855	SLC37A2	0.449288	-0.205152	0.496377	-1.69773	6.74207	27.2396	1.99688e-09	9.57564e-08
81855	SFXN3	0.179211	-0.565223	-1.08057	-0.867521	5.9833	25.6186	3.95227e-09	1.64571e-07
10871	CD300C	-0.295284	-0.578083	-1.53367	-0.907113	5.62003	20.991	3.38324e-08	9.02401e-07
10011	SRA1	-0.212507	-0.401015	-0.568257	-1.5263	5.57464	23.62	9.61125e-09	3.38637e-07
832	CAPZB	-0.174512	-0.226882	-0.540178	-0.881318	7.66219	27.7961	1.59111e-09	7.97538e-08
60	ACTB	-0.0952721	-0.453059	-0.589963	-1.40183	12.1601	38.3615	3.74765e-11	4.40532e-09
29109	FHOD1	-0.157612	-0.125898	-0.71843	-1.78401	6.25542	34.0651	1.53387e-10	1.22003e-08
2185	PTK2B	-0.4281	-0.0452449	-0.762908	-1.57253	7.70774	37.942	4.27518e-11	4.77204e-09
22980	TCF25	-0.0738105	-0.0668986	-0.552416	-0.630323	6.60418	23.7357	9.11516e-09	3.23807e-07
54893	MTMR10	-0.0479966	0.00845064	-0.935581	-1.06658	5.19933	27.3337	1.92112e-09	9.33637e-08
3399	ID3	0.6653	0.248991	-0.519665	-5.06981	1.37749	28.9746	9.94871e-10	5.44468e-08
10437	IFI30	0.432365	-0.410461	-0.714612	-1.80624	10.7788	37.6943	4.62347e-11	5.1178e-09
57552	NCEH1	-0.243092	0.000140228	-1.86079	-2.58168	4.55312	61.2515	1.12273e-13	5.73585e-11
7805	LAPTM5	-0.069731	-0.329639	-0.718659	-0.957608	10.8539	24.1842	7.43717e-09	2.76717e-07
2876	GPX1	-0.24699	-0.200835	-0.518856	-1.26042	8.31702	27.1125	2.10427e-09	1.00183e-07
83442	SH3BGRL3	-0.0110277	-0.0277539	-0.834278	-1.28486	8.78965	32.3848	2.76937e-10	1.94841e-08
84898	PLXDC2	-0.0384284	-0.861359	-1.875	-2.56048	5.26835	58.0517	2.22642e-13	9.85786e-11
60370	AVPI1	1.07086	0.0150602	-2.34369	-2.63471	2.29283	35.7565	8.66297e-11	7.67135e-09
11344	TWF2	-0.0507921	-0.472118	-1.27863	-1.33972	6.53503	39.7622	2.43478e-11	3.23412e-09
80727	TTYH3	-0.147937	0.134605	-1.89688	-1.45433	7.40854	33.9375	1.60291e-10	1.26735e-08
27202	C5AR2	0.529794	0.428541	-2.16634	-1.41435	3.0474	30.5462	5.4413e-10	3.37742e-08
7071	KLF10	0.722752	0.218808	0.871771	1.39313	8.1448	21.0329	3.31303e-08	8.9083e-07
51195	RAPGEFL1	0.0170877	0.0710111	1.08906	-1.18528	2.13307	22.7211	1.46e-08	4.58377e-07
144132	DNHD1	-0.143391	0.310001	1.58275	-0.954429	4.17676	23.1573	1.19011e-08	3.93972e-07
9844	ELMO1	-0.376276	0.163904	0.999268	-1.23499	5.09302	25.4704	4.21372e-09	1.73969e-07
204	AK2	-0.166589	-0.261882	1.57343	0.527853	6.05492	26.5735	2.63337e-09	1.20618e-07
283314	C1RL-AS1	-0.706512	-0.778094	-0.603286	1.86363	1.53906	23.582	9.78025e-09	3.43138e-07
1298	COL9A2	-0.511789	0.107136	1.49628	2.66904	3.25373	42.5495	1.07059e-11	1.85877e-09
115704	EVI5L	0.136126	-0.498103	-1.42181	-0.904262	3.10846	36.1337	7.64969e-11	7.00764e-09
23659	PLA2G15	1.06761	-0.030055	-1.42156	-1.10284	3.41542	21.1871	3.06816e-08	8.42034e-07
11188	NISCH	0.179136	-0.0375631	-0.655887	-0.842671	6.49787	32.7672	2.41575e-10	1.75346e-08
92335	STRADA	0.259196	-0.52561	-0.723072	-0.639647	4.39559	23.295	1.11641e-08	3.76619e-07
26035	GLCE	0.414543	-0.305154	-1.36729	-0.837933	2.39705	21.5886	2.51681e-08	7.10392e-07
130589	GALM	-0.0707214	-0.510002	-0.949015	-2.58013	1.00581	41.8336	1.31633e-11	2.08152e-09
729230	CCR2	0.475736	-1.1613	-1.77447	-4.70398	3.98185	23.534	9.99802e-09	3.48566e-07
6272	SORT1	-0.219074	0.363224	-1.59684	-2.58394	5.18413	33.6178	1.7909e-10	1.39932e-08
23313	KIAA0930	-0.552291	-0.208615	-2.09385	-0.502914	6.78864	24.8843	5.44378e-09	2.15207e-07
55723	ASF1B	-0.269663	-0.550534	-1.52826	-1.55423	0.796131	22.8221	1.39218e-08	4.42399e-07
399512	SLC25A35	-0.126045	0.11089	-1.78104	-1.37164	0.22797	24.7546	5.76498e-09	2.24564e-07
347454	SOWAHD	0.329088	0.0279159	-1.52215	-2.2844	0.761973	21.3899	2.77509e-08	7.74402e-07
9144	SYNGR2	0.0966857	-0.30601	-0.88993	-0.986166	6.67468	22.3858	1.7118e-08	5.19129e-07
9545	RAB3D	0.16365	-0.859897	-1.78596	-1.70389	4.29	22.856	1.37019e-08	4.37507e-07
57333	RCN3	-0.36972	-0.517521	-0.226685	-2.23446	2.75359	24.9792	5.22116e-09	2.08266e-07
84329	HVCN1	0.510297	-0.501045	-1.21849	-1.72014	3.45302	41.0868	1.63816e-11	2.45464e-09
113235	SLC46A1	0.316553	-0.0999318	-0.227325	-3.19933	-0.704544	37.2066	5.40122e-11	5.29903e-09
26586	CKAP2	0.469985	-0.0960327	-1.61744	-0.483974	2.48317	21.7776	2.29494e-08	6.64133e-07
9051	PSTPIP1	0.150181	-0.5706	-2.62073	-1.34695	5.00336	30.7754	4.99325e-10	3.13771e-08
54858	PGPEP1	-0.361598	-0.386091	-2.44789	-0.69181	4.14669	23.3176	1.10477e-08	3.76106e-07
440465	BAIAP2-AS1	0.363852	-0.354746	-2.33405	-1.51089	2.97363	22.6822	1.48709e-08	4.626e-07
1445	CSK	-0.17737	-0.0844654	-1.15469	-0.831517	7.14377	25.2423	4.65293e-09	1.87857e-07
4668	NAGA	0.160479	-1.11982	-1.62268	-1.3306	6.21613	38.6604	3.41441e-11	4.19941e-09
286336	FAM78A	0.374882	-0.608575	-0.907588	-1.47217	4.05082	23.1225	1.20957e-08	3.9545e-07
401563	C9orf139	0.0939234	-0.522672	-2.3172	-2.73207	0.673125	23.2907	1.11862e-08	3.76619e-07
376497	SLC27A1	-0.182225	-0.156128	-1.46113	-2.29588	3.32053	28.8926	1.02738e-09	5.5929e-08
6503	SLA	-1.08797	-0.94517	-1.81951	-2.76746	6.17606	23.3057	1.1109e-08	3.7643e-07
9332	CD163	0.463438	0.151613	-2.98325	-5.09678	7.21043	59.9014	1.49284e-13	7.08194e-11
6280	S100A9	-0.499633	-0.904216	-1.06387	-1.64256	11.1558	21.733	2.3453e-08	6.72842e-07
3274	HRH2	0.0715237	-0.866531	-3.44751	-4.70284	2.3671	35.2946	1.01034e-10	8.65825e-09
929	CD14	-0.256537	-1.36411	-1.81802	-3.55258	8.72895	39.7697	2.42924e-11	3.23412e-09
10312	TCIRG1	-0.138513	-0.215972	-0.710917	-0.937863	8.93523	21.597	2.50647e-08	7.10392e-07
6279	S100A8	-0.650353	-1.21372	-1.63264	-1.84639	9.33894	21.3746	2.79618e-08	7.77999e-07
79709	COLGALT1	-0.00835314	-0.376324	-1.10589	-1.33726	6.9427	40.9164	1.72278e-11	2.48736e-09
51257	MARCH2	0.00114907	-0.129318	-1.69575	-2.04904	4.20093	26.7482	2.44773e-09	1.13287e-07
4947	OAZ2	-0.282287	-0.120563	-0.258867	-1.51234	6.16165	23.6883	9.31484e-09	3.29067e-07
5579	PRKCB	-0.20552	-0.131848	-0.159469	-1.80546	6.74753	23.162	1.18752e-08	3.93972e-07
4005	LMO2	-0.537607	-0.366669	-0.356705	-2.84499	4.92402	21.6947	2.38953e-08	6.84054e-07
1513	CTSK	-0.340491	-0.302961	-0.694729	-3.15003	2.40455	21.7597	2.315e-08	6.68482e-07
57591	MKL1	-0.33491	-0.250706	-0.233141	-1.44848	5.90831	28.4465	1.22554e-09	6.45985e-08
58190	CTDSP1	-0.442673	-0.532057	-0.702392	-1.10155	6.86573	25.1289	4.88927e-09	1.96206e-07
25840	METTL7A	0.156209	-0.0993148	0.0856077	-3.75868	3.3891	29.6439	7.67039e-10	4.39163e-08
162	AP1B1	-0.0813963	-0.333079	-0.518927	-0.929933	6.69326	24.7139	5.86986e-09	2.26655e-07
8932	MBD2	0.0399158	-0.0359013	-0.111277	-1.15513	6.70005	21.224	3.01249e-08	8.30186e-07
23229	ARHGEF9	0.270273	-0.744639	-1.09458	-1.84489	1.19881	20.9951	3.37629e-08	9.0236e-07
112616	CMTM7	0.433503	-0.42604	-0.587194	-2.16946	4.20144	23.743	9.08488e-09	3.23807e-07
2313	FLI1	0.098341	-0.0332269	-0.824329	-2.41023	4.89184	47.0911	3.07935e-12	6.81716e-10
55027	HEATR3	-0.289194	-0.301857	-0.790746	-1.68922	3.47424	28.2414	1.33003e-09	6.87426e-08
7414	VCL	0.00637692	-0.142065	-0.892024	-2.27992	4.92685	36.8543	6.04967e-11	5.82303e-09
56996	SLC12A9	-0.538465	-1.05075	-1.44424	-1.39871	5.22189	26.0128	3.33782e-09	1.43483e-07
22834	ZNF652	0.0436169	-0.596522	-1.15101	-1.1105	4.04455	40.4624	1.97198e-11	2.73746e-09
5738	PTGFRN	-0.44078	0.648399	0.986149	-5.03081	0.61844	21.039	3.30305e-08	8.90363e-07
338557	FFAR4	-0.902598	0.286811	-0.457014	-4.89207	-3.14997	25.6274	3.93736e-09	1.64465e-07
79161	TMEM243	-0.176753	0.273772	0.346957	-1.86995	2.89036	32.571	2.59068e-10	1.84022e-08
55764	IFT122	0.0111194	-0.0886044	-0.9402	-2.43362	2.76351	53.6753	6.00566e-13	1.84633e-10
6678	SPARC	-0.099308	-0.217088	-1.32495	-5.97548	1.73289	42.1173	1.2124e-11	1.94028e-09
144110	TMEM86A	0.857685	-0.263449	-0.786939	-2.58452	1.24759	33.5411	1.83942e-10	1.4147e-08
51338	MS4A4A	1.07123	-0.270268	-2.12249	-5.65565	2.38399	30.0445	6.57908e-10	3.9543e-08
388115	C15orf52	0.860815	0.558548	-2.28336	-4.01975	0.903727	42.4675	1.09607e-11	1.85877e-09
100505702	LINC01094	0.250551	-0.584488	-3.24157	-4.6644	0.999685	28.7224	1.09861e-09	5.85736e-08
1777	DNASE2	0.274696	-0.529286	-2.1599	-4.21146	4.07174	74.5934	8.77558e-15	8.96662e-12
10461	MERTK	0.231389	0.396918	-4.43392	-3.61787	4.11152	23.7839	8.91695e-09	3.20119e-07
55062	WIPI1	-0.409295	-0.279281	-2.70099	-1.96308	3.35646	22.0611	2.00033e-08	5.93088e-07
11057	ABHD2	-0.264951	-0.208926	-0.943253	-2.06187	6.75322	47.4552	2.79916e-12	6.63951e-10
51222	ZNF219	0.298658	0.202354	-1.6612	-2.29785	2.07412	40.985	1.68816e-11	2.48736e-09
9537	TP53I11	0.251802	-0.427385	-0.636746	-1.9216	3.81496	35.9245	8.19503e-11	7.35504e-09
1436	CSF1R	0.996728	-0.424033	-2.13013	-1.90192	8.10045	57.0348	2.787e-13	1.08881e-10
284021	MILR1	-0.225162	-1.11442	-2.03833	-2.17275	3.92375	56.8746	2.88829e-13	1.09615e-10
7077	TIMP2	-0.0367436	-0.199499	-2.28229	-1.30387	6.75204	35.9631	8.0915e-11	7.31167e-09
4035	LRP1	-0.17756	-0.391072	-2.17575	-2.2184	8.81652	50.1092	1.42249e-12	3.70488e-10
8536	CAMK1	-0.0697621	-0.0953504	-1.20865	-1.70325	4.11715	21.5869	2.51897e-08	7.10392e-07
6768	ST14	-0.431017	0.0260475	-0.687181	-2.46973	5.28452	24.0717	7.82465e-09	2.87908e-07
2203	FBP1	-0.083494	-0.818843	-0.523487	-3.91642	4.44872	47.2947	2.91918e-12	6.69646e-10
7371	UCK2	-0.366473	-0.334891	-0.679833	-1.82436	2.44128	35.7325	8.73213e-11	7.68138e-09
54985	HCFC1R1	-0.3328	-0.063942	-0.725703	-1.30075	2.92704	22.2912	1.791e-08	5.38231e-07
5091	PC	0.756353	0.339589	-1.52101	-4.27345	1.13172	36.4669	6.85985e-11	6.32773e-09
2644	GCHFR	-0.377629	0.334646	-0.859795	-2.86909	0.90783	29.6973	7.51423e-10	4.32085e-08
132160	PPM1M	-0.106516	-0.690019	-1.39903	-1.00828	5.89161	24.5895	6.203e-09	2.36543e-07
9770	RASSF2	0.0731008	-0.562977	-1.83018	-0.734007	7.57528	22.6272	1.52631e-08	4.71489e-07
340527	NHSL2	0.372162	-0.611792	-2.48013	-3.16653	2.0814	37.6621	4.67092e-11	5.12759e-09
26112	CCDC69	-0.707722	-0.735842	-1.7972	-0.497504	6.22154	24.1487	7.55703e-09	2.80391e-07
55819	RNF130	-0.218795	-0.169347	-0.893367	-1.20699	7.59175	37.5489	4.84207e-11	5.12837e-09
2217	FCGRT	-0.183514	-0.770498	-1.2472	-2.15715	7.10363	38.1429	4.01319e-11	4.55617e-09
6039	RNASE6	0.326065	-0.568509	-1.44201	-2.36697	4.40451	33.5299	1.84661e-10	1.4147e-08
5175	PECAM1	0.0410043	-0.245123	-1.92557	-3.85963	6.45823	55.0047	4.41051e-13	1.4289e-10
23166	STAB1	-0.0564653	0.265921	-2.7557	-3.35286	7.75221	30.1657	6.28275e-10	3.81067e-08
427	ASAH1	-0.178675	-0.073894	-1.47747	-1.64735	8.00722	25.8105	3.63929e-09	1.53951e-07
217	ALDH2	-0.605994	-1.21124	-1.38746	-4.27526	6.16358	67.1152	3.46354e-14	2.5559e-11
4048	LTA4H	-0.0520092	-0.431271	-0.720624	-3.70033	7.00503	37.6308	4.71756e-11	5.12837e-09
57104	PNPLA2	-0.118335	-0.038329	-1.36236	-1.84886	6.14385	43.2658	8.73199e-12	1.56709e-09
25900	IFFO1	0.0132042	-0.0594316	-1.5138	-1.59992	5.3245	29.7502	7.36325e-10	4.30121e-08
53373	TPCN1	-0.642242	-0.126736	-1.73974	-3.11246	4.39198	34.5337	1.30635e-10	1.07112e-08
847	CAT	-0.507778	-0.334611	-0.921361	-1.85667	5.15529	35.7844	8.58333e-11	7.65183e-09
5935	RBM3	-0.33725	-0.0462987	-1.34495	-1.85027	7.2169	70.1616	1.94866e-14	1.61775e-11
4946	OAZ1	-0.117439	0.0530162	0.0161215	-1.47085	9.51508	40.4514	1.97844e-11	2.73746e-09
2357	FPR1	-0.578502	-1.88828	-2.31253	-4.80608	6.98518	43.6229	7.89677e-12	1.43807e-09
9600	PITPNM1	0.33859	-0.302861	-0.746974	-1.21591	6.31943	22.5463	1.58599e-08	4.85409e-07
54518	APBB1IP	0.263952	-0.324313	-1.13626	-3.30062	5.34588	40.5762	1.90605e-11	2.72238e-09
1462	VCAN	0.206444	-0.676921	-2.40966	-4.90636	9.21322	41.1348	1.61511e-11	2.45464e-09
81926	ABHD17A	-0.254969	0.003337	-0.77406	-0.973528	5.19681	28.7927	1.06859e-09	5.76998e-08
10404	CPQ	-0.127374	-0.19291	-0.325833	-1.67454	5.37959	31.5356	3.76837e-10	2.46577e-08
64581	CLEC7A	-0.413464	-0.962651	-1.79996	-1.48041	7.04881	22.8121	1.39877e-08	4.43432e-07
334	APLP2	-0.291805	0.352657	-0.598097	-1.81533	9.48985	55.0845	4.33044e-13	1.4289e-10
5660	PSAP	-0.0495399	-0.295153	-0.54808	-1.20041	11.8713	37.2886	5.26122e-11	5.29903e-09
64747	MFSD1	-0.0815188	0.00376506	-0.841085	-1.37945	7.0914	45.7009	4.45877e-12	8.9736e-10
11010	GLIPR1	-0.301108	0.269252	-0.916941	-2.45209	6.48601	30.3247	5.91522e-10	3.60421e-08
6653	SORL1	0.0254083	-0.248108	-1.46149	-4.45675	6.05103	38.6048	3.47393e-11	4.23341e-09
51284	TLR7	-1.24523	-0.0616098	0.621832	-4.23378	2.08627	23.9085	8.42513e-09	3.07448e-07
7100	TLR5	0.250241	0.578788	-0.101102	-5.50013	2.19644	45.1394	5.19187e-12	1.01417e-09
240	ALOX5	-0.167126	0.0211935	-2.02135	-6.25102	5.45529	22.6732	1.49345e-08	4.63492e-07
3101	HK3	-0.375581	-0.353379	-2.10258	-4.17756	6.60745	26.9367	2.26313e-09	1.06223e-07
51313	FAM198B	0.0981123	-0.204326	-2.04524	-4.28455	3.78518	67.1399	3.4471e-14	2.5559e-11
23406	COTL1	-0.295913	-0.742916	-0.770925	-2.13129	8.49384	24.5275	6.37691e-09	2.40638e-07
9658	ZNF516	-0.818219	-0.764384	-1.78899	0.309668	6.18909	21.6213	2.47691e-08	7.04944e-07
2870	GRK6	-0.293164	-0.455691	-1.36704	-0.797734	6.17436	21.0993	3.20511e-08	8.70623e-07
54436	SH3TC1	-0.44584	-0.303009	-1.4495	-0.758905	6.15585	24.5391	6.34378e-09	2.4007e-07
7867	MAPKAPK3	-0.128688	-0.445148	-0.995388	-0.727253	7.25156	22.748	1.44162e-08	4.54847e-07
9905	SGSM2	-0.25607	-0.466806	-1.12003	-1.0678	5.3046	26.101	3.21481e-09	1.3955e-07
84266	ALKBH7	-0.375543	-0.523426	-1.45611	-1.37756	3.43867	22.6559	1.50569e-08	4.66203e-07
23151	GRAMD4	0.362836	-0.292626	-1.17319	-2.35473	4.98695	36.7752	6.20634e-11	5.93085e-09
404093	CUEDC1	0.240543	0.281062	-0.987008	-2.51194	3.82682	27.2258	2.00822e-09	9.59541e-08
64748	PLPPR2	-0.252453	-0.0255171	-0.897497	-2.41929	5.24715	45.7944	4.34773e-12	8.88475e-10
4521	NUDT1	0.0277055	0.274348	-1.27383	-1.79958	1.99778	21.0079	3.35464e-08	8.99289e-07
5836	PYGL	-0.171247	-0.0905172	-1.34323	-1.74867	5.53469	26.3814	2.85482e-09	1.26824e-07
144423	GLT1D1	-0.142357	-0.170882	-1.11975	-1.64471	4.36973	20.9421	3.46703e-08	9.21052e-07
55313	CPPED1	-0.526196	-0.764439	-1.12893	-0.931208	5.9148	24.9457	5.29868e-09	2.10726e-07
85464	SSH2	0.513644	-0.204669	-2.00218	-1.71704	6.54348	32.9558	2.25941e-10	1.67663e-08
90864	SPSB3	0.0899492	-0.191167	-0.870637	-1.07038	4.90411	21.8554	2.20977e-08	6.43691e-07
128346	C1orf162	0.551528	-0.761728	-0.941452	-2.79311	4.8898	31.969	3.21751e-10	2.16173e-08
9764	KIAA0513	0.120746	-0.0975605	-1.08968	-2.59298	5.46854	28.1676	1.36993e-09	6.99876e-08
9046	DOK2	0.532395	0.0400811	-0.952693	-2.67124	5.49398	50.4716	1.30003e-12	3.45367e-10
80709	AKNA	-0.197666	-0.358394	-1.14372	-0.858002	6.52392	23.1426	1.19826e-08	3.93972e-07
54491	FAM105A	0.279419	-0.847229	-1.48801	-3.04899	4.39511	73.4455	1.07447e-14	1.01944e-11
84106	PRAM1	-0.246899	-0.879986	-2.60902	-3.63194	3.91081	53.1943	6.72649e-13	1.90709e-10
