# Supplementary material for: Profiling the Course of Resolving vs. Persistent Inflammation in Human Monocytes: The Role of IL-1 Family Molecules
Source: Front Immunol. 2020 Jul 10;11:1426. doi: 10.3389/fimmu.2020.01426 (PMC7365847; doi:10.3389/fimmu.2020.01426)
Supplement: Supplementary file 4 [file Table_4.XLSX]

## Sheet: path_selected_both_contrasts_to
id	source_acc	name	score	community id	size
HALLMARK_HYPOXIA	NA	Genes up-regulated in response to low oxygen levels (hypoxia).	131.076	16	54
KIM_HYPOXIA	NA	Genes up-regulated in normal fibroblasts under hypoxia conditions.	178.022	16	54
508329	GO:0046031	ADP metabolic process	297.711	16	54
413340	hsa_M00001	Glycolysis (Embden-Meyerhof pathway), glucose => pyruvate	173.534	16	54
HALLMARK_GLYCOLYSIS	NA	Genes encoding proteins involved in glycolysis and gluconeogenesis.	357.811	16	54
493332	GO:0009135	purine nucleoside diphosphate metabolic process	447.01	16	54
982271	GO:0061621	canonical glycolysis	1037.39	16	54
491076	GO:0006096	glycolytic process	269.019	16	54
490995	GO:0006007	glucose catabolic process	1205.85	16	54
491636	GO:0006757	ATP generation from ADP	286.365	16	54
498208	GO:0019364	pyridine nucleotide catabolic process	352.5	16	54
491620	GO:0006735	NADH regeneration	1066.92	16	54
493381	GO:0009185	ribonucleoside diphosphate metabolic process	510.302	16	54
982265	GO:0061615	glycolytic process through fructose-6-phosphate	1099.7	16	54
517431	GO:0072526	pyridine-containing compound catabolic process	435.3	16	54
1269960	R-HSA-70171	Glycolysis	382.528	16	54
509136	GO:0046939	nucleotide phosphorylation	491.414	16	54
198814	WP534	Glycolysis and Gluconeogenesis	407.419	16	54
491137	GO:0006165	nucleoside diphosphate phosphorylation	404.356	16	54
493329	GO:0009132	nucleoside diphosphate metabolic process	718.178	16	54
KEGG_GLYCOLYSIS_GLUCONEOGENESIS	NA	Glycolysis / Gluconeogenesis	388.729	16	54
491619	GO:0006734	NADH metabolic process	560.363	16	54
498165	GO:0019320	hexose catabolic process	511.392	16	54
287	ko00010	Glycolysis / Gluconeogenesis	465.838	16	54
508629	GO:0046365	monosaccharide catabolic process	545.497	16	54
REACTOME_GLYCOLYSIS	NA	Genes involved in Glycolysis	470.528	16	54
491073	GO:0006090	pyruvate metabolic process	710.215	16	54
139696	META_ANAEROFRUCAT-PWY	homolactic fermentation	933.712	16	54
920985	WP1946	Cori Cycle	226.892	16	54
496151	GO:0016052	carbohydrate catabolic process	806.176	16	54
1269959	R-HSA-70326	Glucose metabolism	809.637	16	54
413342	hsa_M00003	Gluconeogenesis, oxaloacetate => fructose-6P	1399.08	16	54
490994	GO:0006006	glucose metabolic process	1121.56	16	54
751866	GO:0044724	single-organism carbohydrate catabolic process	841.747	16	54
MOOTHA_GLYCOLYSIS	NA	Genes involved in glycolysis; based on literature and sequence annotation resources and converted to Affymetrix HG-U133A probe sets.	400.643	16	54
498499	GO:0019674	NAD metabolic process	932.001	16	54
MODULE_306	NA	Glycolysis and TCA cycle.	760	16	54
493308	GO:0009109	coenzyme catabolic process	1220.34	16	54
REACTOME_GLUCOSE_METABOLISM	NA	Genes involved in Glucose metabolism	1444.57	16	54
496150	GO:0016051	carbohydrate biosynthetic process	1210.09	16	54
512093	GO:0051187	cofactor catabolic process	1353.44	16	54
498163	GO:0019318	hexose metabolic process	1598.72	16	54
490984	GO:0005996	monosaccharide metabolic process	1486.36	16	54
1269961	R-HSA-70263	Gluconeogenesis	1702.37	16	54
MOOTHA_GLUCONEOGENESIS	NA	Genes involved in gluconeogenesis; based on literature and sequence annotation resources and converted to Affymetrix HG-U133A probe sets.	1529.26	16	54
491075	GO:0006094	gluconeogenesis	833.942	16	54
517429	GO:0072524	pyridine-containing compound metabolic process	1509.85	16	54
REACTOME_METABOLISM_OF_CARBOHYDRATES	NA	Genes involved in Metabolism of carbohydrates	1265.49	16	54
498206	GO:0019362	pyridine nucleotide metabolic process	1450.09	16	54
508755	GO:0046496	nicotinamide nucleotide metabolic process	1472.64	16	54
498164	GO:0019319	hexose biosynthetic process	1016.11	16	54
491618	GO:0006733	oxidoreduction coenzyme metabolic process	1741.35	16	54
292	ko00052	Galactose metabolism	941.095	16	54
782382	HUMAN_PWY66-399	gluconeogenesis	299.608	16	54
NABA_SECRETED_FACTORS	NA	Genes encoding secreted soluble factors	40.9878	8	46
490388	GO:0005125	cytokine activity	22.1811	8	46
MODULE_46	NA	Genes in the cancer module 46.	65.0692	8	46
460	ko04060	Cytokine-cytokine receptor interaction	86.8792	8	46
KEGG_CYTOKINE_CYTOKINE_RECEPTOR_INTERACTION	NA	Cytokine-cytokine receptor interaction	96.9948	8	46
490389	GO:0005126	cytokine receptor binding	92.3038	8	46
1470924	R-HSA-6783783	Interleukin-10 signaling	57.6888	8	46
MODULE_76	NA	Inflammatory response.	85.3229	8	46
511837	GO:0050900	leukocyte migration	116.91	8	46
MODULE_263	NA	Chemotaxis (chemokines).	351.318	8	46
198794	WP530	Cytokines and Inflammatory Response	905.682	8	46
BIOCARTA_INFLAM_PATHWAY	NA	Cytokines and Inflammatory Response	1056.23	8	46
513882	GO:0060326	cell chemotaxis	77.7496	8	46
499915	GO:0030595	leukocyte chemotaxis	89.7106	8	46
516271	GO:0071347	cellular response to interleukin-1	181.191	8	46
492384	GO:0008009	chemokine activity	85.5979	8	46
MODULE_108	NA	Genes in the cancer module 108.	121.639	8	46
515485	GO:0070555	response to interleukin-1	232.276	8	46
505523	GO:0042379	chemokine receptor binding	159.217	8	46
515036	GO:0070098	chemokine-mediated signaling pathway	129.962	8	46
488421	GO:0002548	monocyte chemotaxis	302.886	8	46
515304	GO:0070372	regulation of ERK1 and ERK2 cascade	295.12	8	46
516598	GO:0071674	mononuclear cell migration	279.971	8	46
1269545	R-HSA-373076	Class A/1 (Rhodopsin-like receptors)	160.779	8	46
REACTOME_CLASS_A1_RHODOPSIN_LIKE_RECEPTORS	NA	Genes involved in Class A/1 (Rhodopsin-like receptors)	234.239	8	46
510362	GO:0048247	lymphocyte chemotaxis	544.067	8	46
REACTOME_PEPTIDE_LIGAND_BINDING_RECEPTORS	NA	Genes involved in Peptide ligand-binding receptors	460.33	8	46
REACTOME_GPCR_LIGAND_BINDING	NA	Genes involved in GPCR ligand binding	331.662	8	46
911356	GO:0097529	myeloid leukocyte migration	163.184	8	46
1269544	R-HSA-500792	GPCR ligand binding	268.924	8	46
DEBOSSCHER_NFKB_TARGETS_REPRESSED_BY_GLUCOCORTICOIDS	NA	NF-kB-driven pro-inflammatory genes that are negatively regulated by glucocorticoids.	666.438	8	46
515306	GO:0070374	positive regulation of ERK1 and ERK2 cascade	223.835	8	46
MODULE_121	NA	Genes in the cancer module 121.	422.095	8	46
1269546	R-HSA-375276	Peptide ligand-binding receptors	489.837	8	46
516545	GO:0071621	granulocyte chemotaxis	221.811	8	46
517579	GO:0072676	lymphocyte migration	581.04	8	46
487576	GO:0001664	G-protein coupled receptor binding	574.604	8	46
499914	GO:0030593	neutrophil chemotaxis	131.332	8	46
946597	GO:1990266	neutrophil migration	175.937	8	46
911357	GO:0097530	granulocyte migration	233.761	8	46
1269576	R-HSA-418594	G alpha (i) signalling events	488.963	8	46
1269574	R-HSA-388396	GPCR downstream signaling	536.888	8	46
MODULE_223	NA	Immune (defense) response.	295.875	8	46
REACTOME_G_ALPHA_I_SIGNALLING_EVENTS	NA	Genes involved in G alpha (i) signalling events	663.414	8	46
510184	GO:0048020	CCR chemokine receptor binding	666.738	8	46
198886	WP455	GPCRs, Class A Rhodopsin-like	994.67	8	46
GSE13484_UNSTIM_VS_YF17D_VACCINE_STIM_PBMC_DN	NA	Genes down-regulated in comparison of unstimulated peripheral blood mononuclear cells (PBMC) versus PBMC stimulated with YF17D vaccine.	7.68115	31	38
GSE37533_PPARG1_FOXP3_VS_FOXP3_TRANSDUCED_CD4_TCELL_DN	NA	Genes down-regulated in CD4 [GeneID=920] over-expressing: FOXP3 [GeneID=50943] and PPARg1 form of PPARG [GeneID=5468] versus FOXP3 [GeneID=50943].	115.373	31	38
GSE18791_UNSTIM_VS_NEWCATSLE_VIRUS_DC_10H_DN	NA	Genes down-regulated in comparison of control conventional dendritic cells (cDC) at 10 h versus cDCs infected with Newcastle disease virus (NDV) at 10 h.	93.5414	31	38
489317	GO:0009615	response to virus	135.374	31	38
GSE14000_UNSTIM_VS_4H_LPS_DC_TRANSLATED_RNA_DN	NA	Genes down-regulated in comparison of polysome bound (translated) mRNA before and 4 h after LPS (TLR4 agonist) stimulation.	80.1062	31	38
GSE18791_CTRL_VS_NEWCASTLE_VIRUS_DC_8H_DN	NA	Genes down-regulated in comparison of control conventional dendritic cells (cDC) at 0 h versus cDCs infected with Newcastle disease virus (NDV) at 8 h.	79.1581	31	38
GSE21546_WT_VS_SAP1A_KO_DP_THYMOCYTES_UP	NA	Genes up-regulated in untreated double positive thymocytes: wildtype versus ELK4 [GeneID=2005] knockout.	227.288	31	38
GSE42021_TREG_VS_TCONV_PLN_UP	NA	Genes up-regulated in cells from peripheral lymph nodes: T reg versus T conv.	243.064	31	38
GSE42724_NAIVE_BCELL_VS_PLASMABLAST_UP	NA	Genes up-regulated in B lymphocytes: naÃ¯ve versus plasmablasts.	316.695	31	38
GSE37533_PPARG2_FOXP3_VS_FOXP3_TRANSDUCED_CD4_TCELL_DN	NA	Genes down-regulated in CD4 [GeneID=920] over-expressing: FOXP3 [GeneID=50943] and PPARg2 form of PPARG [GeneID=5468] versus FOXP3 [GeneID=50943].	346.389	31	38
GSE18791_UNSTIM_VS_NEWCATSLE_VIRUS_DC_6H_DN	NA	Genes down-regulated in comparison of control conventional dendritic cells (cDC) at 6 h versus cDCs infected with Newcastle disease virus (NDV) at 6 h.	319.665	31	38
512483	GO:0051607	defense response to virus	276.147	31	38
TAKEDA_TARGETS_OF_NUP98_HOXA9_FUSION_10D_UP	NA	Genes up-regulated in CD34+ [GeneID=947] hematopoetic cells by expression of NUP98-HOXA9 fusion [GeneID=4928;3205] off a retroviral vector at 10 days after transduction.	191.241	31	38
GSE42021_CD24HI_VS_CD24LOW_TREG_THYMUS_DN	NA	Genes down-regulated in thymic T reg: CD24 high [GeneID=100133941] versus CD24 low [GeneID=100133941].	459.156	31	38
GSE13485_DAY3_VS_DAY7_YF17D_VACCINE_PBMC_DN	NA	Genes down-regulated in comparison of unstimulated peripheral blood mononuclear cells (PBMC) 3 days after stimulation with YF17D vaccine versus PBMC 7 days after the stimulation.	400.43	31	38
GSE18791_CTRL_VS_NEWCASTLE_VIRUS_DC_6H_DN	NA	Genes down-regulated in comparison of control conventional dendritic cells (cDC) at 0 h versus cDCs infected with Newcastle disease virus (NDV) at 6 h.	467.434	31	38
BROWNE_INTERFERON_RESPONSIVE_GENES	NA	Genes up-regulated in primary fibroblast culture after treatment with interferon alpha for 6 h.	266.158	31	38
MOSERLE_IFNA_RESPONSE	NA	Top 50 genes up-regulated in ovarian cancer progenitor cells (also known as side population, SP, cells) in response to interferon alpha (IFNA).	952.573	31	38
GSE42021_CD24INT_VS_CD24LOW_TREG_THYMUS_DN	NA	Genes down-regulated in thymic T reg: CD24 int [GeneID=100133941] versus CD24 low [GeneID=100133941].	541.423	31	38
GSE18791_UNSTIM_VS_NEWCATSLE_VIRUS_DC_18H_DN	NA	Genes down-regulated in comparison of control conventional dendritic cells (cDC) at 18 h versus cDCs infected with Newcastle disease virus (NDV) at 18 h.	179.223	31	38
GSE42021_TREG_PLN_VS_TREG_PRECURSORS_THYMUS_DN	NA	Genes down-regulated in T reg from: peripheral lymph nodes versus thymic precursors.	716.673	31	38
GSE42021_CD24HI_VS_CD24INT_TREG_THYMUS_DN	NA	Genes down-regulated in thymic T reg: CD24 high [GeneID=100133941] versus CD24 int [GeneID=100133941].	639.992	31	38
HECKER_IFNB1_TARGETS	NA	Genes transcriptionally modulated in the blood of multiple sclerosis patients in response to subcutaneous treatment with recombinant IFNB1 [GeneID = 3456].	286.967	31	38
DAUER_STAT3_TARGETS_DN	NA	Top 50 genes down-regulated in A549 cells (lung cancer) expressing STAT3 [GeneID=6774] off an adenovirus vector.	762.719	31	38
GSE21927_SPLEEN_C57BL6_VS_4T1_TUMOR_BALBC_MONOCYTES_DN	NA	Genes down-regulated in CD11b+ cells from spleen of healthy C57BL6 mice versus CD11b+ cells from tumor infiltrating monocytes of BALB/c mice bearing 4T1 mammary carcinoma.	1042.86	31	38
GSE42021_TREG_PLN_VS_CD24INT_TREG_THYMUS_DN	NA	Genes down-regulated in T reg: peripheral lymph nodes versus thymic CD24 int [GeneID=100133941].	634.831	31	38
GSE33424_CD161_INT_VS_NEG_CD8_TCELL_UP	NA	Genes up-regulated in CD8 T cells: KLRB1 int [GeneID=3820] versus KLRB1- [GeneID=3820].	1215.8	31	38
TAKEDA_TARGETS_OF_NUP98_HOXA9_FUSION_3D_UP	NA	Genes up-regulated in CD34+ [GeneID=947] hematopoetic cells by expression of NUP98-HOXA9 fusion [GeneID=4928;3205] off a retroviral vector at 3 days after transduction.	759.5	31	38
GSE13485_CTRL_VS_DAY3_YF17D_VACCINE_PBMC_DN	NA	Genes down-regulated in comparison of unstimulated peripheral blood mononuclear cells (PBMC) versus PBMC 3 days after stimulation with YF17D vaccine.	1194.04	31	38
GSE18791_CTRL_VS_NEWCASTLE_VIRUS_DC_4H_DN	NA	Genes down-regulated in comparison of control conventional dendritic cells (cDC) at 0 h versus cDCs infected with Newcastle disease virus (NDV) at 4 h.	649.215	31	38
GSE13485_CTRL_VS_DAY7_YF17D_VACCINE_PBMC_DN	NA	Genes down-regulated in comparison of unstimulated peripheral blood mononuclear cells (PBMC) versus PBMC 7 days after stimulation with YF17D vaccine.	732.762	31	38
GSE13485_DAY1_VS_DAY7_YF17D_VACCINE_PBMC_DN	NA	Genes down-regulated in comparison of unstimulated peripheral blood mononuclear cells (PBMC) 1 day after stimulation with YF17D vaccine versus PBMC 7 days after the stimulation.	1317.83	31	38
506921	GO:0043901	negative regulation of multi-organism process	878.979	31	38
1184427	GO:1903901	negative regulation of viral life cycle	1163.05	31	38
GSE13485_PRE_VS_POST_YF17D_VACCINATION_PBMC_DN	NA	Genes down-regulated in comparison of peripheral blood mononuclear cells (PBMC) before vs after YF17D vaccination.	1910.24	31	38
510596	GO:0048525	negative regulation of viral process	1198	31	38
507471	GO:0045071	negative regulation of viral genome replication	2129.05	31	38
507469	GO:0045069	regulation of viral genome replication	1584.26	31	38
501728	GO:0032496	response to lipopolysaccharide	103.75	23	10
488111	GO:0002237	response to molecule of bacterial origin	123.402	23	10
511700	GO:0050729	positive regulation of inflammatory response	38.5227	23	10
516148	GO:0071222	cellular response to lipopolysaccharide	223.273	23	10
511698	GO:0050727	regulation of inflammatory response	116.563	23	10
516145	GO:0071219	cellular response to molecule of bacterial origin	225.3	23	10
516142	GO:0071216	cellular response to biotic stimulus	259.145	23	10
500899	GO:0031650	regulation of heat generation	692.82	23	10
488548	GO:0002675	positive regulation of acute inflammatory response	769.013	23	10
488546	GO:0002673	regulation of acute inflammatory response	731.902	23	10
1270246	R-HSA-1650814	Collagen biosynthesis and modifying enzymes	349.873	56	9
499608	GO:0030198	extracellular matrix organization	708.745	56	9
506148	GO:0043062	extracellular structure organization	378.14	56	9
REACTOME_EXTRACELLULAR_MATRIX_ORGANIZATION	NA	Genes involved in Extracellular matrix organization	423.789	56	9
REACTOME_COLLAGEN_FORMATION	NA	Genes involved in Collagen formation	557.968	56	9
1270244	R-HSA-1474244	Extracellular matrix organization	462.393	56	9
490653	GO:0005578	proteinaceous extracellular matrix	1043.36	56	9
NABA_CORE_MATRISOME	NA	Ensemble of genes encoding core extracellular matrix including ECM glycoproteins, collagens and proteoglycans	831.171	56	9
500302	GO:0031012	extracellular matrix	828.333	56	9
508689	GO:0046427	positive regulation of JAK-STAT cascade	291.416	55	8
505662	GO:0042531	positive regulation of tyrosine phosphorylation of STAT protein	354.116	55	8
502460	GO:0033240	positive regulation of cellular amine metabolic process	363.603	55	8
511702	GO:0050731	positive regulation of peptidyl-tyrosine phosphorylation	279.598	55	8
505640	GO:0042509	regulation of tyrosine phosphorylation of STAT protein	452.195	55	8
508687	GO:0046425	regulation of JAK-STAT cascade	725.745	55	8
502359	GO:0033138	positive regulation of peptidyl-serine phosphorylation	812.822	55	8
502356	GO:0033135	regulation of peptidyl-serine phosphorylation	1371.78	55	8
487714	GO:0001818	negative regulation of cytokine production	415.403	40	8
511681	GO:0050710	negative regulation of cytokine secretion	676.195	40	8
511679	GO:0050708	regulation of protein secretion	330.867	40	8
511678	GO:0050707	regulation of cytokine secretion	302.901	40	8
511686	GO:0050715	positive regulation of cytokine secretion	742.791	40	8
511972	GO:0051047	positive regulation of secretion	630.244	40	8
511685	GO:0050714	positive regulation of protein secretion	625.834	40	8
1129359	GO:1903532	positive regulation of secretion by cell	629.635	40	8
503543	GO:0034341	response to interferon-gamma	110.995	20	8
516270	GO:0071346	cellular response to interferon-gamma	146.786	20	8
1269311	R-HSA-913531	Interferon Signaling	1505.07	20	8
REACTOME_CYTOKINE_SIGNALING_IN_IMMUNE_SYSTEM	NA	Genes involved in Cytokine Signaling in Immune system	1433	20	8
1269312	R-HSA-909733	Interferon alpha/beta signaling	2621.3	20	8
REACTOME_INTERFERON_SIGNALING	NA	Genes involved in Interferon Signaling	1667.46	20	8
513893	GO:0060337	type I interferon signaling pathway	2634.74	20	8
1269314	R-HSA-877300	Interferon gamma signaling	713.968	20	8
488560	GO:0002687	positive regulation of leukocyte migration	183.167	3	8
488563	GO:0002690	positive regulation of leukocyte chemotaxis	198.796	3	8
488561	GO:0002688	regulation of leukocyte chemotaxis	230.959	3	8
511855	GO:0050920	regulation of chemotaxis	337.307	3	8
511856	GO:0050921	positive regulation of chemotaxis	149.82	3	8
488558	GO:0002685	regulation of leukocyte migration	342.637	3	8
516546	GO:0071622	regulation of granulocyte chemotaxis	1257.19	3	8
754579	GO:1901623	regulation of lymphocyte chemotaxis	787.379	3	8
493585	GO:0010038	response to metal ion	445.253	18	7
946750	GO:1990267	response to transition metal nanoparticle	854.097	18	7
516173	GO:0071248	cellular response to metal ion	1069.49	18	7
516166	GO:0071241	cellular response to inorganic substance	1405.99	18	7
494123	GO:0010043	response to zinc ion	778.073	18	7
498627	GO:0046686	response to cadmium ion	1275.7	18	7
516218	GO:0071294	cellular response to zinc ion	1424.55	18	7
496961	GO:0017171	serine hydrolase activity	585.128	50	6
489663	GO:0008236	serine-type peptidase activity	743.572	50	6
489318	GO:0004252	serine-type endopeptidase activity	723.367	50	6
MODULE_107	NA	Genes in the cancer module 107.	935.004	50	6
MODULE_209	NA	Catabolic peptidases.	823.535	50	6
MODULE_109	NA	Serine proteases.	565.349	50	6
GNF2_CARD15	NA	Neighborhood of CARD15	272.852	17	6
GNF2_FOS	NA	Neighborhood of FOS	911.385	17	6
GNF2_CD33	NA	Neighborhood of CD33	726.826	17	6
GNF2_HCK	NA	Neighborhood of HCK	826.055	17	6
GNF2_CD1D	NA	Neighborhood of CD1D	1212.51	17	6
GNF2_CD14	NA	Neighborhood of CD14	1363.66	17	6
488816	GO:0003018	vascular process in circulatory system	964.49	15	5
488811	GO:0003013	circulatory system process	983.311	15	5
504480	GO:0035296	regulation of tube diameter	1289.24	15	5
492390	GO:0008015	blood circulation	1091.46	15	5
504335	GO:0035150	regulation of tube size	1302.8	15	5
500378	GO:0031091	platelet alpha granule	582.666	14	5
507456	GO:0045055	regulated exocytosis	932.309	14	5
488449	GO:0002576	platelet degranulation	960.494	14	5
1269367	R-HSA-114608	Platelet degranulation	1681.63	14	5
1269365	R-HSA-76005	Response to elevated platelet cytosolic Ca2+	1611.31	14	5
487767	GO:0001871	pattern binding	194.422	9	5
490635	GO:0005539	glycosaminoglycan binding	168.434	9	5
492542	GO:0008201	heparin binding	621.196	9	5
754632	GO:1901681	sulfur compound binding	1471.41	9	5
MODULE_385	NA	Heparin binding.	1795.61	9	5
499473	GO:0072503	cellular divalent inorganic cation homeostasis	425.175	6	5
513498	GO:0072507	divalent inorganic cation homeostasis	474.903	6	5
491736	GO:0006875	cellular metal ion homeostasis	523.945	6	5
513507	GO:0055074	calcium ion homeostasis	1056.54	6	5
491735	GO:0006874	cellular calcium ion homeostasis	1019.26	6	5
MODULE_171	NA	Genes in the cancer module 171.	351.208	4	5
MODULE_292	NA	Genes in the cancer module 292.	670.045	4	5
MODULE_208	NA	Genes in the cancer module 208.	387.5	4	5
MODULE_345	NA	Immune response and Ag processing and presentation.	605.525	4	5
MODULE_436	NA	Genes in the cancer module 436.	676.656	4	5
486556	GO:0044183	protein binding involved in protein folding	2130.44	63	4
486557	GO:0051082	unfolded protein binding	1272.51	63	4
489281	GO:0006457	protein folding	1945.95	63	4
514625	GO:0061077	chaperone-mediated protein folding	1262.25	63	4
GSE9988_LOW_LPS_VS_CTRL_TREATED_MONOCYTE_UP	NA	Genes up-regulated in comparison of monocytes treated with 1 ng/ml LPS (TLR4 agonist) versus monocytes treated with control IgG.	138.87	28	4
GSE9988_LPS_VS_VEHICLE_TREATED_MONOCYTE_UP	NA	Genes up-regulated in comparison of monocytes treated with 1 ng/ml LPS (TLR4 agonist) versus untreated monocytes.	117.614	28	4
GSE9988_LPS_VS_CTRL_TREATED_MONOCYTE_UP	NA	Genes up-regulated in comparison of monocytes treated with 5000 ng/ml LPS (TLR4 agonist) versus monocytes treated with control IgG.	139.971	28	4
GSE9988_LOW_LPS_VS_VEHICLE_TREATED_MONOCYTE_UP	NA	Genes up-regulated in comparison of monocytes treated with 1 ng/ml LPS (TLR4 agonist) versus untreated monocytes.	159.625	28	4
ELVIDGE_HIF1A_TARGETS_DN	NA	Genes down-regulated in MCF7 cells (breast cancer) after knockdown of HIF1A [GeneID=3091] by RNAi.	15.0997	21	4
ELVIDGE_HIF1A_AND_HIF2A_TARGETS_DN	NA	Genes down-regulated in MCF7 cells (breast cancer) after knockdown of both HIF1A and HIF2A [GeneID=3091;2034] by RNAi.	39.598	21	4
ELVIDGE_HYPOXIA_BY_DMOG_UP	NA	Genes up-regulated in MCF7 cells (breast cancer) treated with hypoxia mimetic DMOG [PubChem=3080614].	37.51	21	4
ELVIDGE_HYPOXIA_UP	NA	Genes up-regulated in MCF7 cells (breast cancer) under hypoxia conditions.	58.7878	21	4
507	ko04940	Type I diabetes mellitus	1118.68	12	4
535	ko05330	Allograft rejection	776.036	12	4
920963	WP2328	Allograft Rejection	585.401	12	4
536	ko05332	Graft-versus-host disease	860.663	12	4
488697	GO:0002824	positive regulation of adaptive immune response based on somatic recombination of immune receptors built from immunoglobulin superfamily domains	648.595	10	4
488581	GO:0002708	positive regulation of lymphocyte mediated immunity	1144.15	10	4
488584	GO:0002711	positive regulation of T cell mediated immunity	659.668	10	4
488578	GO:0002705	positive regulation of leukocyte mediated immunity	1655.2	10	4
502166	GO:0032944	regulation of mononuclear cell proliferation	465.24	7	4
511642	GO:0050670	regulation of lymphocyte proliferation	500.224	7	4
515593	GO:0070663	regulation of leukocyte proliferation	634.82	7	4
505301	GO:0042129	regulation of T cell proliferation	520.378	7	4
508102	GO:0045765	regulation of angiogenesis	164.572	2	4
754304	GO:1901342	regulation of vasculature development	187.899	2	4
508103	GO:0045766	positive regulation of angiogenesis	442.068	2	4
1184542	GO:1904018	positive regulation of vasculature development	412.17	2	4
516727	GO:0071804	cellular potassium ion transport	1592.8	66	3
499382	GO:0022836	gated channel activity	1556.57	66	3
490490	GO:0005261	cation channel activity	1505.78	66	3
DER_IFN_BETA_RESPONSE_UP	NA	Genes up-regulated in HT1080 (fibrosarcoma) cells by treatment with interferon beta for 6 h.	1341.37	60	3
DER_IFN_ALPHA_RESPONSE_UP	NA	Genes up-regulated in HT1080 cells (fibrosarcoma) by treatment with interferon alpha for 6 h.	935.037	60	3
DER_IFN_GAMMA_RESPONSE_UP	NA	Genes up-regulated in HT1080 (fibrosarcoma) cells by treatment with interferon gamma for 6 h.	993.479	60	3
494698	GO:0010634	positive regulation of epithelial cell migration	568.549	49	3
494658	GO:0010594	regulation of endothelial cell migration	551.602	49	3
494696	GO:0010632	regulation of epithelial cell migration	631.795	49	3
GSE22886_NAIVE_CD8_TCELL_VS_MONOCYTE_DN	NA	Genes down-regulated in comparison of naive CD8 T cells versus day 0 monocytes.	537.034	47	3
GSE22886_NAIVE_CD4_TCELL_VS_MONOCYTE_DN	NA	Genes down-regulated in comparison of naive CD4 [GeneID=920] T cells versus day 0 monocytes.	713.022	47	3
GSE22886_NAIVE_TCELL_VS_MONOCYTE_DN	NA	Genes down-regulated in comparison of naive CD4 [GeneID=920] CD8 T cells versus monocytes cultured for 0 days.	1191.99	47	3
ZHU_CMV_8_HR_UP	NA	Up-regulated at 8 h following infection of primary human foreskin fibroblasts with CMV	298.434	39	3
ZHU_CMV_ALL_UP	NA	Up-regulated at any timepoint following infection of primary human foreskin fibroblasts with CMV	297.015	39	3
ZHU_CMV_24_HR_UP	NA	Up-regulated at 24 h following infection of primary human foreskin fibroblasts with CMV	1577.24	39	3
493991	GO:0009897	external side of plasma membrane	604.252	35	3
500621	GO:0031362	anchored component of external side of plasma membrane	238.013	35	3
490373	GO:0046658	anchored component of plasma membrane	448.134	35	3
WINTER_HYPOXIA_METAGENE	NA	Genes regulated by hypoxia, based on literature searches.	45.2327	24	3
HARRIS_HYPOXIA	NA	Genes known to be induced by hypoxia	166.709	24	3
SEMENZA_HIF1_TARGETS	NA	Genes that are transcriptionally regulated by HIF1A [GeneID=3091].	301.596	24	3
496218	GO:0016125	sterol metabolic process	1426.88	19	3
492544	GO:0008203	cholesterol metabolic process	1198.95	19	3
947905	GO:1902652	secondary alcohol metabolic process	1473.41	19	3
510613	GO:0048545	response to steroid hormone	717.935	13	3
501200	GO:0031960	response to corticosteroid	919.405	13	3
512268	GO:0051384	response to glucocorticoid	935.228	13	3
487578	GO:0001666	response to hypoxia	683.392	11	3
515414	GO:0070482	response to oxygen levels	507.417	11	3
751211	GO:0036293	response to decreased oxygen levels	748.323	11	3
751289	GO:0038024	cargo receptor activity	248.234	5	3
1269897	R-HSA-2173782	Binding and Uptake of Ligands by Scavenger Receptors	548.705	5	3
491759	GO:0006898	receptor-mediated endocytosis	429.451	5	3
MODULE_47	NA	ECM and collagens.	147.878	1	3
SCHUETZ_BREAST_CANCER_DUCTAL_INVASIVE_UP	NA	Genes up-regulated in invasive ductal carcinoma (IDC) relative to ductal carcinoma in situ (DCIS, non-invasive).	53.3292	1	3
ANASTASSIOU_CANCER_MESENCHYMAL_TRANSITION_SIGNATURE	NA	Genes in the 'mesenchymal transition signature' common to all invasive cancer types.	133.492	1	3
GSE30971_WBP7_HET_VS_KO_MACROPHAGE_2H_LPS_STIM_UP	NA	Genes up-regulated in bone marrow-derived macrophages treated with LPS for 2h: heterozygous versus homozygous knockout of MLL4 [GeneID=9757].	1791.25	67	2
GSE30971_CTRL_VS_LPS_STIM_MACROPHAGE_WBP7_KO_4H_DN	NA	Genes down-regulated in bone marrow-derived macrophages with MLL4 [GeneID=9757] knockout: control versus treated with LPS for 4h.	2070.68	67	2
500600	GO:0031341	regulation of cell killing	1335.11	65	2
487801	GO:0001910	regulation of leukocyte mediated cytotoxicity	1890.27	65	2
753175	GO:1900182	positive regulation of protein localization to nucleus	1501.65	64	2
509047	GO:0046824	positive regulation of nucleocytoplasmic transport	1330.49	64	2
505928	GO:0042832	defense response to protozoan	1102.81	62	2
487501	GO:0001562	response to protozoan	1211.37	62	2
987835	GO:1903034	regulation of response to wounding	1021.87	61	2
987836	GO:1903035	negative regulation of response to wounding	1076.58	61	2
510715	GO:0048660	regulation of smooth muscle cell proliferation	1100.94	59	2
510716	GO:0048661	positive regulation of smooth muscle cell proliferation	891.544	59	2
488	ko04630	Jak-STAT signaling pathway	888.196	58	2
KEGG_JAK_STAT_SIGNALING_PATHWAY	NA	Jak-STAT signaling pathway	846.74	58	2
KEGG_HEMATOPOIETIC_CELL_LINEAGE	NA	Hematopoietic cell lineage	844.029	57	2
489	ko04640	Hematopoietic cell lineage	921.513	57	2
KEGG_PATHWAYS_IN_CANCER	NA	Pathways in cancer	786.509	54	2
83105	hsa05200	Pathways in cancer	1002.44	54	2
ONDER_CDH1_TARGETS_3_DN	NA	Genes down-regulated in HMLE cells (immortalized nontransformed mammary epithelial) cells after loss of function of E-cadhedrin (CDH1) [GeneID=999], which was achieved either by RNAi knockdown or by expression of a dominan-negative form of CDH1.	736.148	53	2
ONDER_CDH1_TARGETS_1_DN	NA	Genes down-regulated in HMLE cells (mmortalized nontransformed mammary epithelial) by expression of a dominant-negative form of E-cadhedrin (CDH1) [GeneID=999].	1241.97	53	2
KRAS.600_UP.V1_UP	NA	Genes up-regulated in four lineages of epithelial cell lines over-expressing an oncogenic form of KRAS [Gene ID=3845] gene.	667.065	52	2
KRAS.300_UP.V1_UP	NA	Genes up-regulated in four lineages of epithelial cell lines over-expressing an oncogenic form of KRAS [Gene ID=3845] gene.	716.184	52	2
MODULE_27	NA	Genes in the cancer module 27.	662.733	51	2
MODULE_63	NA	Porins / transporters.	1000.11	51	2
511650	GO:0050678	regulation of epithelial cell proliferation	555.36	48	2
487827	GO:0001936	regulation of endothelial cell proliferation	541.714	48	2
GSE34156_TLR1_TLR2_LIGAND_VS_NOD2_AND_TLR1_TLR2_LIGAND_24H_TREATED_MONOCYTE_UP	NA	Genes up-regulated in monocytes (24h): M. tuberculosis 19 kDa lipopeptide versus M. tuberculosis 19 kDa lipopeptide and muramyl dipeptide [PubChem=11620162].	512.672	46	2
GSE34156_NOD2_LIGAND_VS_TLR1_TLR2_LIGAND_6H_TREATED_MONOCYTE_DN	NA	Genes down-regulated in monocytes (6h): muramyl dipeptide [PubChem=11620162] versus M. tuberculosis 19 kDa lipopeptide.	824.592	46	2
138045	hif1_tfpathway	HIF-1-alpha transcription factor network	482.268	45	2
PID_HIF1_TFPATHWAY	NA	HIF-1-alpha transcription factor network	518.845	45	2
366	ko00590	Arachidonic acid metabolism	615.674	44	2
KEGG_ARACHIDONIC_ACID_METABOLISM	NA	Arachidonic acid metabolism	466.356	44	2
513296	GO:0052548	regulation of endopeptidase activity	456.64	43	2
513295	GO:0052547	regulation of peptidase activity	481.094	43	2
490191	GO:0030246	carbohydrate binding	462.061	42	2
510193	GO:0048029	monosaccharide binding	408.352	42	2
MODULE_112	NA	Genes in the cancer module 112.	386.422	41	2
MODULE_176	NA	Signaling.	395.067	41	2
PETROVA_ENDOTHELIUM_LYMPHATIC_VS_BLOOD_DN	NA	Genes down-regulated in BEC (blood endothelial cells) compared to LEC (lymphatic endothelial cells).	284.033	38	2
PETROVA_PROX1_TARGETS_DN	NA	Genes specific to BEC (blood endothelium cells) repressed in BEC by expression of PROX1 [GeneID=5629] off adenovirus vector.	523.24	38	2
KRAS.LUNG.BREAST_UP.V1_UP	NA	Genes up-regulated in epithelial lung and breast cancer cell lines over-expressing an oncogenic form of KRAS [Gene ID=3845] gene.	272.362	37	2
KRAS.600.LUNG.BREAST_UP.V1_UP	NA	Genes up-regulated in epithelial lung and breast cancer cell lines over-expressing an oncogenic form of KRAS [Gene ID=3845] gene.	441.921	37	2
505226	GO:0042035	regulation of cytokine biosynthetic process	267.451	36	2
505284	GO:0042108	positive regulation of cytokine biosynthetic process	698.028	36	2
501875	GO:0032649	regulation of interferon-gamma production	178.084	34	2
501955	GO:0032729	positive regulation of interferon-gamma production	289.026	34	2
GSE19888_ADENOSINE_A3R_INH_PRETREAT_AND_ACT_BY_A3R_VS_TCELL_MEMBRANES_ACT_MAST_CELL_UP	NA	Genes up-regulated in HMC-1 (mast leukemia) cells: incubated with the peptide ALL1 and then treated with Cl-IB-MECA [PubChem=3035850] versus stimulation by T cell membranes.	164.201	33	2
GSE19888_ADENOSINE_A3R_INH_VS_ACT_WITH_INHIBITOR_PRETREATMENT_IN_MAST_CELL_UP	NA	Genes up-regulated in HMC-1 (mast leukemia) cells incubated the peptide ALL1 versus those followed by treatment with Cl-IB-MECA [PubChem=3035850].	171.971	33	2
MODULE_79	NA	Genes in the cancer module 79.	159.665	32	2
MODULE_170	NA	Immune response.	188.812	32	2
GSE30971_WBP7_HET_VS_KO_MACROPHAGE_2H_LPS_STIM_DN	NA	Genes down-regulated in bone marrow-derived macrophages treated with LPS for 2h: heterozygous versus homozygous knockout of MLL4 [GeneID=9757].	133.101	30	2
GSE30971_WBP7_HET_VS_KO_MACROPHAGE_DN	NA	Genes down-regulated in bone marrow-derived macrophages: heterozygous versus homozygous knockout of MLL4 [GeneID=9757].	190.468	30	2
GSE30971_CTRL_VS_LPS_STIM_MACROPHAGE_WBP7_KO_2H_UP	NA	Genes up-regulated in bone marrow-derived macrophages with MLL4 [GeneID=9757] knockout: control versus treated with LPS for 2h.	121.655	29	2
GSE30971_CTRL_VS_LPS_STIM_MACROPHAGE_WBP7_KO_4H_UP	NA	Genes up-regulated in bone marrow-derived macrophages with MLL4 [GeneID=9757] knockout: control versus treated with LPS for 4h.	176.669	29	2
GSE30971_CTRL_VS_LPS_STIM_MACROPHAGE_WBP7_KO_2H_DN	NA	Genes down-regulated in bone marrow-derived macrophages with MLL4 [GeneID=9757] knockout: control versus treated with LPS for 2h.	82.5591	27	2
GSE30971_CTRL_VS_LPS_STIM_MACROPHAGE_WBP7_HET_2H_DN	NA	Genes down-regulated in bone marrow-derived macrophages with heterozygous MLL4 [GeneID=9757] knockout: control versus treated with LPS for 2h.	182.631	27	2
HALLMARK_INTERFERON_GAMMA_RESPONSE	NA	Genes up-regulated in response to IFNG [GeneID=3458].	65.7267	26	2
HALLMARK_INTERFERON_ALPHA_RESPONSE	NA	Genes up-regulated in response to alpha interferon proteins.	348.808	26	2
GSE2706_UNSTIM_VS_2H_LPS_AND_R848_DC_DN	NA	Genes down-regulated in comparison of unstimulated dendritic cells (DC) at 0 h versus DCs stimulated with LPS (TLR4 agonist) and R848 for 2 h.	64.7997	25	2
GSE2706_UNSTIM_VS_2H_LPS_DC_DN	NA	Genes down-regulated in comparison of unstimulated dendritic cells (DC) at 0 h versus DCs stimulated with LPS (TLR4 agonist) for 2 h.	94.2072	25	2
GSE9988_ANTI_TREM1_VS_LOW_LPS_MONOCYTE_DN	NA	Genes down-regulated in comparison of monocytes treated with anti-TREM1 [GeneID=54210] versus monocytes treated with 1 ng/ml LPS (TLR4 agonist).	18.4391	22	2
GSE9988_ANTI_TREM1_VS_LPS_MONOCYTE_DN	NA	Genes down-regulated in comparison of monocytes treated with anti-TREM1 [GeneID=54210] versus monocytes treated with 5000 ng/ml LPS (TLR4 agonist).	67.3498	22	2
DEBIASI_APOPTOSIS_BY_REOVIRUS_INFECTION_UP	NA	Genes up-regulated in HEK293 cells (embryonic kidney) at 6 h, 12 h or 24 h after infection with reovirus strain T3A (known as a strong inducer of apoptosis).	2694.87	555	1
PENG_LEUCINE_DEPRIVATION_DN	NA	Genes down-regulated in BJAB cells (B-lymphoma) after leucine [PubChem=857] deprivation.	2679.86	554	1
GSE36826_WT_VS_IL1R_KO_SKIN_UP	NA	Genes up-regulated in skin: wildtype versus IL1R1 [GeneID=3554] knockout.	2673.29	553	1
GSE34156_UNTREATED_VS_6H_NOD2_AND_TLR1_TLR2_LIGAND_TREATED_MONOCYTE_DN	NA	Genes down-regulated in monocytes (6h): untreated versus muramyl dipeptide [PubChem=11620162] andM. tuberculosis 19 kDa lipopeptide.	2447.49	552	1
GSE28726_NAIVE_CD4_TCELL_VS_NAIVE_VA24NEG_NKTCELL_UP	NA	Genes up-regulated in naÃ¯ve T cells: CD4 [GeneID=920] versus Va24- NKT.	2311.97	551	1
GSE37416_CTRL_VS_24H_F_TULARENSIS_LVS_NEUTROPHIL_DN	NA	Genes down-regulated in comparison of control polymorphonuclear leukocytes (PMN) at 24 h versus PMN treated with F. tularensis vaccine at 24 h.	2305.89	550	1
GSE21670_UNTREATED_VS_IL6_TREATED_STAT3_KO_CD4_TCELL_DN	NA	Genes down-regulated in CD4 [GeneID=920] T cells with STAT3 [GeneID=6774] knockout: medium versus IL6 [GeneID=3569].	2241.55	549	1
GSE6269_FLU_VS_STREP_PNEUMO_INF_PBMC_UP	NA	Genes up-regulated in comparison of peripheral blood mononuclear cells (PBMC) from patients with acute influenza infection versus PBMC from patients with acute S. pneumoniae infection.	2187.07	548	1
GSE37416_0H_VS_48H_F_TULARENSIS_LVS_NEUTROPHIL_DN	NA	Genes down-regulated in comparison of control polymorphonuclear leukocytes (PMN) at 0 h versus PMN treated with F. tularensis vaccine at 48 h.	2172.86	547	1
GSE6259_FLT3L_INDUCED_DEC205_POS_DC_VS_BCELL_UP	NA	Genes up-regulated in cells from Flt3L Melanom injected mice: splenic DEC205+ dendritic cells versus B lymphocytes.	2060.2	546	1
GSE41176_UNSTIM_VS_ANTI_IGM_STIM_TAK1_KO_BCELL_3H_DN	NA	Genes down-regulated in B lymphocytes with MAP3K7 [GeneID=6885] knockout: untreated versus anti IgM for 3h.	2020.37	545	1
GSE6259_DEC205_POS_DC_VS_BCELL_DN	NA	Genes down-regulated in splenic dendritic cells: DEC205+ versus B lymphocytes.	2017.71	544	1
1458250	WP3529	Zinc homeostasis	1994.59	543	1
GSE360_LOW_DOSE_B_MALAYI_VS_M_TUBERCULOSIS_DC_UP	NA	Genes up-regulated in comparison of dendritic cells (DC) exposed to 5 worms/well B. malayi versus DC exposed to M. tuberculosis	1991.45	542	1
515234	GO:0070301	cellular response to hydrogen peroxide	1962.43	541	1
DAZARD_RESPONSE_TO_UV_SCC_UP	NA	Genes up-regulated in SCC12B2 cells (squamous cell carcinoma) by UV-B irradiation.	1955.44	540	1
213277	ko05162	Measles	1951.52	539	1
488704	GO:0002831	regulation of response to biotic stimulus	1940.89	538	1
GSE9988_ANTI_TREM1_VS_LOW_LPS_MONOCYTE_UP	NA	Genes up-regulated in comparison of monocytes treated with anti-TREM1 [GeneID=54210] versus monocytes treated with 1 ng/ml LPS (TLR4 agonist).	1860.95	537	1
GSE28726_NAIVE_VS_ACTIVATED_CD4_TCELL_DN	NA	Genes down-regulated in CD4 [GeneID=920] T cells: naÃ¯ve versus activated.	1848.47	536	1
GSE17974_CTRL_VS_ACT_IL4_AND_ANTI_IL12_48H_CD4_TCELL_DN	NA	Genes down-regulated in comparison of untreated CD4 [GeneID=920] T cells at 0 h versus the cells treated with IL4 [GeneID=3565] and anti-IL12 at 48 h.	1843.74	535	1
V$ISRE_01	NA	Genes with promoter regions [-2kb,2kb] around transcription start site containing the motif CAGTTTCWCTTTYCC which matches annotation for STAT1: signal transducer and activator of transcription 1, 91kDa&lt;br&gt; STAT2: signal transducer and activator of transcription 2, 113kDa	1828.31	534	1
GSE10325_BCELL_VS_LUPUS_BCELL_DN	NA	Genes down-regulated in comparison of healthy B cells versus systemic lupus erythematosus B cells.	1827.01	533	1
GSE6259_33D1_POS_DC_VS_BCELL_UP	NA	Genes up-regulated in splenic dendritic cells versus 33D1+ B lymphocytes.	1812.51	532	1
GSE34006_A2AR_KO_VS_A2AR_AGONIST_TREATED_TREG_UP	NA	Genes up-regulated in T reg: untreated ADORA2A [GeneID=135] knockout versus wildtype treated by ZM 241385 [PubChem=176407].	1805.61	531	1
RADAEVA_RESPONSE_TO_IFNA1_UP	NA	Genes up-regulated in primary hepatocytes and Hep3B (hepatocyte) cells in response to IFNA [GeneID=3439].	1799.2	530	1
JNK_DN.V1_UP	NA	Genes up-regulated in JNK inhibitor-treated (SP600125[PubChem=8515]) keratinocytes.	1784.35	529	1
V$CEBPB_02	NA	Genes with promoter regions [-2kb,2kb] around transcription start site containing the motif NKNTTGCNYAAYNN which matches annotation for CEBPB: CCAAT/enhancer binding protein (C/EBP), beta	1773.12	528	1
GSE360_T_GONDII_VS_B_MALAYI_HIGH_DOSE_DC_DN	NA	Genes down-regulated in comparison of dendritic cells (DC) exposed to T. gondii versus DCs exposed to 50 worms/well B. malayi.	1762.66	527	1
GSE21360_NAIVE_VS_QUATERNARY_MEMORY_CD8_TCELL_UP	NA	Genes up-regulated inCD8 T cells: naÃ¯ve versus 4' memory.	1757.07	526	1
506391	GO:0043331	response to dsRNA	1746.54	525	1
GSE21546_UNSTIM_VS_ANTI_CD3_STIM_SAP1A_KO_AND_ELK1_KO_DP_THYMOCYTES_UP	NA	Genes up-regulated in double positive thymocytes with ELK1 and ELK4 [GeneID=2002;2005] knockout: untreated versus stimulated by anti-CD3.	1745.56	524	1
BROWNE_HCMV_INFECTION_4HR_UP	NA	Genes up-regulated in primary fibroblast cell culture point after infection with HCMV (AD169 strain) at 4 h time point that were not up-regulated at the previous time point, 2 h.	1700.08	523	1
GSE13229_MATURE_VS_INTMATURE_NKCELL_UP	NA	Genes up-regulated in comparison of mature NK cells versus intermediate mature KN cells.	1689.58	522	1
492670	GO:0008361	regulation of cell size	1663.65	521	1
GSE43863_TFH_VS_LY6C_LOW_CXCR5NEG_EFFECTOR_CD4_TCELL_DN	NA	Genes down-regulated in CD4 [GeneID=920] SMARTA effector T cells during acute infection of LCMV: follicular helper (Tfh) versus Ly6c low CXCR5- [GeneID=643].	1644.41	520	1
GSE14769_UNSTIM_VS_20MIN_LPS_BMDM_UP	NA	Genes up-regulated in comparison of unstimulated macrophage cells versus macrophage cells stimulated with LPS (TLR4 agonist) for 20 min.	1630.26	519	1
GSE24142_EARLY_THYMIC_PROGENITOR_VS_DN2_THYMOCYTE_UP	NA	Genes up-regulated in comparison of thymic progenitors versus DN2 thymocytes.	1626.83	518	1
WESTON_VEGFA_TARGETS	NA	Genes up-regulated in MMEC cells (myometrial endothelium) by VEGFA [GeneID=7422] stimulation.	1625.25	517	1
ZHENG_RESPONSE_TO_ARSENITE_UP	NA	Up-regulated in HEK293 cells (kidney epithelium) by treatment with sodium arsenite [PubChem=26435].	1582.68	516	1
MODULE_174	NA	Genes in the cancer module 174.	1538.99	515	1
504867	GO:0035690	cellular response to drug	1533.77	514	1
GSE369_SOCS3_KO_VS_WT_LIVER_POST_IL6_INJECTION_DN	NA	Genes down-regulated in livers injected with IL6 [GeneID=3569]: SOCS3 [GeneID=9021] knockout versus wildtype.	1531.12	513	1
JACKSON_DNMT1_TARGETS_UP	NA	Genes up-regulated in MEF cells (embryonic fibroblast) upon Cre-lox knockout of DNMT1 [GeneID=1786].	1528.84	512	1
GSE19198_CTRL_VS_IL21_TREATED_TCELL_1H_UP	NA	Genes up-regulated in T cells: control (0h) versus IL21 [GeneID=59067] treatment for 1h.	1523.17	511	1
GSE2770_IL12_AND_TGFB_ACT_VS_ACT_CD4_TCELL_6H_DN	NA	Genes down-regulated in CD4 [GeneID=920] T cells activated by anti-CD3 and anti-CD28: TGFB1 [GeneID=7040] and IL-12 (6h) versus untreated (6h).	1514.94	510	1
494523	GO:0010453	regulation of cell fate commitment	1504.1	509	1
GSE19888_ADENOSINE_A3R_ACT_VS_A3R_ACT_WITH_A3R_INH_PRETREATMENT_IN_MAST_CELL_DN	NA	Genes down-regulated in HMC-1 (mast leukemia) cells: Cl-IB-MECA [PubChem=3035850] versus incubated with the ALL1 peptide followed by treatment with Cl-IB-MECA [PubChem=3035850].	1481.7	508	1
GSE2770_TGFB_AND_IL4_ACT_VS_ACT_CD4_TCELL_2H_DN	NA	Genes down-regulated in CD4 [GeneID=920] T cells activated by anti-CD3 and anti-CD28: TGFB1 and IL4 [GeneID=7040;3565] (2h) versus untreated (2h).	1480.25	507	1
GSE42021_CD24INT_VS_CD24LOW_TCONV_THYMUS_DN	NA	Genes down-regulated in thymic T conv: CD24 int [GeneID=100133941] versus CD24 low [GeneID=100133941].	1459.38	506	1
CHEN_LVAD_SUPPORT_OF_FAILING_HEART_UP	NA	Up-regulated genesin the left ventricle myocardium of patients with heart failure following implantation of LVAD (left ventricular assist device).	1459.03	505	1
GSE17974_IL4_AND_ANTI_IL12_VS_UNTREATED_6H_ACT_CD4_TCELL_DN	NA	Genes down-regulated in comparison of CD4 [GeneID=920] T cells treated with IL4 [GeneID=3565] and anti-IL12 at 6 h versus the untreated cells at 6 h.	1458.05	504	1
GSE5455_HEALTHY_VS_TUMOR_BEARING_MOUSE_SPLEEN_MONOCYTE_UP	NA	Genes up-regulated in ITGAM+ [GeneID=3684] cells from spleen: healthy versus tumor bearing mice.	1455.58	503	1
MENSSEN_MYC_TARGETS	NA	Genes up-regulated by adenoviral expression of c-MYC [GeneID=4609] in HUVEC cells (umbilical vein endothelium).	1445.62	502	1
GSE36392_TYPE_2_MYELOID_VS_NEUTROPHIL_IL25_TREATED_LUNG_UP	NA	Genes up-regulated in comparison of type 2 myeloid (T2M) cells treated with IL25 [GeneID=64806] versus neutrophils treated with IL25 [GeneID=64806].	1419.33	501	1
GSE26559_TCF1_KO_VS_WT_LIN_NEG_CELL_DN	NA	Genes down-regulated in lin- cells: TCF7 [GeneID=6932] knockout versus wildtype.	1418.13	500	1
217150	ko05164	Influenza A	1391.66	499	1
GSE22589_HEALTHY_VS_HIV_INFECTED_DC_DN	NA	Genes down-regulated in monocyte-derived dendritic cells: control versus HIV infection.	1386.97	498	1
GSE37416_CTRL_VS_12H_F_TULARENSIS_LVS_NEUTROPHIL_DN	NA	Genes down-regulated in comparison of control polymorphonuclear leukocytes (PMN) at 12 h versus PMN treated with F. tularensis vaccine at 12 h.	1382.86	497	1
TAVOR_CEBPA_TARGETS_UP	NA	Genes up-regulated in KCL22 cells (chronic myelogenous leukemia, CML, with BCR-ABL1 [GeneID=613;25] fusion) by expression of CEBPA [GeneID=1050].	1375.38	496	1
484	ko04610	Complement and coagulation cascades	1374.87	495	1
MODULE_54	NA	Cell cycle (expression cluster).	1370.94	494	1
GSE26030_TH1_VS_TH17_DAY5_POST_POLARIZATION_UP	NA	Genes up-regulated in T helper cells 5 days post polarization: Th1 versus Th17.	1358.22	493	1
GSE20715_0H_VS_48H_OZONE_LUNG_DN	NA	Genes down-regulated in comparison of lung tissue from wild type mice subjected to ozone for 0 h versus that from wild type mice subjected to ozone for 48 h.	1352.35	492	1
VALK_AML_CLUSTER_5	NA	Top 40 genes from cluster 5 of acute myeloid leukemia (AML) expression profile; 96% of the samples are FAB M4 or M5 subtype.	1349.69	491	1
GSE24634_TREG_VS_TCONV_POST_DAY5_IL4_CONVERSION_DN	NA	Genes down-regulated in comparison of CD25+ T cells treated with IL4 [GeneID=3565] versus CD25- T cells treated with IL4 [GeneID=3565] at day 5.	1349.65	490	1
SABATES_COLORECTAL_ADENOMA_DN	NA	Genes down-regulated in colorectal adenoma compared to normal mucosa samples.	1341.39	489	1
GSE5589_IL6_KO_VS_IL10_KO_LPS_AND_IL10_STIM_MACROPHAGE_45MIN_UP	NA	Genes up-regulated in bone marrow-derived macrophages at 45 min of stimulation by IL10 [GeneID=3486] and LPS: IL6 [GeneID=3469] knockout versus IL10 [GeneID=3486] knockout.	1338.3	488	1
GSE30971_WBP7_HET_VS_KO_MACROPHAGE_4H_LPS_STIM_DN	NA	Genes down-regulated in bone marrow-derived macrophages treated with LPS for 4h: heterozygous versus homozygous knockout of MLL4 [GeneID=9757].	1330.87	487	1
GSE18281_SUBCAPSULAR_VS_CENTRAL_CORTICAL_REGION_OF_THYMUS_DN	NA	Genes down-regulated in thymus cortical regions: subcapsular versus central cortical.	1328.61	486	1
GROSS_HIF1A_TARGETS_DN	NA	Genes down-regulated in SEND cells (skin endothelium) at normal oxygen (normoxia) conditions after knockdown of HIF1A [GeneID=3091] by RNAi.	1318.48	485	1
GSE43863_TFH_VS_LY6C_INT_CXCR5POS_MEMORY_CD4_TCELL_UP	NA	Genes up-regulated in CD4 [GeneID=920] SMARTA memory T cells: follicular helper (Tfh) versus Ly6c int CXCR5+ [GeneID=643].	1311.07	484	1
487324	GO:0001101	response to acid chemical	1296.02	483	1
GSE35685_CD34POS_CD38NEG_VS_CD34POS_CD10POS_BONE_MARROW_DN	NA	Genes down-regulated in the bone marrow CD34+ [GeneID=947] cells: CD38- [GeneID=952] versus MME+ [GeneID=4311].	1274.48	482	1
GSE24142_ADULT_VS_FETAL_DN2_THYMOCYTE_UP	NA	Genes up-regulated in comparison of adult DN2 thymocytes versus fetal DN2 thymocytes.	1260.75	481	1
ACEVEDO_FGFR1_TARGETS_IN_PROSTATE_CANCER_MODEL_DN	NA	Genes down-regulated during prostate cancer progression in the JOCK1 model due to inducible activation of FGFR1 [GeneID=2260] gene in prostate.	1255.65	480	1
YAO_TEMPORAL_RESPONSE_TO_PROGESTERONE_CLUSTER_16	NA	Genes co-regulated in uterus during a time course response to progesterone [PubChem=5994]: SOM cluster 16.	1253.71	479	1
GSE21360_NAIVE_VS_QUATERNARY_MEMORY_CD8_TCELL_DN	NA	Genes down-regulated inCD8 T cells: naÃ¯ve versus 4' memory.	1253.54	478	1
GSE11864_CSF1_VS_CSF1_IFNG_IN_MAC_UP	NA	Genes up-regulated in comparison of macrophages cultured with M-CSF [GeneID=1435] versus macrophages cultured with M-CSF [GeneID=1435] and IFNG [GeneID=3458].	1249.32	477	1
MAHADEVAN_RESPONSE_TO_MP470_UP	NA	Top genes up-regulated in the GIST (gastrointestinal stromal tumor) cell line resistant to imatinib [PubChem=5291] after treatment with MP470, a protein kinase inhibitor.	1241.72	476	1
GSE38681_WT_VS_LYL1_KO_LYMPHOID_PRIMED_MULTIPOTENT_PROGENITOR_DN	NA	Genes down-regulated in lymphoid primed multipotent progenitors: wildtype versus LYL1 [GeneID=4066] knockout.	1237.08	475	1
501889	GO:0032663	regulation of interleukin-2 production	1226.8	474	1
GSE25085_FETAL_BM_VS_ADULT_BM_SP4_THYMIC_IMPLANT_UP	NA	Genes up-regulated in thymic implants from fetal versus those from adult bone marrow.	1221.74	473	1
GSE11864_CSF1_VS_CSF1_IFNG_IN_MAC_DN	NA	Genes down-regulated in comparison of macrophages cultured with M-CSF [GeneID=1435] versus macrophages cultured with M-CSF [GeneID=1435] and IFNG [GeneID=3458].	1219.76	472	1
GSE26030_TH1_VS_TH17_RESTIMULATED_DAY15_POST_POLARIZATION_UP	NA	Genes up-regulated in T helper cells 15 days post polarization and stimulated with anti-CD3 and anti-CD28: Th1 versus Th17.	1217	471	1
RUTELLA_RESPONSE_TO_HGF_DN	NA	Genes down-regulated in peripheral blood monocytes by HGF [GeneID=3082].	1216.01	470	1
GSE22935_WT_VS_MYD88_KO_MACROPHAGE_UP	NA	Genes up-regulated in macrophages: wildtype versus MYD88 [GeneID=4615] knockout.	1213.83	469	1
JAATINEN_HEMATOPOIETIC_STEM_CELL_DN	NA	Genes down-regulated in CD133+ [GeneID=8842] cells (hematopoietic stem cells, HSC) compared to the CD133- cells.	1202.66	468	1
RIGGI_EWING_SARCOMA_PROGENITOR_DN	NA	Genes down-regulated in mesenchymal stem cells (MSC) engineered to express EWS-FLI1 [GeneID=2130;2321] fusion protein.	1197.22	467	1
GSE32986_UNSTIM_VS_GMCSF_AND_CURDLAN_LOWDOSE_STIM_DC_UP	NA	Genes up-regulated in bone marrow-derived dendritic cells: unstimulated versus CSF2 [GeneID=1437] and low dose of 1,3-beta-D-oligoglucan [PubChem=11375554].	1193.92	466	1
SNF5_DN.V1_DN	NA	Genes down-regulated in MEF cells (embryonic fibroblasts) with knockout of SNF5 [Gene ID=6598] gene.	1187.85	465	1
490615	GO:0005506	iron ion binding	1187.56	464	1
GSE2405_0H_VS_3H_A_PHAGOCYTOPHILUM_STIM_NEUTROPHIL_UP	NA	Genes up-regulated in polymorphonuclear leukocytes (3h): control versus infection by A. phagocytophilum.	1187	463	1
AKT_UP.V1_DN	NA	Genes down-regulated in mouse prostate by transgenic expression of human AKT1 gene [Gene ID=207] vs controls.	1183.2	462	1
LIAN_LIPA_TARGETS_6M	NA	Genes up-regulated at 6 months of age in lungs from LIPA [GeneID=3988] knockout mice, which display pulmonary pathology.	1179.71	461	1
GSE6674_CPG_VS_CPG_AND_ANTI_IGM_STIM_BCELL_DN	NA	Genes down-regulated in B lymphocytes: CpG oligodeoxynucleotide 1826 versus anti IgM and CpG oligodeoxynucleotide 1826.	1176.67	460	1
MIKKELSEN_MCV6_HCP_WITH_H3K27ME3	NA	Genes with high-CpG-density promoters (HCP) bearing the tri-methylation mark at H3K27 (H3K27me3) in MCV6 cells (embryonic fibroblasts trapped in a differentiated state).	1173.94	459	1
GSE36888_STAT5_AB_KNOCKIN_VS_WT_TCELL_IL2_TREATED_2H_UP	NA	Genes up-regulated in T cells stimulated by IL2 [GeneID=3558] for 2h: STAT5 double knock-in versus wildtype.	1167.32	458	1
GSE2585_CTEC_VS_MTEC_THYMUS_DN	NA	Genes down-regulated in thymic epithelial cells: cortical (cTEC) versus medullary (mTEC).	1166.8	457	1
GSE42021_TREG_PLN_VS_CD24LO_TREG_THYMUS_DN	NA	Genes down-regulated in T reg: peripheral lymph nodes versus thymic CD24 low [GeneID=100133941].	1161.78	456	1
APPEL_IMATINIB_RESPONSE	NA	Genes up-regulated by imatinib [PubChem=5291] during dendritic cell differentiation.	1160.84	455	1
GSE360_L_DONOVANI_VS_B_MALAYI_LOW_DOSE_DC_DN	NA	Genes down-regulated in comparison of dendritic cells (DC) exposed to L. donovani versus DCs exposed to 5 worm/well B. malayi.	1144.45	454	1
812256	hsa04668	TNF signaling pathway	1142.67	453	1
GSE2706_R848_VS_R848_AND_LPS_8H_STIM_DC_DN	NA	Genes down-regulated in comparison of dendritic cells (DC) stimulated with R848 at 8 h versus DCs stimulated with LPS (TLR4 agonist) and R848 for 8 h.	1132.71	452	1
GSE13547_2H_VS_12_H_ANTI_IGM_STIM_BCELL_UP	NA	Genes up-regulated in B lymphocytes stimulated by anti-IgM: 2h versus 12h.	1129.83	451	1
502368	GO:0033147	negative regulation of intracellular estrogen receptor signaling pathway	1128.15	450	1
GSE26343_WT_VS_NFAT5_KO_MACROPHAGE_DN	NA	Genes down-regulated in bone marrow-derived macrophages: wildtype versus NFAT5 [GeneID=10725] knockout.	1126.79	449	1
GSE37534_UNTREATED_VS_ROSIGLITAZONE_TREATED_CD4_TCELL_PPARG1_AND_FOXP3_TRASDUCED_DN	NA	Genes down-regulated in CD4 [GeneID=920] T ceels over-expressing FOXP3 [GeneID=920] and PPARg1 isoform of PPARG [GeneID=5468]: untreated versus rosiglitazone [PubChem=77999].	1121.96	448	1
CTIP_DN.V1_UP	NA	Genes up-regulated in MCF10A cells (breast cancer) upon knockdown of RBBP8 [Gene ID=RBBP8] gene by RNAi.	1115.49	447	1
GSE34156_NOD2_LIGAND_VS_TLR1_TLR2_LIGAND_6H_TREATED_MONOCYTE_UP	NA	Genes up-regulated in monocytes (6h): muramyl dipeptide [PubChem=11620162] versus M. tuberculosis 19 kDa lipopeptide.	1114.51	446	1
GROSS_HYPOXIA_VIA_ELK3_DN	NA	Genes down-regulated in SEND cells (skin endothelium) at hypoxia with ELK3 [GeneID=2004] knockdown by RNAi.	1105.27	445	1
GSE19198_CTRL_VS_IL21_TREATED_TCELL_6H_UP	NA	Genes up-regulated in T cells: control (0h) versus IL21 [GeneID=59067] treatment for 6h.	1101.38	444	1
VERHAAK_AML_WITH_NPM1_MUTATED_DN	NA	Genes down-regulated in acute myeloid leukemia (AML) patients with mutated NPM1 [GeneID=4869].	1098.44	443	1
GSE32986_GMCSF_AND_CURDLAN_LOWDOSE_VS_GMCSF_AND_CURDLAN_HIGHDOSE_STIM_DC_DN	NA	Genes down-regulated in bone marrow-derived dendritic cells treated by CSF2 [GeneID=1437] and 1,3-beta-D-oligoglucan [PubChem=11375554]: low dose versus high dose.	1098.1	442	1
HALLMARK_COMPLEMENT	NA	Genes encoding components of the complement system, which is part of the innate immune system.	1090.7	441	1
GSE360_T_GONDII_VS_B_MALAYI_LOW_DOSE_DC_DN	NA	Genes down-regulated in comparison of dendritic cells (DC) exposed to T. gondii versus DCs exposed to 5 worms/well B. malayi.	1089.58	440	1
HAN_JNK_SINGALING_UP	NA	Genes up-regulated in 3T3 cells (fibroblast) upon activation of JNK pathway.	1084.55	439	1
GSE42724_NAIVE_BCELL_VS_PLASMABLAST_DN	NA	Genes down-regulated in B lymphocytes: naÃ¯ve versus plasmablasts.	1084.37	438	1
516438	GO:0071514	genetic imprinting	1071.09	437	1
1458272	WP3614	Photodynamic therapy-induced HIF-1 survival signaling	1070.33	436	1
GROSS_HYPOXIA_VIA_ELK3_ONLY_UP	NA	Genes specifically up-regulated in SEND cells (skin endothelium) at hypoxia after knockdown of ELK3 [GeneID=2004] by RNAi.	1065.3	435	1
MODULE_19	NA	Adrenal gland - metabolic genes.	1058.31	434	1
GSE3039_CD4_TCELL_VS_ALPHABETA_CD8_TCELL_UP	NA	Genes up-regulated in T cells: CD4 [GeneID=920] versus CD8A CD8B [GeneID=925;926].	1054.21	433	1
ZHAN_MULTIPLE_MYELOMA_CD1_AND_CD2_DN	NA	Genes commonly down-regulated in CD-1 and CD-2 clusters of multiple myeloma samples and which were higher expressed in the CD-1 group.	1052.37	432	1
GSE34205_HEALTHY_VS_FLU_INF_INFANT_PBMC_DN	NA	Genes down-regulated in comparison of peripheral blood mononuclear cells (PBMC) from healthy donors versus PBMCs from infanct with acute influenza infection.	1049.82	431	1
GSE17974_IL4_AND_ANTI_IL12_VS_UNTREATED_48H_ACT_CD4_TCELL_DN	NA	Genes down-regulated in comparison of CD4 [GeneID=920] T cells treated with IL4 [GeneID=3565] and anti-IL12 at 48 h versus the untreated cells at 48 h.	1046.46	430	1
YANG_BCL3_TARGETS_UP	NA	Genes up-regulated in neonatal cardiac myocytes upon knockdown of BCL3 [GeneID=602] by RNAi.	1041.44	429	1
GSE17974_CTRL_VS_ACT_IL4_AND_ANTI_IL12_0.5H_CD4_TCELL_UP	NA	Genes up-regulated in comparison of untreated CD4 [GeneID=920] T cells at 0 h versus the cells treated with IL4 [GeneID=3565] and anti-IL12 at 0.5 h.	1041.29	428	1
GSE42088_2H_VS_24H_LEISHMANIA_INF_DC_UP	NA	Genes up-regulated in dendritic cells infected by Leishmania major: 2h versus 24h.	1035.02	427	1
496627	GO:0016706	oxidoreductase activity, acting on paired donors, with incorporation or reduction of molecular oxygen, 2-oxoglutarate as one donor, and incorporation of one atom each of oxygen into both donors	1033.74	426	1
518889	GO:2000242	negative regulation of reproductive process	1030.29	425	1
TONKS_TARGETS_OF_RUNX1_RUNX1T1_FUSION_ERYTHROCYTE_UP	NA	Genes up-regulated in erythroid lineage cells by RUNX1-RUNX1T1 [GeneID=861;862] fusion .	1026.11	424	1
GSE17721_PAM3CSK4_VS_GADIQUIMOD_12H_BMDC_DN	NA	Genes down-regulated in comparison of dendritic cells (DC) stimulated with Pam3Csk4 (TLR1/2 agonist) at 12 h versus DC cells stimulated with Gardiquimod (TLR7 agonist) at 12 h.	1025.69	423	1
SERVITJA_ISLET_HNF1A_TARGETS_UP	NA	Genes up-regulated in pancreatic islets upon knockout of HNF1A [GeneID=6927].	1020.05	422	1
GSE37533_PPARG1_FOXP3_VS_FOXP3_TRANSDUCED_CD4_TCELL_PIOGLITAZONE_TREATED_UP	NA	Genes up-regulated in CD4 [GeneID=920] T cells treated with pioglitazone [PubChem=4829] and over-expressing: FOXP3 [GeneID=50943] and PPARg1 isoform of PPARG [GeneID=5468] versus FOXP3 [GeneID=50943].	1019.48	421	1
STTTCRNTTT_V$IRF_Q6	NA	Genes with promoter regions [-2kb,2kb] around transcription start site containing motif STTTCRNTTT. Motif does not match any known transcription factor	1017.41	420	1
LIU_VAV3_PROSTATE_CARCINOGENESIS_UP	NA	Selected genes up-regulated in prostate tumors developed by transgenic mice overexpressing VAV3 [GeneID=10451] in prostate epithelium.	1015.35	419	1
MODULE_122	NA	Adhesion molecules.	1013.15	418	1
GAUSSMANN_MLL_AF4_FUSION_TARGETS_E_UP	NA	Up-regulated genes from the set E (Fig. 5a): specific signature shared by cells expressing either MLL-AF4 [GeneID=4297;4299] or AF4-MLL fusion proteins alone, and those expressing both fusion proteins.	1010.89	417	1
DURAND_STROMA_S_UP	NA	Genes up-regulated in the HSC supportive stromal cell lines.	1005.02	416	1
BOYLAN_MULTIPLE_MYELOMA_C_D_DN	NA	Genes down-regulated both in group C and D of tumors arising from overexpression of BCL2L1 and MYC [GeneID=598;4609] in plasma cells.	1001.76	415	1
BMI1_DN_MEL18_DN.V1_UP	NA	Genes up-regulated in DAOY cells (medulloblastoma) upon knockdown of BMI1 and PCGF2 [Gene ID=648, 7703] genes by RNAi.	985.117	414	1
GSE36527_CD69_NEG_VS_POS_TREG_CD62L_LOS_KLRG1_NEG_UP	NA	Genes up-regulated in KLRG1- SELL low [GeneID=10219;6402] T reg: CD69- [GeneID=969] versus CD69+ [GeneID=969].	977.919	413	1
GSE42021_TCONV_PLN_VS_CD24HI_TCONV_THYMUS_UP	NA	Genes up-regulated in T conv: peripheral lymph nodes versus thymic CD24 high [GeneID=100133941].	974.718	412	1
GSE2706_LPS_VS_R848_AND_LPS_8H_STIM_DC_DN	NA	Genes down-regulated in comparison of dendritic cells (DC) stimulated with LPS (TLR4 agonist) at 8 h versus DCs stimulated with LPS (TLR4 agonist) and R848 for 8 h.	972.258	411	1
GSE40666_WT_VS_STAT1_KO_CD8_TCELL_WITH_IFNA_STIM_90MIN_DN	NA	Genes down-regulated in CD8 T cells treated by interferon alpha: STAT1 [GeneID=6772] knockout versus STAT4 [GeneID=6775].	962.264	410	1
GSE29618_BCELL_VS_PDC_DAY7_FLU_VACCINE_DN	NA	Genes down-regulated in comparison of B cells from influenza vaccinee at day 7 post-vaccination versus plasmacytoid dendritic cells (pDC) at day 7 post-vaccination.	960.739	409	1
490159	GO:0004857	enzyme inhibitor activity	960.322	408	1
335	ko00410	beta-Alanine metabolism	959.179	407	1
GSE19401_PAM2CSK4_VS_RETINOIC_ACID_AND_PAM2CSK4_STIM_FOLLICULAR_DC_DN	NA	Genes down-regulated in the in vitro follicular dendritic cells from peripheral lymph nodes (96h): Pam2CSK4 versus tretinoin [PubChem=444795] and Pam2CSK4.	952.98	406	1
GROSS_HYPOXIA_VIA_ELK3_AND_HIF1A_UP	NA	Genes up-regulated in SEND cells (skin endothelium) at hypoxia after knockdown of ELK3 [GeneID=2004] and HIF1A [GeneID=3091] by RNAi.	952.55	405	1
MTOR_UP.V1_DN	NA	Genes down-regulated by everolimus [PubChem = 6442177] in prostate tissue.	949.21	404	1
518578	GO:0097028	dendritic cell differentiation	929.484	403	1
GSE7548_DAY7_VS_DAY28_PCC_IMMUNIZATION_CD4_TCELL_UP	NA	Genes up-regulated in CD4 [GeneID=920] T cells from lymph nodes: naÃ¯ve versus day 28 after immunization.	926.166	402	1
GSE11057_CD4_EFF_MEM_VS_PBMC_DN	NA	Genes down-regulated in comarison of effector memory T cells versus peripheral blood mononuclear cells (PBMC).	925.957	401	1
512225	GO:0051341	regulation of oxidoreductase activity	922.391	400	1
508233	GO:0045926	negative regulation of growth	912.557	399	1
GSE7348_UNSTIM_VS_LPS_STIM_MACROPHAGE_DN	NA	Genes down-regulated in macrophages: untreated versus LPS.	898.959	398	1
GSE3982_DC_VS_CENT_MEMORY_CD4_TCELL_UP	NA	Genes up-regulated in comparison of dendritic cells (DC) versus central memory CD4 [GeneID=920] T cells.	894.4	397	1
GSE2706_UNSTIM_VS_8H_R848_DC_UP	NA	Genes up-regulated in comparison of unstimulated dendritic cells (DC) at 0 h versus DCs stimulated with R848 for 8 h.	891.079	396	1
GSE2405_HEAT_KILLED_LYSATE_VS_LIVE_A_PHAGOCYTOPHILUM_STIM_NEUTROPHIL_24H_UP	NA	Genes up-regulated in polymorphonuclear leukocytes (24h): treated by heat killed HC60 cell (promyelocytic leukemia) lysate versus A. phagocytophilum infection.	890.752	395	1
KRAS.KIDNEY_UP.V1_DN	NA	Genes down-regulated in epithelial kidney cancer cell lines over-expressing an oncogenic form of KRAS [Gene ID=3845] gene.	890.32	394	1
GSE9601_NFKB_INHIBITOR_VS_PI3K_INHIBITOR_TREATED_HCMV_INF_MONOCYTE_DN	NA	Genes down-regulated in monocytes after HCMV infection: BAY 11-7082 [PubChem=5353431] versus Ly294002 [PubChem=3973].	887.902	393	1
GSE2706_2H_VS_8H_R848_STIM_DC_DN	NA	Genes down-regulated in comparison of dendritic cells (DC) stimulated with R848 at 2 h versus DCs stimulatd with R848 for 8 h.	886.458	392	1
GSE360_DC_VS_MAC_M_TUBERCULOSIS_UP	NA	Genes up-regulated in comparison of dendritic cells (DC) exposed to M. tuberculosis versus macrophages exposed to L. major.	885.822	391	1
MARKEY_RB1_CHRONIC_LOF_DN	NA	Genes down-regulated in MEF cells (embryonic fibroblasts) isolated from RB1 [GeneID=5925] knockout mice: chronic loss of function (LOF) of RB1.	883.765	390	1
GSE1432_1H_VS_24H_IFNG_MICROGLIA_DN	NA	Genes down-regulated in comparison of microglia cells 1 h after stimulation with IFNG [GeneID=3458] versus microglia cells 24 h after the stimulation.	882.972	389	1
QI_HYPOXIA_TARGETS_OF_HIF1A_AND_FOXA2	NA	Genes up-regulated by hypoxia in TRAMP-C cells (prostatic cancer) expressing HIF1A and FOXA2 [GeneID=3091,3170] off plasmid vectors.	881.748	388	1
GSE45365_WT_VS_IFNAR_KO_BCELL_DN	NA	Genes down-regulated in B lymphocytes: control versus primary acute viral infection.	880.999	387	1
GSE24634_TREG_VS_TCONV_POST_DAY7_IL4_CONVERSION_DN	NA	Genes down-regulated in comparison of CD25+ regulatory T cell (Treg) treated with IL4 [GeneID=3565] at day 7 versus CD25- T cells treated with IL4 [GeneID=3565] at day 7.	863.517	386	1
496753	GO:0016861	intramolecular oxidoreductase activity, interconverting aldoses and ketoses	862.37	385	1
GSE36476_CTRL_VS_TSST_ACT_16H_MEMORY_CD4_TCELL_YOUNG_DN	NA	Genes down-regulated in comparison of untreated CD4 [GeneID=920] memory T cells from young donors versus those treated with TSST at 16 h.	862.208	384	1
GSE360_T_GONDII_VS_B_MALAYI_HIGH_DOSE_MAC_UP	NA	Genes up-regulated in comparison of macrophages exposed to T. gondii versus macrophages exposed to 50 worms/well B. malayi.	857.045	383	1
GSE17974_IL4_AND_ANTI_IL12_VS_UNTREATED_24H_ACT_CD4_TCELL_DN	NA	Genes down-regulated in comparison of CD4 [GeneID=920] T cells treated with IL4 [GeneID=3565] and anti-IL12 at 24 h versus the untreated cells at 24 h.	848.363	382	1
MODULE_94	NA	Signaling.	846.62	381	1
GSE16266_CTRL_VS_LPS_STIM_MEF_UP	NA	Genes up-regulated in mouse embryonic fibroblasts (MEF): control versus LPS.	841.955	380	1
RUIZ_TNC_TARGETS_UP	NA	Genes up-regulated in T98G cells (glioblastoma) by TNC [GeneID=3371].	835.272	379	1
GSE25502_WT_VS_KLF13_KO_THYMIC_MEMORY_LIKE_CD8_TCELL_DN	NA	Genes down-regulated in thymic memory like CD8 cells: wildtype versus KFL13 [GeneID=51621] knockout.	834.796	378	1
GSE11057_CD4_CENT_MEM_VS_PBMC_DN	NA	Genes down-regulated in comparison of central memory T cells versus peripheral blood mononuclear cells (PBMC).	827.144	377	1
RASHI_RESPONSE_TO_IONIZING_RADIATION_6	NA	Cluster 6: late responding genes activated in ATM [GeneID=472] deficient but not in the wild type tissues.	826.603	376	1
GNF2_MMP1	NA	Neighborhood of MMP1	817.88	375	1
GSE34006_WT_VS_A2AR_KO_TREG_DN	NA	Genes down-regulated in T reg: wildtype versus ADORA2A [GeneID=135].	816.573	374	1
500657	GO:0031406	carboxylic acid binding	809.066	373	1
GSE13306_RA_VS_UNTREATED_MEM_CD4_TCELL_DN	NA	Genes down-regulated in comparison of memory CD4 [GeneID=920] T cells treated with retinoic acid (tretinoin) [PubChem=444795] versus untreated memory CD4 [GeneID=920] T cells.	804.773	372	1
GSE34515_CD16_POS_MONOCYTE_VS_DC_DN	NA	Genes down-regulated in CD16+ monocytes versus dendritic cells.	801.182	371	1
488147	GO:0002274	myeloid leukocyte activation	795.481	370	1
GSE21063_WT_VS_NFATC1_KO_3H_ANTI_IGM_STIM_BCELL_DN	NA	Genes down-regulated in B lymphocytes stimulated by anti-IgM for 3h: wildtype versus NFATC1 [GeneID=4772] knockout.	788.02	369	1
GSE8921_3H_VS_24H_TLR1_2_STIM_MONOCYTE_DN	NA	Genes down-regulated in monocytes in response to M. tuberculosis 19 kDa lipopeptide: 3h versus 24h.	787.693	368	1
MIKKELSEN_MEF_LCP_WITH_H3K4ME3	NA	Genes with low-CpG-density promoters (LCP) bearing tri-methylation mark at H3K4 (H3K4me3) in MEF cells (embryonic fibroblasts).	780.98	367	1
GSE2128_CTRL_VS_MIMETOPE_NEGATIVE_SELECTION_DP_THYMOCYTE_NOD_UP	NA	Genes up-regulated in NOD CD4 CD8 double positive thymocyte transgenic for the BDC2.5 TCR incubated with no peptide 0h versus NOD CD4 CD8 double positive thymocyte transgenic for the BDC2.5 TCR incubated with mimetope negative sel 16h.	779.884	366	1
501881	GO:0032655	regulation of interleukin-12 production	779.615	365	1
GSE10325_CD4_TCELL_VS_MYELOID_DN	NA	Genes down-regulated in comparison of healthy CD4 [GeneID=920] T cells versus healthy myeloid cells.	779.614	364	1
GSE3039_ALPHAALPHA_VS_ALPHABETA_CD8_TCELL_UP	NA	Genes up-regulated in T cells: CD8A [GeneID=925] versus CD8A CD8B [GeneID=925;926].	774.459	363	1
GSE9960_GRAM_NEG_VS_GRAM_POS_SEPSIS_PBMC_UP	NA	Genes up-regulated in peripheral blood monocytes (PMBC): Gram negative sepsis versus Gram positive sepsis.	771.499	362	1
GSE7509_DC_VS_MONOCYTE_WITH_FCGRIIB_STIM_DN	NA	Genes down-regulated in response to anti-FcgRIIB: dendritic cells versus monocytes.	767.913	361	1
SWEET_LUNG_CANCER_KRAS_DN	NA	Genes down-regulated in the Kras2LA mouse lung cancer model with mutated KRAS [GeneID=3845].	764.767	360	1
TONKS_TARGETS_OF_RUNX1_RUNX1T1_FUSION_MONOCYTE_UP	NA	Genes up-regulated in monocytes by RUNX1-RUNX1T1 [GeneID=861;862] fusion.	758.947	359	1
TTCNRGNNNNTTC_V$HSF_Q6	NA	Genes with promoter regions [-2kb,2kb] around transcription start site containing motif TTCNRGNNNNTTC. Motif does not match any known transcription factor	754.253	358	1
469186	ko05134	Legionellosis	752.594	357	1
GSE37533_UNTREATED_VS_PIOGLIZATONE_TREATED_CD4_TCELL_PPARG1_AND_FOXP3_TRASDUCED_UP	NA	Genes up-regulated in CD4 [GeneID=920] T cells over-expressing FOXP3 [GeneID=50943] and Pparg1 isoform of PPARG [GeneID=5468]: untreated versus pioglitazone [PubChem=4829].	750.804	356	1
SEKI_INFLAMMATORY_RESPONSE_LPS_UP	NA	Genes up-regulated in hepatic stellar cells after stimulation with bacterial lipopolysacharide (LPS).	748.751	355	1
GSE9960_GRAM_NEG_VS_GRAM_NEG_AND_POS_SEPSIS_PBMC_UP	NA	Genes up-regulated in peripheral blood monocytes (PMBC): Gram negative sepsis versus mixed infection sepsis.	743.345	354	1
GSE360_CTRL_VS_T_GONDII_DC_UP	NA	Genes up-regulated in untreated dendritic cells (DC) versus DCs exposed to parasite Toxoplasma gondii.	741.42	353	1
GSE360_L_MAJOR_VS_B_MALAYI_HIGH_DOSE_MAC_UP	NA	Genes up-regulated in comparison of macrophages exposed to L. major versus macrophages exposed to 50 worms/well B. malayi.	740.559	352	1
AKT_UP.V1_UP	NA	Genes up-regulated in mouse prostate by transgenic expression of human AKT1 gene [Gene ID=207] vs controls.	738.637	351	1
GSE2706_2H_VS_8H_R848_AND_LPS_STIM_DC_DN	NA	Genes down-regulated in comparison of dendritic cells (DC) stimulated with R848 at 2 h versus DCs stimulated with LPS (TLR4 agonist) at 8 h.	727.138	350	1
HOXA9_DN.V1_UP	NA	Genes up-regulated in MOLM-14 cells (AML) with knockdown of HOXA9 [Gene ID=3205] gene by RNAi vs controls.	725.395	349	1
RODWELL_AGING_KIDNEY_NO_BLOOD_UP	NA	Genes whose expression increases with age in normal kidney, excluding those with higher expression in blood.	724.247	348	1
SENGUPTA_NASOPHARYNGEAL_CARCINOMA_UP	NA	Genes up-regulated in nsopharyngeal carcinoma relative to the normal tissue.	723.55	347	1
GSE1432_1H_VS_6H_IFNG_MICROGLIA_DN	NA	Genes down-regulated in comparison of microglia cells 1 h after stimulation with IFNG [GeneID=3458] versus microglia cells 6 h after the stimulation.	722.184	346	1
GSE39382_IL3_VS_IL3_IL33_TREATED_MAST_CELL_DN	NA	Genes down-regulated in bone marrow-derived mast cells treated with IL3 [GeneID=3562]: control versus IL33 [GeneID=90865].	720.422	345	1
GRAESSMANN_RESPONSE_TO_MC_AND_SERUM_DEPRIVATION_UP	NA	Genes up-regulated in ME-A cells (breast cancer, sensitive to apoptotic stimuli) upon serum deprivation for 22 hr in the presence of medium concentrate (MC) from ME-C cells (breast cancer, resistant to apoptotic stimuli).	719.88	344	1
KANG_IMMORTALIZED_BY_TERT_UP	NA	Up-regulated genes in the signature of adipose stromal cells (ADSC) immortalized by forced expression of telomerase (TERT) [GeneID=7015].	713.093	343	1
WANG_ESOPHAGUS_CANCER_VS_NORMAL_UP	NA	Up-regulated genes specific to esophageal adenocarcinoma (EAC) relative to normal tissue.	708.175	342	1
GSE6269_HEALTHY_VS_STAPH_PNEUMO_INF_PBMC_DN	NA	Genes down-regulated in comparison of peripheral blood mononuclear cells (PBMC) from healthy donors versus PBMC from patients with acute S. pneumoniae infection.	689.047	341	1
GSE21546_UNSTIM_VS_ANTI_CD3_STIM_ELK1_KO_DP_THYMOCYTES_UP	NA	Genes up-regulated in double positive thymocytes with ELK1 [GeneID=2002] knockout: untreated versus stimulated by anti-CD3.	688.568	340	1
MTOR_UP.V1_UP	NA	Genes up-regulated by everolimus [PubChem = 6442177] in prostate tissue.	688.166	339	1
BOSCO_INTERFERON_INDUCED_ANTIVIRAL_MODULE	NA	Genes representing interferon-induced antiviral module in sputum during asthma exacerbations.	685.647	338	1
GSE9988_ANTI_TREM1_VS_VEHICLE_TREATED_MONOCYTES_DN	NA	Genes down-regulated in comparison of monocytes treated with anti-TREM1 [GeneID=54210] versus untreated monocytes.	684.427	337	1
GSE34392_ST2_KO_VS_WT_DAY8_LCMV_EFFECTOR_CD8_TCELL_DN	NA	Genes down-regulated in P14 CD8+ T cells: ST2 [GeneID=6761] knockout versus wildtype.	676.977	336	1
GSE22140_GERMFREE_VS_SPF_MOUSE_CD4_TCELL_UP	NA	Genes up-regulated in healthy CD4 [GeneID=920] T cells: germ free versus specific pathogen free.	676.009	335	1
GSE24142_DN2_VS_DN3_THYMOCYTE_ADULT_UP	NA	Genes up-regulated in adult DN2 thymocytes versus adult DN3 thymocytes.	674.045	334	1
GSE3982_CTRL_VS_LPS_4H_MAC_DN	NA	Genes down-regulated in comparison of untreated macrophages versus macrophages treated with LPS (TLR4 agonist) at 4 h.	671.026	333	1
LEI_MYB_TARGETS	NA	Myb-regulated genes in MCF7 (breast cancer) and lung epithelial cell lines overexpressing MYBL2, MYBL1 or MYB [GeneID=4605;4603;4602].	667.826	332	1
GSE2197_IMMUNOSUPPRESSIVE_DNA_VS_UNTREATED_IN_DC_UP	NA	Genes up-regulated in comparison of dendritic cells (DC) treated with immunosuppressive DNA versus the untreated cells.	666.81	331	1
SCHAEFFER_PROSTATE_DEVELOPMENT_12HR_UP	NA	Genes up-regulated in the urogenital sinus (UGS) of day E16 females exposed to the androgen dihydrotestosterone [PubChem=10635] for 12 h.	664.011	330	1
GSE36888_UNTREATED_VS_IL2_TREATED_TCELL_17H_UP	NA	Genes up-regulated in T cells: control versus IL2 [GeneID=3558] stimulation for 17h.	660.833	329	1
GSE18281_CORTICAL_VS_MEDULLARY_THYMOCYTE_UP	NA	Genes up-regulated in thymocytes: cortical versus medullary sources.	660.784	328	1
FARMER_BREAST_CANCER_APOCRINE_VS_LUMINAL	NA	Genes which best discriminate between two groups of breast cancer according to the status of ESR1 and AR [GeneID=2099;367]: apocrine (ESR1- AR+) and luminal (ESR1+ AR+).	657.352	327	1
GSE24634_TEFF_VS_TCONV_DAY7_IN_CULTURE_DN	NA	Genes down-regulated in comparison of untreated CD25+ T effector cells at day 7 versus untreated CD25- T cells at day 7.	657.062	326	1
GSE22886_DAY0_VS_DAY1_MONOCYTE_IN_CULTURE_UP	NA	Genes up-regulated in comparison of monocytes cultured for 0 days versus those cultured for 1 day.	654.206	325	1
695200	hsa04066	HIF-1 signaling pathway	651.534	324	1
GSE360_T_GONDII_VS_B_MALAYI_HIGH_DOSE_DC_UP	NA	Genes up-regulated in comparison of dendritic cells (DC) exposed to T. gondii versus DCs exposed to 50 worms/well B. malayi.	645.151	323	1
GSE19198_6H_VS_24H_IL21_TREATED_TCELL_UP	NA	Genes up-regulated in T cells treated with IL21 [GeneID=59067]: 6h versus 24h.	641.528	322	1
GSE24634_TEFF_VS_TCONV_DAY10_IN_CULTURE_DN	NA	Genes down-regulated in comparison of untreated CD25+ T effector cells at day 10 versus untreated CD25- T cells at day 10.	639.123	321	1
GSE10325_MYELOID_VS_LUPUS_MYELOID_DN	NA	Genes down-regulated in comparison of healthy myeloid cells versus systemic lupus erythematosus myeloid cells.	638.893	320	1
GSE37534_UNTREATED_VS_PIOGLITAZONE_TREATED_CD4_TCELL_PPARG1_AND_FOXP3_TRASDUCED_DN	NA	Genes down-regulated in CD4 [GeneID=920] T cells over-expressing FOXP3 [GeneID=50943] and PPARg1 form of PPARG [GeneID=5468]: untreated versus pioglitazone [PubChem=4829].	638.47	319	1
DELYS_THYROID_CANCER_DN	NA	Genes down-regulated in papillary thyroid carcinoma (PTC) compared to normal tissue.	633.812	318	1
GSE2405_0H_VS_1.5H_A_PHAGOCYTOPHILUM_STIM_NEUTROPHIL_UP	NA	Genes up-regulated in polymorphonuclear leukocytes (1.5h): control versus infection by A. phagocytophilum.	633.248	317	1
HALLMARK_MTORC1_SIGNALING	NA	Genes up-regulated through activation of mTORC1 complex.	632.803	316	1
GSE8835_CD4_VS_CD8_TCELL_CLL_PATIENT_UP	NA	Genes up-regulated in T cells from CLL (chronic lymphocytic leukemia) patients: CD4 [GeneID=920] versus CD8.	630.754	315	1
GSE25085_FETAL_LIVER_VS_FETAL_BM_SP4_THYMIC_IMPLANT_DN	NA	Genes down-regulated in thymic implants from fetal liver versus those from fetal bone marrow.	630.443	314	1
GSE19888_CTRL_VS_TCELL_MEMBRANES_ACT_MAST_CELL_PRETREAT_A3R_INH_DN	NA	Genes down-regulated in HMC-1 (mast leukemia) cells: untreated versus incubated with the peptide ALL1 followed by stimulation with T cell membranes.	620.935	313	1
VERHAAK_GLIOBLASTOMA_MESENCHYMAL	NA	Genes correlated with mesenchymal type of glioblastoma multiforme tumors.	617.043	312	1
LI_INDUCED_T_TO_NATURAL_KILLER_UP	NA	Genes up-regulated in ITNK cells (T-lymphocyte progenitors (DN3 cells) reprogrammed to natural killer (NK) cells by ablation of BCL11B [GeneID=64919] gene), compared to the parental DN3 cells.	615.045	311	1
MODULE_6	NA	Trachea genes.	609.391	310	1
LIANG_SILENCED_BY_METHYLATION_2	NA	Genes up-regulated in T24 cells (bladder carcinoma) after treatment with decitabine (5-aza-2'-deoxycytidine) [PubChem=451668].	607.602	309	1
GSE24814_STAT5_KO_VS_WT_PRE_BCELL_UP	NA	Genes up-regulated in pre-B cells: STAT5 knockout versus wildtype.	605.886	308	1
MODULE_324	NA	Metal / Ca ion binding.	604.454	307	1
NABA_ECM_REGULATORS	NA	Genes encoding enzymes and their regulators involved in the remodeling of the extracellular matrix	602.093	306	1
503812	GO:0034612	response to tumor necrosis factor	595.008	305	1
SCHAEFFER_PROSTATE_DEVELOPMENT_48HR_DN	NA	Genes down-regulated in the urogenital sinus (UGS) of day E16 females exposed to the androgen dihydrotestosterone [PubChem=10635] for 48 h.	591.976	304	1
GSE21360_TERTIARY_VS_QUATERNARY_MEMORY_CD8_TCELL_UP	NA	Genes up-regulated in memory CD8 T cells: 3' versus 4'.	589.196	303	1
212220	ko04978	Mineral absorption	587.404	302	1
HELLEBREKERS_SILENCED_DURING_TUMOR_ANGIOGENESIS	NA	Genes down-regulated in tumor-conditioned vs quiescent endothelial cells and up-regulated upon treatment with decitabine and TSA [PubChem=451668;5562].	585.833	301	1
GSE9988_ANTI_TREM1_AND_LPS_VS_CTRL_TREATED_MONOCYTES_UP	NA	Genes up-regulated in comparison of monocytes treated with anti-TREM1 [GeneID=54210] and 5000 ng/ml LPS (TLR4 agonist) versus monocytes treated with control IgG.	583.123	300	1
GSE24634_IL4_VS_CTRL_TREATED_NAIVE_CD4_TCELL_DAY10_DN	NA	Genes down-regulated in comparison of CD25- T cells treated with IL4 [GeneID=3565] at day 10 versus untreated CD25- T cells at day 10.	581.954	299	1
517936	GO:2000377	regulation of reactive oxygen species metabolic process	579.986	298	1
COATES_MACROPHAGE_M1_VS_M2_DN	NA	Down-regulated genes distinguishing between M1 (pro-inflammatory) and M2 (anti-inflammatory) macrophage subtypes.	577.857	297	1
ONDER_CDH1_TARGETS_2_UP	NA	Genes up-regulated in HMLE cells (immortalized nontransformed mammary epithelium) after E-cadhedrin (CDH1) [GeneID=999] knockdown by RNAi.	577.55	296	1
GSE24634_TEFF_VS_TCONV_DAY3_IN_CULTURE_DN	NA	Genes down-regulated in comparison of CD25+ T effector cells treated with IL4 [GeneID=3565] at day 3 versus untreated CD25- T cells at day 3.	576.174	295	1
GSE6259_33D1_POS_VS_DEC205_POS_FLT3L_INDUCED_SPLENIC_DC_UP	NA	Genes up-regulated in spleen dendritic cells from Flt3L Melanom injected mice: 33D1+ versus DEC205+ subpopulations.	568.08	294	1
491792	GO:0009612	response to mechanical stimulus	567.076	293	1
491802	GO:0006959	humoral immune response	563.191	292	1
GAL_LEUKEMIC_STEM_CELL_DN	NA	Genes down-regulated in leukemic stem cells (LSC), defined as CD34+CD38- [GeneID=947;952] cells from AML (acute myeloid leukemia patients) compared to the CD34+CD38+ cells.	562.053	291	1
GSE35825_IFNA_VS_IFNG_STIM_MACROPHAGE_UP	NA	Genes up-regulated in bone marrow-derived macrophages: interferon alpha versus IFNG [GeneID=3458].	560.35	290	1
GSE18791_CTRL_VS_NEWCASTLE_VIRUS_DC_14H_DN	NA	Genes down-regulated in comparison of control conventional dendritic cells (cDC) at 0 h versus cDCs infected with Newcastle disease virus (NDV) at 14 h.	560.161	289	1
GSE41978_ID2_KO_VS_BIM_KO_KLRG1_LOW_EFFECTOR_CD8_TCELL_UP	NA	Genes up-regulated in KLRG1 low [GeneID=10219] CD8 T effector cells during infection: ID2 [GeneID=10219] knockout versus BCL2L11 [GeneID=10018] knockout.	559.241	288	1
BMI1_DN.V1_UP	NA	Genes up-regulated in DAOY cells (medulloblastoma) upon knockdown of BMI1 [Gene ID=648] gene by RNAi.	558.865	287	1
GSE25123_IL4_VS_IL4_AND_ROSIGLITAZONE_STIM_PPARG_KO_MACROPHAGE_DAY10_DN	NA	Genes down-regulated in bone marrow-derived macrophages with PPARG [GeneID=5468] knockout treated with IL4 [GeneID=3565]: control versus rosiglitazone [PubChem=77999].	554.018	286	1
COLINA_TARGETS_OF_4EBP1_AND_4EBP2	NA	Genes up-regulated in MEF cells (embryonic fibroblast) with double knockout of the translation repressors 4EBP1 [GeneID=1978] and 4EBP2 [GeneID=1979].	553.531	285	1
739007	WP2431	Spinal Cord Injury	553.435	284	1
GSE29618_BCELL_VS_MONOCYTE_DAY7_FLU_VACCINE_DN	NA	Genes down-regulated in comparison of B cells from influenza vaccinee at day 7 versus monocytes from influenza vaccinee at day 7.	552.8	283	1
GSE9988_LOW_LPS_VS_ANTI_TREM1_AND_LPS_MONOCYTE_UP	NA	Genes up-regulated in comparison of monocytes treated with 1 ng/ml LPS (TLR4 agonist) versus monocytes treated with anti-TREM1 [GeneID=54210] and 5000 ng/ml LPS (TLR4 agonist).	550.908	282	1
TARTE_PLASMA_CELL_VS_PLASMABLAST_UP	NA	Genes up-regulated in mature plasma cells compared with plasmablastic B lymphocytes.	550.108	281	1
GSE13484_12H_UNSTIM_VS_YF17D_VACCINE_STIM_PBMC_DN	NA	Genes down-regulated in comparison of unstimulated peripheral blood mononuclear cells (PBMC) cultured for 12 h versus PBMC cultured for 12 h with YF17D vaccine.	548.468	280	1
HELLER_HDAC_TARGETS_SILENCED_BY_METHYLATION_DN	NA	Genes down-regulated in multiple myeloma (MM) cell lines treated with both decitabine [PubChem=451668] TSA [PubChem=5562].	542.416	279	1
GRAHAM_CML_QUIESCENT_VS_NORMAL_DIVIDING_UP	NA	Genes up-regulated in quescent CD34+ [GeneID=8842] cells isolated from peripheral blood of CML (chronic myeloblastic leukemia) patients compared to the dividing cells from normal donors.	542.252	278	1
MEL18_DN.V1_UP	NA	Genes up-regulated in DAOY cells (medulloblastoma) upon knockdown of PCGF2 [Gene ID=7703] gene by RNAi.	540.284	277	1
HIRSCH_CELLULAR_TRANSFORMATION_SIGNATURE_UP	NA	Up-regulated genes in the cancer gene signature, representing a gene signature of cellular transformation.	536.435	276	1
WANG_ADIPOGENIC_GENES_REPRESSED_BY_SIRT1	NA	Adipogenic genes (group 2) that are selectively repressed by SIRT1 [GeneID=23411] in mature 3T3-L1 adipocytes.	533.252	275	1
GSE34156_UNTREATED_VS_6H_TLR1_TLR2_LIGAND_TREATED_MONOCYTE_UP	NA	Genes up-regulated in monocytes (6h): untreated versus M. tuberculosis 19 kDa lipopeptide.	532.134	274	1
GSE30971_CTRL_VS_LPS_STIM_MACROPHAGE_WBP7_HET_4H_DN	NA	Genes down-regulated in bone marrow-derived macrophages with heterozygous MLL4 [GeneID=9757] knockout: control versus treated with LPS for 4h.	531.987	273	1
ZHENG_IL22_SIGNALING_UP	NA	Genes up-regulated in ex-vivo colonic tissue after treatment with IL22 [GeneID=50616].	530.918	272	1
GSE360_T_GONDII_VS_M_TUBERCULOSIS_DC_DN	NA	Genes down-regulated in comparison of dendritic cells (DC) exposed to T. gondii versus DCs exposed to M. tuberculosis.	528.015	271	1
GSE19198_6H_VS_24H_IL21_TREATED_TCELL_DN	NA	Genes down-regulated in T cells treated with IL21 [GeneID=59067]: 6h versus 24h.	523.83	270	1
SATO_SILENCED_BY_METHYLATION_IN_PANCREATIC_CANCER_2	NA	50 most interesting genes up-regulated in the pancreatic cancer cell lines (AsPC1, Hs766T, MiaPaCa2, Panc1) but not in the non-neoplastic cells (HPDE) by decitabine (5-aza-2'-deoxycytidine) [PubChem=451668].	522.976	269	1
GSE17721_0.5H_VS_24H_CPG_BMDC_DN	NA	Genes down-regulated in comparison of dendritic cells (DC) stimulated with CpG DNA (TLR9 agonist) at 0.5 h versus those stimulated with CpG DNA (TLR9 agonist) at 24 h.	522.444	268	1
GSE19888_ADENOSINE_A3R_INH_VS_TCELL_MEMBRANES_ACT_MAST_CELL_UP	NA	Genes up-regulated in HMC-1 (mast leukemia) cells: incubated with the peptide ALL1 versus stimulated with T cell membranes.	522.372	267	1
GSE7509_UNSTIM_VS_IFNA_STIM_IMMATURE_DC_DN	NA	Genes down-regulated in immature dendritic cells: untreated versus interferon alpha.	521.569	266	1
GSE41867_NAIVE_VS_DAY30_LCMV_CLONE13_EXHAUSTED_CD8_TCELL_UP	NA	Genes up-regulated in CD8 T cells: naÃ¯ve versus exhausted at day 30 chronic infection with LCMV-clone 13.	520.783	265	1
GSE4590_PRE_BCELL_VS_LARGE_PRE_BCELL_UP	NA	Genes up-regulated during B lymphocyte differentiation: pre-B I versus large pre-B II.	520.7	264	1
GSE43955_10H_VS_30H_ACT_CD4_TCELL_UP	NA	Genes up-regulated in CD4 [GeneID=920] T helper cells Th0: 10h versus 30h.	519.969	263	1
GSE21670_UNTREATED_VS_IL6_TREATED_STAT3_KO_CD4_TCELL_UP	NA	Genes up-regulated in CD4 [GeneID=920] T cells with STAT3 [GeneID=6774] knockout: medium versus IL6 [GeneID=3569].	519.511	262	1
MCBRYAN_PUBERTAL_TGFB1_TARGETS_UP	NA	Pubertal genes up-regulated by TGFB1 [GeneID=7040].	518.444	261	1
SEITZ_NEOPLASTIC_TRANSFORMATION_BY_8P_DELETION_UP	NA	Genes up-regulated in CT60/4 cells (breast cancer reverted to normal by transfer of chromosome 8p region) vs parental MDA-MB-231 cells (deleted chromosome 8p).	517.929	260	1
BRUNO_HEMATOPOIESIS	NA	Genes that are rapidly down-regulated as multipotential cells of the FDCP-mix hematopoiesis model undergo differentiation and loose their self-renewal and proliferation properties.	517.581	259	1
RPS14_DN.V1_UP	NA	Genes up-regulated in CD34+ hematopoietic progenitor cells after knockdown of RPS14 [Gene ID=6208] by RNAi.	514.646	258	1
GSE360_T_GONDII_VS_M_TUBERCULOSIS_MAC_DN	NA	Genes down-regulated in comparison of macrophages exposed to T. gondii versus macrophages exposed to M. tuberculosis.	513.356	257	1
MODULE_2	NA	DRG (dorsal root ganglia) genes.	513.104	256	1
GSE9960_HEALTHY_VS_GRAM_POS_SEPSIS_PBMC_DN	NA	Genes down-regulated in peripheral blood monocytes (PMBC):healthy versus Gram positive sepsis.	511.785	255	1
GSE6259_33D1_POS_DC_VS_CD4_TCELL_DN	NA	Genes down-regulated in splenic CD 33D1+ dendritic cells versus CD4 [GeneID=920] T cells.	510.913	254	1
GSE29618_MONOCYTE_VS_PDC_UP	NA	Genes up-regulated in comparison of monocytes versus plasmacytoid dendritic cells (pDC).	510.168	253	1
WALLACE_PROSTATE_CANCER_RACE_UP	NA	Genes up-regulated in prostate cancer samples from African-American patients compared to those from the European-American patients.	499.402	252	1
GSE9960_HEALTHY_VS_GRAM_NEG_SEPSIS_PBMC_DN	NA	Genes down-regulated in peripheral blood monocytes (PMBC): healthy versus Gram negative sepsis.	498.766	251	1
GSE30971_2H_VS_4H_LPS_STIM_MACROPHAGE_WBP7_HET_DN	NA	Genes down-regulated in bone marrow-derived macrophages with heterozygous MLL4 [GeneID=9757] knockout: 2h LPS versus 4h LPS.	495.736	250	1
WINTER_HYPOXIA_UP	NA	Genes up-regulated in head and neck tumor samples which clustered around known hypoxia genes.	495.645	249	1
LINDVALL_IMMORTALIZED_BY_TERT_DN	NA	Genes down-regulated in BJ cells (foreskin fibroblasts) immortalized by expression of TERT [GeneID=7015].	492.536	248	1
KAN_RESPONSE_TO_ARSENIC_TRIOXIDE	NA	Genes changed in U373-MG cells (malignant glioma) upon treatment with arsenic trioxide [PubChem=14888], a chemical that can cause autophagic cell death.	490.78	247	1
BENPORATH_PRC2_TARGETS	NA	Set 'PRC2 targets': Polycomb Repression Complex 2 (PRC) targets; identified by ChIP on chip on human embryonic stem cells as genes that: posess the trimethylated H3K27 mark in their promoters and are bound by SUZ12 [GeneID=23512] and EED [GeneID=8726] Polycomb proteins.	486.12	246	1
GSE29618_MONOCYTE_VS_PDC_DAY7_FLU_VACCINE_UP	NA	Genes up-regulated in comparison of monocytes from influenza vaccinee at day 7 post-vaccination versus plasmacytoid dendritic cells (mDC) at day 7 post-vaccination.	483.5	245	1
GSE19198_CTRL_VS_IL21_TREATED_TCELL_6H_DN	NA	Genes down-regulated in T cells: control (0h) versus IL21 [GeneID=59067] treatment for 6h.	474.797	244	1
STK33_NOMO_UP	NA	Genes up-regulated in NOMO-1 cells (AML) after knockdown of STK33 [Gene ID=65975] by RNAi.	473.934	243	1
GSE2706_2H_VS_8H_R848_STIM_DC_UP	NA	Genes up-regulated in comparison of dendritic cells (DC) stimulated with R848 at 2 h versus DCs stimulatd with R848 for 8 h.	472.593	242	1
GSE22140_GERMFREE_VS_SPF_ARTHRITIC_MOUSE_CD4_TCELL_UP	NA	Genes up-regulated in arthritic (KRN model) CD4 [GeneID=920] T cells: germ free versus specific pathogen free conditions.	472.309	241	1
LENAOUR_DENDRITIC_CELL_MATURATION_UP	NA	Genes up-regulated during in vitro maturation of CD14+ [GeneID=929] monocytes (day 0) into immature (day 7) and mature dendritic cells (day 14).	464.058	240	1
489314	GO:0042742	defense response to bacterium	462.393	239	1
GSE2405_HEAT_KILLED_LYSATE_VS_LIVE_A_PHAGOCYTOPHILUM_STIM_NEUTROPHIL_9H_UP	NA	Genes up-regulated in polymorphonuclear leukocytes (9h): treated by heat killed HC60 cell (promyelocytic leukemia) lysate versus A. phagocytophilum infection.	458.235	238	1
GSE29618_BCELL_VS_MDC_DAY7_FLU_VACCINE_DN	NA	Genes down-regulated in comparison of B cells from influenza vaccinee at day 7 post-vaccination versus myeloid dendritic cells (mDC) at day 7 post-vaccination.	456.968	237	1
GSE22140_HEALTHY_VS_ARTHRITIC_GERMFREE_MOUSE_CD4_TCELL_DN	NA	Genes down-regulated in CD4 [GeneID=920] T cells under germ free conditions: healthy versus arthritis (KRN model).	456.781	236	1
GSE35825_UNTREATED_VS_IFNG_STIM_MACROPHAGE_UP	NA	Genes up-regulated in bone marrow-derived macrophages: untreated versus stimulated by IFNG [GeneID=3458].	456.365	235	1
GSE25088_IL4_VS_IL4_AND_ROSIGLITAZONE_STIM_STAT6_KO_MACROPHAGE_DAY10_DN	NA	Genes down-regulated in bone marrow-derived macrophages with STAT6 [GeneID=6778] knockout treated with IL4 [GeneID=3565]: control versus rosiglitazone [PubChem=77999].	453.475	234	1
MIYAGAWA_TARGETS_OF_EWSR1_ETS_FUSIONS_DN	NA	Genes commonly down-regulated in UET-13 cells (mesenchymal progenitor) by expression of EWSR1 [GeneID=2130] fusions with ETS transcription factors FLI1 and ERG [GeneID=2313 ,2078].	451.863	233	1
GSE36888_UNTREATED_VS_IL2_TREATED_STAT5_AB_KNOCKIN_TCELL_2H_UP	NA	Genes up-regulated in STAT5 double knock-in T cells: control versus IL2 [GeneID=3558] stimulation for 2h.	451.427	232	1
GSE360_L_DONOVANI_VS_B_MALAYI_LOW_DOSE_DC_UP	NA	Genes up-regulated in comparison of dendritic cells (DC) exposed to L. donovani versus DCs exposed to 5 worm/well B. malayi.	451.161	231	1
122131	ko04621	NOD-like receptor signaling pathway	450.38	230	1
JAEGER_METASTASIS_DN	NA	Genes down-regulated in metastases from malignant melanoma compared to the primary tumors.	449.248	229	1
GSE7218_IGM_VS_IGG_SIGNAL_THGOUGH_ANTIGEN_BCELL_DN	NA	Genes down-regulated in B lymphocytes treated by anti-HEL and expressing BCR [GeneID=613] fusions with: IgM versus IgMG.	448.051	228	1
GSE360_LOW_DOSE_B_MALAYI_VS_M_TUBERCULOSIS_DC_DN	NA	Genes down-regulated in comparison of dendritic cells (DC) exposed to 5 worms/well B. malayi versus DC exposed to M. tuberculosis	442.959	227	1
GROSS_ELK3_TARGETS_DN	NA	Genes down-regulated in SEND cells (skin endothelium) at normal oxygen (normoxia) conditions after knockdown of ELK3 [GeneID=2004] by RNAi.	440.142	226	1
HALLMARK_IL6_JAK_STAT3_SIGNALING	NA	Genes up-regulated by IL6 [GeneID=3569] via STAT3 [GeneID=6774], e.g., during acute phase response.	438.349	225	1
GHANDHI_DIRECT_IRRADIATION_UP	NA	Genes significantly (FDR &lt; 10%) up-regulated in IMR-90 cells (fibroblast) in response to direct irradiation.	435.592	224	1
GSE2706_2H_VS_8H_LPS_STIM_DC_DN	NA	Genes down-regulated in comparison of dendritic cells (DC) stimulated with LPS (TLR4 agonist) at 2 h versus DCs stimulated with LPS (TLR4 agonist) at 8 h.	434.523	223	1
MODULE_1	NA	Ovary genes.	434.023	222	1
WU_CELL_MIGRATION	NA	Genes associated with migration rate of 40 human bladder cancer cells.	432.047	221	1
GSE13484_3H_UNSTIM_VS_YF17D_VACCINE_STIM_PBMC_DN	NA	Genes down-regulated in comparison of unstimulated peripheral blood mononuclear cells (PBMC) cultured for 3 h versus PBMC cultured for 3 h with YF17D vaccine.	431.833	220	1
GSE1740_MCSF_VS_MCSF_AND_IFNG_DAY2_DERIVED_MACROPHAGE_UP	NA	Genes up-regulated in monocyte-derived macrophages: no priming versus primed by IFNG [GeneID=3458].	428.971	219	1
EGFR_UP.V1_UP	NA	Genes up-regulated in MCF-7 cells (breast cancer) positive for ESR1 [Gene ID=2099] and engineered to express ligand-activatable EGFR [Gene ID=1956].	427.439	218	1
GSE40685_TREG_VS_FOXP3_KO_TREG_PRECURSOR_UP	NA	Genes up-regulated in CD4: FOXP3+ [GeneID=50943] T reg versus FOXP3 [GeneID=50943] knockout T reg precursor.	425.958	217	1
GSE35825_UNTREATED_VS_IFNA_STIM_MACROPHAGE_DN	NA	Genes down-regulated in bone marrow-derived macrophages: untreated versus stimulated by interferon alpha.	425.449	216	1
GSE1791_CTRL_VS_NEUROMEDINU_IN_T_CELL_LINE_0.8H_DN	NA	Genes down-regulated in D10.G4.1 T cell line (0.8h): control versus treated with NMU [GeneID=10874].	423.917	215	1
GSE15767_MED_VS_SCS_MAC_LN_UP	NA	Genes up-regulated in comparison of medullary macrophages versus subcapsular sinus (SCS) macrophages.	415.632	214	1
GSE360_DC_VS_MAC_B_MALAYI_HIGH_DOSE_DN	NA	Genes down-regulated in comparison of dendritic cells (DC) exposed to 50 worm/well B. malayi versus macrophages exposed to 50 worms/well B. malayi.	409.194	213	1
GSE1432_CTRL_VS_IFNG_24H_MICROGLIA_UP	NA	Genes up-regulated in comparison of control microglia cells versus those 24 h after stimulation with IFNG [GeneID=3458].	409.133	212	1
GSE42021_CD24HI_VS_CD24LOW_TCONV_THYMUS_DN	NA	Genes down-regulated in thymic T conv: CD24 high [GeneID=100133941] versus CD24 low [GeneID=100133941].	405.285	211	1
GSE14000_UNSTIM_VS_16H_LPS_DC_TRANSLATED_RNA_DN	NA	Genes down-regulated in comparison of polysome bound (translated) mRNA before and 16 h after LPS (TLR4 agonist) stimulation.	403.757	210	1
GSE25123_WT_VS_PPARG_KO_MACROPHAGE_UP	NA	Genes up-regulated in bone marrow-derived macrophages: wildtype versus PPARG [GeneID=5468] knockout.	401.821	209	1
GSE1432_1H_VS_24H_IFNG_MICROGLIA_UP	NA	Genes up-regulated in comparison of microglia cells 1 h after stimulation with IFNG [GeneID=3458] versus microglia cells 24 h after the stimulation.	400.2	208	1
YAMASHITA_METHYLATED_IN_PROSTATE_CANCER	NA	Genes up-regulated in prostate cancer cell lines after treatment with 5-aza-2'-deoxycytidine (decitabine) [PubChem=451668].	397.052	207	1
POOLA_INVASIVE_BREAST_CANCER_UP	NA	Genes up-regulated in atypical ductal hyperplastic tissues from patients with (ADHC) breast cancer vs those without the cancer (ADH).	390.461	206	1
GSE29617_DAY3_VS_DAY7_TIV_FLU_VACCINE_PBMC_2008_UP	NA	Genes up-regulated in comparison of peripheral blood mononuclear cells (PBMC) from TIV influenza vaccinee at day 3 post-vaccination versus those at day 7 post-vaccination.	386.106	205	1
GSE41867_DAY6_VS_DAY15_LCMV_ARMSTRONG_EFFECTOR_CD8_TCELL_UP	NA	Genes up-regulated in CD8 T effectors at acute infection with LCMV-Armstrong: day 6 versus day 15.	384.5	204	1
1458233	WP3624	Lung fibrosis	384.254	203	1
WIERENGA_STAT5A_TARGETS_DN	NA	Genes down-regulated in CD34+ [GeneID=947] cells by intermediate activity levels of STAT5A [GeneID=6776]; predominant long-term growth and self-renewal phenotype.	383.917	202	1
492451	GO:0008083	growth factor activity	381.163	201	1
GSE16450_CTRL_VS_IFNA_12H_STIM_IMMATURE_NEURON_CELL_LINE_DN	NA	Genes down-regulated in immature neuron cell line: control versus interferon alpha (12h).	381.037	200	1
HSIAO_LIVER_SPECIFIC_GENES	NA	Liver selective genes	379.339	199	1
GSE41176_UNSTIM_VS_ANTI_IGM_STIM_BCELL_1H_DN	NA	Genes down-regulated in B lymphocytes: untreated versus anti-IgM for 1h.	376.935	198	1
PICCALUGA_ANGIOIMMUNOBLASTIC_LYMPHOMA_UP	NA	Up-regulated genes in angioimmunoblastic lymphoma (AILT) compared to normal T lymphocytes.	376.413	197	1
GSE24634_IL4_VS_CTRL_TREATED_NAIVE_CD4_TCELL_DAY5_DN	NA	Genes down-regulated in comparison of CD25- T cells treated with IL4 [GeneID=3565] at day 5 versus untreated CD25- T cells at day 5.	373.425	196	1
GSE18791_CTRL_VS_NEWCASTLE_VIRUS_DC_18H_DN	NA	Genes down-regulated in comparison of control conventional dendritic cells (cDC) at 0 h versus cDCs infected with Newcastle disease virus (NDV) at 18 h.	369.824	195	1
LENAOUR_DENDRITIC_CELL_MATURATION_DN	NA	Genes down-regulated during in vitro maturation of CD14+ [GeneID=929] monocytes (day 0) into immature (day 7) and mature dendritic cells (day 14).	368.911	194	1
GSE21360_NAIVE_VS_PRIMARY_MEMORY_CD8_TCELL_UP	NA	Genes up-regulated in CD8 T cells: naÃ¯ve versus 1' memory.	367.109	193	1
GSE7548_NAIVE_VS_DAY7_PCC_IMMUNIZATION_CD4_TCELL_DN	NA	Genes down-regulated in CD4 [GeneID=920] T cells from lymph nodes: naÃ¯ve versus day 7 after immunization.	362.97	192	1
HALLMARK_ALLOGRAFT_REJECTION	NA	Genes up-regulated during transplant rejection.	357.662	191	1
MODULE_118	NA	cell line expressed genes.	355.64	190	1
GSE19198_1H_VS_6H_IL21_TREATED_TCELL_DN	NA	Genes down-regulated in T cells treated with IL21 [GeneID=59067]: 1h versus 6h.	351.5	189	1
GSE22313_HEALTHY_VS_SLE_MOUSE_CD4_TCELL_DN	NA	Genes down-regulated in CD4 [GeneID=920] T cells: healthy versus systemic lupus erythematosus (SLE).	349.089	188	1
GSE19198_CTRL_VS_IL21_TREATED_TCELL_24H_UP	NA	Genes up-regulated in T cells: control (0h) versus IL21 [GeneID=59067] for 24h.	349.042	187	1
MARTORIATI_MDM4_TARGETS_FETAL_LIVER_UP	NA	Genes up-regulated in non-apoptotic tissues (fetal liver) after MDM4 [GeneID=4194] knockout.	348.21	186	1
GSE36826_WT_VS_IL1R_KO_SKIN_STAPH_AUREUS_INF_DN	NA	Genes down-regulated in lesional skin biopsies after S. aureus infection: wildtype versus IL1R1 [GeneID=3554].	347.833	185	1
SMIRNOV_RESPONSE_TO_IR_6HR_DN	NA	Genes down-regulated in B lymphocytes at 6 h after exprosure to 10 Gy dose of ionizing radiation.	347.692	184	1
GSE42088_UNINF_VS_LEISHMANIA_INF_DC_8H_UP	NA	Genes up-regulated in dendritic cells: untreated versus 8h after infection of Leishmania major.	346.191	183	1
GSE360_HIGH_DOSE_B_MALAYI_VS_M_TUBERCULOSIS_DC_DN	NA	Genes down-regulated in comparison of dendritic cells (DC) exposed to 50 worms/well B. malayi versus DC exposed to M. tuberculosis	340.999	182	1
GSE40685_TREG_VS_FOXP3_KO_TREG_PRECURSOR_DN	NA	Genes down-regulated in CD4: FOXP3+ [GeneID=50943] T reg versus FOXP3 [GeneID=50943] knockout T reg precursor.	336.192	181	1
WIERENGA_STAT5A_TARGETS_UP	NA	Genes up-regulated in CD34+ [GeneID=947] cells by intermediate activity levels of STAT5A [GeneID=6776]; predominant long-term growth and self-renewal phenotype.	333.318	180	1
SHAFFER_IRF4_TARGETS_IN_ACTIVATED_B_LYMPHOCYTE	NA	IRF4 [GeneID=3662] target genes induced after activation of primary B lymphocytes by anti-IgM crosslinking.	328.414	179	1
GSE2706_R848_VS_LPS_2H_STIM_DC_DN	NA	Genes down-regulated in comparison of dendritic cells (DC) stimulated with R848 at 2 h versus DCs stimulated with LPS (TLR4 agonist) for 2 h.	327.625	178	1
GSE42724_MEMORY_VS_B1_BCELL_DN	NA	Genes down-regulated in B lymphocytes: memory versus B1.	327.047	177	1
GSE21360_SECONDARY_VS_QUATERNARY_MEMORY_CD8_TCELL_DN	NA	Genes down-regulated in memory CD8 T cells: 2' versus 4'.	321.543	176	1
GSE1112_HY_CD8AB_VS_HY_CD8AA_THYMOCYTE_RTOC_CULTURE_UP	NA	Genes up-regulated in CD8 alphabeta HY thymocyte RTOC culture versus CD8 alphaalpha HY thymocyte RTOC culture.	320.353	175	1
GSE10325_BCELL_VS_MYELOID_DN	NA	Genes down-regulated in comparison of healthy B cells versus healthy myeloid cells.	317.017	174	1
GSE21670_STAT3_KO_VS_WT_CD4_TCELL_TGFB_IL6_TREATED_DN	NA	Genes down-regulated in CD4 [GeneID=920] T cells treated with TGF beta and IL6 [GeneID=3569]: STAT3 [GeneID=6774] knockout versus wildtype.	316.226	173	1
HALLMARK_ANGIOGENESIS	NA	Genes up-regulated during formation of blood vessels (angiogenesis).	312.771	172	1
GSE24634_IL4_VS_CTRL_TREATED_NAIVE_CD4_TCELL_DAY5_UP	NA	Genes up-regulated in comparison of CD25- T cells treated with IL4 [GeneID=3565] at day 5 versus untreated CD25- T cells at day 5.	312.548	171	1
MODULE_33	NA	Immune / stress response genes.	312.042	170	1
GSE22886_CTRL_VS_LPS_24H_DC_DN	NA	Genes down-regulated in comparison of unstimulated dendritic cells (DC) versus 1 day DC stimulated with LPS (TLR4 agonist).	311.929	169	1
LEONARD_HYPOXIA	NA	Genes up-regulated in HK-2 cells kidney tubular epithelium) under hypoxia and down-regulated on re-oxygenation.	310.073	168	1
GSE29618_MONOCYTE_VS_MDC_UP	NA	Genes up-regulated in comparison of monocytes versus myeloid dendritic cells (mDC).	309.024	167	1
HELLER_SILENCED_BY_METHYLATION_UP	NA	Genes up-regulated in at least one of three multiple myeloma (MM) cell lines treated with the DNA hypomethylating agent decitabine (5-aza-2'-deoxycytidine) [PubChem=451668].	304.762	166	1
GSE19198_CTRL_VS_IL21_TREATED_TCELL_1H_DN	NA	Genes down-regulated in T cells: control (0h) versus IL21 [GeneID=59067] treatment for 1h.	298.345	165	1
LI_WILMS_TUMOR_VS_FETAL_KIDNEY_2_DN	NA	Genes down-regulated in Wilm's tumor vs fetal kidney.	297.943	164	1
GSE5589_LPS_AND_IL10_VS_LPS_AND_IL6_STIM_IL6_KO_MACROPHAGE_45MIN_UP	NA	Genes up-regulated in bone marrow-derived macrophages with IL6 [GeneID=3469] knockout and 45 min of stimulation by AIL10 [GeneID=3486] and LPS versus IL6 [GeneID=3469] and LPS.	294.275	163	1
GSE9988_ANTI_TREM1_AND_LPS_VS_VEHICLE_TREATED_MONOCYTES_UP	NA	Genes up-regulated in comparison of monocytes treated with anti-TREM1 [GeneID=54210] and 5000 ng/ml LPS (TLR4 agonist) versus untreated monocytes.	292.939	162	1
GSE360_HIGH_DOSE_B_MALAYI_VS_M_TUBERCULOSIS_MAC_DN	NA	Genes down-regulated in comparison of macrophages exposed to 50 worms/well B. malayi versus macrophages exposed to M. tuberculosis.	292.151	161	1
GSE37416_CTRL_VS_3H_F_TULARENSIS_LVS_NEUTROPHIL_DN	NA	Genes down-regulated in comparison of control polymorphonuclear leukocytes (PMN) at 3 h versus PMN treated with F. tularensis vaccine at 3 h.	289.372	160	1
SANA_TNF_SIGNALING_UP	NA	Genes up-regulated in five primary endothelial cell types (lung, aortic, iliac, dermal, and colon) by TNF [GeneID=7124].	289.171	159	1
GSE24634_IL4_VS_CTRL_TREATED_NAIVE_CD4_TCELL_DAY3_DN	NA	Genes down-regulated in comparison of CD25- T cells treated with IL4 [GeneID=3565] at day 3 versus untreated CD25- T cells at day 3.	288.479	158	1
RICKMAN_HEAD_AND_NECK_CANCER_C	NA	Cluster c: genes identifying an intrinsic group in head and neck squamous cell carcinoma (HNSCC).	285.825	157	1
WANG_MLL_TARGETS	NA	Genes requiring MLL [GeneID=4297] for H3K4me3 and expression in MEF cells (embryonic fibroblast).	285.281	156	1
GSE21360_PRIMARY_VS_TERTIARY_MEMORY_CD8_TCELL_DN	NA	Genes down-regulated in memory CD8 T cells: 1' versus 3'.	284.426	155	1
GSE3982_DC_VS_MAC_LPS_STIM_DN	NA	Genes down-regulated in comparison of dendritic cells (DC) stimulatd with LPS (TLR4 agonist) at 48 h versus macrophages stimulated with LPS (TLR4 agonist) at 4 h.	276.25	154	1
GSE7219_WT_VS_NIK_NFKB2_KO_DC_UP	NA	Genes up-regulated in dendritic cells: wildtype versus NFKB2 [GeneID=4791].	275.971	153	1
GSE1791_CTRL_VS_NEUROMEDINU_IN_T_CELL_LINE_3H_UP	NA	Genes up-regulated in D10.G4.1 T cell line (3h): control versus treated with NMU [GeneID=10874].	274.496	152	1
GSE19401_UNSTIM_VS_RETINOIC_ACID_AND_PAM2CSK4_STIM_FOLLICULAR_DC_DN	NA	Genes down-regulated in the in vitro follicular dendritic cells from peripheral lymph nodes: non-stimulated versus tretinoin [PubChem=444795] and Pam2CSK4 (96h).	267.983	151	1
ICHIBA_GRAFT_VERSUS_HOST_DISEASE_35D_UP	NA	Hepatic graft versus host disease (GVHD), day 35: genes up-regulated in allogeneic vs syngeneic bone marrow transplant.	265.123	150	1
GSE41176_UNSTIM_VS_ANTI_IGM_STIM_TAK1_KO_BCELL_24H_DN	NA	Genes down-regulated in B lymphocytes with MAP3K7 [GeneID=6885] knockout: untreated versus anti IgM for 24h.	264.524	149	1
GSE18791_CTRL_VS_NEWCASTLE_VIRUS_DC_12H_DN	NA	Genes down-regulated in comparison of control conventional dendritic cells (cDC) at 0 h versus cDCs infected with Newcastle disease virus (NDV) at 12 h.	263.537	148	1
TAKEDA_TARGETS_OF_NUP98_HOXA9_FUSION_8D_UP	NA	Genes up-regulated in CD34+ [GeneID=947] hematopoetic cells by expression of NUP98-HOXA9 fusion [GeneID=4928;3205] off a retroviral vector at 8 days after transduction.	263.163	147	1
BOQUEST_STEM_CELL_CULTURED_VS_FRESH_UP	NA	Genes up-regulated in cultured stromal stem cells from adipose tissue, compared to the freshly isolated cells.	259.428	146	1
ZHANG_RESPONSE_TO_IKK_INHIBITOR_AND_TNF_UP	NA	Genes up-regulated in BxPC3 cells (pancreatic cancer) after treatment with TNF [GeneID=7124] or IKI-1, an inhibitor of IkappaB kinase (IKK).	259.287	145	1
GSE29618_MONOCYTE_VS_MDC_DAY7_FLU_VACCINE_UP	NA	Genes up-regulated in comparison of monocytes from influenza vaccinee at day 7 post-vaccination versus myeloid dendritic cells at day 7 post-vaccination.	253.377	144	1
MODULE_12	NA	Spinal cord (neuro-development) genes.	253.377	143	1
GSE1432_CTRL_VS_IFNG_6H_MICROGLIA_DN	NA	Genes down-regulated in comparison of control microglia cells versus those 6 h after stimulation with IFNG [GeneID=3458].	249.982	142	1
HALLMARK_TNFA_SIGNALING_VIA_NFKB	NA	Genes regulated by NF-kB in response to TNF [GeneID=7124].	247.188	141	1
GSE37533_PPARG1_FOXP3_VS_PPARG2_FOXP3_TRANSDUCED_CD4_TCELL_PIOGLITAZONE_TREATED_DN	NA	Genes down-regulated in CD4 [GeneID=920] T cells treated with pioglitazone [PubChem=4829] and over-expressing: FOXP3 [GeneID=50943] and PPARg1 isoform of PPARG [GeneID=5468] versus FOXP3 [GeneID=50943] and PPARg2 form of PPARG [GeneID=5468].	245.129	140	1
GSE42021_CD24HI_VS_CD24INT_TCONV_THYMUS_DN	NA	Genes down-regulated in thymic T conv: CD24 high [GeneID=100133941] versus CD24 int [GeneID=100133941].	241.831	139	1
GSE22140_GERMFREE_VS_SPF_MOUSE_CD4_TCELL_DN	NA	Genes down-regulated in healthy CD4 [GeneID=920] T cells: germ free versus specific pathogen free.	237.676	138	1
GSE6259_FLT3L_INDUCED_33D1_POS_DC_VS_CD4_TCELL_UP	NA	Genes up-regulated in cells from Flt3L Melanom injected mice: 33D1+ versus CD4 [GeneID=920] T cells.	236.47	137	1
GSE360_DC_VS_MAC_T_GONDII_DN	NA	Genes down-regulated in comparison of dendritic cells (DC) exposed to T. gondii versus macrophages exposed to T. gondii.	233.944	136	1
WINZEN_DEGRADED_VIA_KHSRP	NA	Transcripts (mRNA molecules) rapidly degraded upon interaction with KHSRP [GeneID=8570].	233.538	135	1
GSE2706_UNSTIM_VS_8H_R848_DC_DN	NA	Genes down-regulated in comparison of unstimulated dendritic cells (DC) at 0 h versus DCs stimulated with R848 for 8 h.	233.517	134	1
GSE10325_LUPUS_CD4_TCELL_VS_LUPUS_MYELOID_DN	NA	Genes down-regulated in comparison of systemic lupus erythematosus CD4 [GeneID=920] T cells versus systemic lupus erythematosus myeloid cells.	232.843	133	1
GSE2706_UNSTIM_VS_8H_LPS_AND_R848_DC_DN	NA	Genes down-regulated in comparison of unstimulated dendritic cells (DC) at 0 h versus DCs stimulated with LPS (TLR4 agonist) and R848 for 8 h.	231	132	1
GSE3400_UNTREATED_VS_IFNB_TREATED_MEF_DN	NA	Genes down-regulated in mouse embryonic fibroblasts (MEF): untreated versus interferon beta.	227.328	131	1
GSE360_L_DONOVANI_VS_M_TUBERCULOSIS_MAC_DN	NA	Genes down-regulated in comparison of macrophages exposed to L. donovani versus macrophages exposed to M. tuberculosis.	226.949	130	1
GSE42088_UNINF_VS_LEISHMANIA_INF_DC_2H_UP	NA	Genes up-regulated in dendritic cells: untreated versus 2h after infection of Leishmania major.	220.393	129	1
GSE10325_CD4_TCELL_VS_LUPUS_CD4_TCELL_DN	NA	Genes down-regulated in comparison of healthy CD4 [GeneID=920] T cells versus systemic lupus erythematosus CD4 [GeneID=920] T cells.	219.246	128	1
MODULE_44	NA	Thymus genes.	219.032	127	1
GSE22886_DAY1_VS_DAY7_MONOCYTE_IN_CULTURE_UP	NA	Genes up-regulated in comparison of monocytes cultured for 1 day versus those cultured for 7 days.	217.853	126	1
GSE360_CTRL_VS_M_TUBERCULOSIS_DC_DN	NA	Genes down-regulated in comparison of dendritic cells (DC) versus DCs exposed to M.tuberculosis.	217.412	125	1
JECHLINGER_EPITHELIAL_TO_MESENCHYMAL_TRANSITION_UP	NA	Genes up-regulated during epithelial to mesenchymal transition (EMT) induced by TGFB1 [GeneID=7040] in the EpH4 cells (mammary epithelium cell line transformed by HRAS [GeneID=3265]).	216.111	124	1
MENSE_HYPOXIA_UP	NA	Hypoxia response genes up-regulated in both astrocytes and HeLa cell line.	215.235	123	1
GSE2770_IL12_AND_TGFB_VS_IL4_TREATED_ACT_CD4_TCELL_48H_DN	NA	Genes down-regulated in CD4 [GeneID=920] T cells activated by anti-CD3 and anti-CD28: TGFB1 [GeneID=7040] and IL-12 (48h) versus IL4 [GeneID=3565] (48h).	211.31	122	1
GSE2706_UNSTIM_VS_2H_R848_DC_DN	NA	Genes down-regulated in comparison of unstimulated dendritic cells (DC) at 0 h versus DCs stimulated with R848 for 2 h.	207.913	121	1
GSE1740_UNSTIM_VS_IFNA_STIMULATED_MCSF_DERIVED_MACROPHAGE_DN	NA	Genes down-regulated in monocyte-derived macrophages: untreated versus stimulated by interferon alpha.	196.448	120	1
GSE6566_STRONG_VS_WEAK_DC_STIMULATED_CD4_TCELL_UP	NA	Genes up-regulated in CD4 [GeneID=920] cells stimulated with strong dendritic cells (DC) versus CD4 [GeneID=920] T cells stimulated with weak DCs.	190.714	119	1
HINATA_NFKB_TARGETS_KERATINOCYTE_UP	NA	Genes up-regulated in primary keratinocytes by expression of p50 (NFKB1) and p65 (RELA) [GeneID=4790;5970] components of NFKB.	190.237	118	1
GSE10325_LUPUS_BCELL_VS_LUPUS_MYELOID_DN	NA	Genes down-regulated in comparison of systemic lupus erythematosus B cells versus systemic lupus erythromatosus myeloid cells.	189.855	117	1
GSE46606_IRF4_KO_VS_WT_CD40L_IL2_IL5_3DAY_STIMULATED_BCELL_UP	NA	Genes up-regulated in CD40L and IL-2 IL-4 IL-5 stimulated at day 3 B cell IRF4-KO versus CD40L and IL-2 IL-4 IL-5 stimulated at day 3 B cell wildtype.	189.457	116	1
GHANDHI_BYSTANDER_IRRADIATION_UP	NA	Genes significantly (FDR &lt; 10%) up-regulated in IMR-90 cells (fibroblast) in response to bystander irradiation.	189.341	115	1
GSE41176_UNSTIM_VS_ANTI_IGM_STIM_BCELL_1H_UP	NA	Genes up-regulated in B lymphocytes: untreated versus anti-IgM for 1h.	186.615	114	1
SMIRNOV_CIRCULATING_ENDOTHELIOCYTES_IN_CANCER_UP	NA	Genes up-regulated in circulating endothelial cells (CEC) from cancer patients compared to those from healthy donors.	181.742	113	1
GSE37416_CTRL_VS_6H_F_TULARENSIS_LVS_NEUTROPHIL_DN	NA	Genes down-regulated in comparison of control polymorphonuclear leukocytes (PMN) at 6 h versus PMN treated with F. tularensis vaccine at 6 h.	181.295	112	1
MARKEY_RB1_ACUTE_LOF_DN	NA	Genes down-regulated in adult fibroblasts with inactivated RB1 [GeneID=5925] by Cre-lox: acute loss of function (LOF) of RB1.	178.746	111	1
GSE30971_CTRL_VS_LPS_STIM_MACROPHAGE_WBP7_HET_2H_UP	NA	Genes up-regulated in bone marrow-derived macrophages with heterozygous MLL4 [GeneID=9757] knockout: control versus treated with LPS for 2h.	176.929	110	1
GSE1432_CTRL_VS_IFNG_24H_MICROGLIA_DN	NA	Genes down-regulated in comparison of control microglia cells versus those 24 h after stimulation with IFNG [GeneID=3458].	174.723	109	1
GSE9316_IL6_KO_VS_IFNG_KO_INVIVO_EXPANDED_CD4_TCELL_DN	NA	Genes down-regulated in CD4 [GeneID=920] T cells with in vivo expansion: IL6 [GeneID=3569] versus IFNG [GeneID=3458].	173.804	108	1
GSE43863_NAIVE_VS_MEMORY_TH1_CD4_TCELL_D150_LCMV_UP	NA	Genes up-regulated in CD4 [GeneID=920] SMARTA T cells: naÃ¯ve versus Th1 memory.	172.54	107	1
HALLMARK_EPITHELIAL_MESENCHYMAL_TRANSITION	NA	Genes defining epithelial-mesenchymal transition, as in wound healing, fibrosis and metastasis.	170.25	106	1
TAKEDA_TARGETS_OF_NUP98_HOXA9_FUSION_8D_DN	NA	Genes down-regulated in CD34+ [GeneID=947] hematopoetic cells by expression of NUP98-HOXA9 fusion [GeneID=4928;3205] off a retroviral vector at 8 days after transduction.	164.821	105	1
GSE36888_UNTREATED_VS_IL2_TREATED_TCELL_17H_DN	NA	Genes down-regulated in T cells: control versus IL2 [GeneID=3558] stimulation for 17h.	162.681	104	1
GSE25123_CTRL_VS_ROSIGLITAZONE_STIM_PPARG_KO_MACROPHAGE_UP	NA	Genes up-regulated in bone marrow-derived macrophages with PPARG [GeneID=5468] knockout: control versus rosiglitazone [PubChem=77999].	161.137	103	1
GSE11057_PBMC_VS_MEM_CD4_TCELL_UP	NA	Genes up-regulated in comparison of peripheral mononuclear blood cells (PBMC) versus memory T cells.	158.152	102	1
GSE2706_UNSTIM_VS_8H_LPS_DC_DN	NA	Genes down-regulated in comparison of unstimulated dendritic cells (DC) at 0 h versus DCs stimulated with LPS (TLR4 agonist) for 8 h.	157.544	101	1
CROMER_TUMORIGENESIS_UP	NA	Tumorigenesis markers of head and neck squamous cell carcinoma (HNSCC): up-regulated in the 'early' tumors vs normal samples.	151.961	100	1
GSE16755_CTRL_VS_IFNA_TREATED_MAC_DN	NA	Genes down-regulated in comparison of control macrophages versus macrophages treated with interferon alpha.	142.267	99	1
QI_HYPOXIA	NA	Genes up-regulated by hypoxia in TRAMP-C cells (prostatic cancer).	141.244	98	1
MARTORIATI_MDM4_TARGETS_NEUROEPITHELIUM_UP	NA	Genes up-regulated in apoptotic tissues (neuroepithelium) after MDM4 [GeneID=4194] knockout.	137.532	97	1
VECCHI_GASTRIC_CANCER_ADVANCED_VS_EARLY_UP	NA	Up-regulated genes distinguishing between two subtypes of gastric cancer: advanced (AGC) and early (EGC).	131.145	96	1
NAKAYAMA_SOFT_TISSUE_TUMORS_PCA1_UP	NA	Top 100 probe sets contrubuting to the positive side of the 1st principal component; predominantly associated with spindle cell and pleomorphic sarcoma samples.	130	95	1
LINDSTEDT_DENDRITIC_CELL_MATURATION_A	NA	Maturation of monocyte-derived dendritic cells (DC) in response to inflammatory stimuli: genes up-regulated only at 8 hr after the stimulation (cluster A).	126.681	94	1
TAKEDA_TARGETS_OF_NUP98_HOXA9_FUSION_10D_DN	NA	Genes down-regulated in CD34+ [GeneID=947] hematopoetic cells by expression of NUP98-HOXA9 fusion [GeneID=4928;3205] off a retroviral vector at 10 days after transduction.	125.857	93	1
HALLMARK_COAGULATION	NA	Genes encoding components of blood coagulation system; also up-regulated in platelets.	124.744	92	1
VART_KSHV_INFECTION_ANGIOGENIC_MARKERS_UP	NA	Angiogenic markers up-regulated in lymph endothelial cells upon infection with KSHV (Kaposi's sarcoma herpes virus).	118.642	91	1
MODULE_24	NA	Fetal liver genes - metabolism and xenobiotics.	110.878	90	1
GSE41176_UNSTIM_VS_ANTI_IGM_STIM_BCELL_3H_UP	NA	Genes up-regulated in B lymphocytes: untreated versus anti-IgM for 3h.	108.927	89	1
VERHAAK_AML_WITH_NPM1_MUTATED_UP	NA	Genes up-regulated in acute myeloid leukemia (AML) patients with mutated NPM1 [GeneID=4869].	101.193	88	1
GSE18791_CTRL_VS_NEWCASTLE_VIRUS_DC_10H_DN	NA	Genes down-regulated in comparison of control conventional dendritic cells (cDC) at 0 h versus cDCs infected with Newcastle disease virus (NDV) at 10 h.	98.3056	87	1
MAHAJAN_RESPONSE_TO_IL1A_UP	NA	Genes up-regulated in corneal fibroblasts after treatment with IL1A [GeneID=3552].	97.5705	86	1
ALTEMEIER_RESPONSE_TO_LPS_WITH_MECHANICAL_VENTILATION	NA	Genes up-regulated in lung tissue upon LPS aspiration with mechanical ventilation (MV) compared to control (PBS aspiration without MV).	97.4012	85	1
FARDIN_HYPOXIA_11	NA	Genes in the hypoxia signature, based on analysis of 11 neuroblastoma cell lines in hypoxia and normal oxygen conditions.	97.1597	84	1
GSE9988_ANTI_TREM1_VS_ANTI_TREM1_AND_LPS_MONOCYTE_DN	NA	Genes down-regulated in comparison of monocytes treated with anti-TREM1 [GeneID=54210] versus monocytes treated with anti-TREM1 [GeneID=54210] and 5000 ng/ml LPS (TLR4 agonist).	95.8123	83	1
GAURNIER_PSMD4_TARGETS	NA	Inflammatory cytokines, chemokines and their cognate receptors up-regulated in THP-1 cells (monocyte) after treatment with PSMD4 [GeneID=5710].	93.9521	82	1
BOQUEST_STEM_CELL_UP	NA	Genes up-regulated in freshly isolated CD31- [GeneID=5175] (stromal stem cells from adipose tissue) versus the CD31+ (non-stem) counterparts.	91.7442	81	1
HALLMARK_INFLAMMATORY_RESPONSE	NA	Genes defining inflammatory response.	91.0165	80	1
BOSCO_TH1_CYTOTOXIC_MODULE	NA	Genes representing Th1 / cytotoxic module in sputum during asthma exacerbations.	88.7975	79	1
GSE21360_SECONDARY_VS_QUATERNARY_MEMORY_CD8_TCELL_UP	NA	Genes up-regulated in memory CD8 T cells: 2' versus 4'.	82.9578	78	1
GSE2706_R848_VS_R848_AND_LPS_2H_STIM_DC_DN	NA	Genes down-regulated in comparison of dendritic cells (DC) stimulated with R848 at 2 h versus DCs stimulated with LPS (TLR4 agonist) and R848 for 2 h.	79.8749	77	1
SANA_RESPONSE_TO_IFNG_UP	NA	Genes up-regulated in five primary endothelial cell types (lung, aortic, iliac, dermal, and colon) by IFNG [GeneID=3458].	79.599	76	1
GSE18791_CTRL_VS_NEWCASTLE_VIRUS_DC_16H_DN	NA	Genes down-regulated in comparison of control conventional dendritic cells (cDC) at 0 h versus cDCs infected with Newcastle disease virus (NDV) at 16 h.	78.6893	75	1
WATANABE_ULCERATIVE_COLITIS_WITH_CANCER_DN	NA	Genes down-regulated in non-neoplastic rectal mucosa samples from patients having cancer associated with ulcerative collitis, compared to those who did not have the cancer.	77.1492	74	1
MANALO_HYPOXIA_UP	NA	Genes up-regulated in response to both hypoxia and overexpression of an active form of HIF1A [GeneID=3091].	76.3413	73	1
ZHOU_INFLAMMATORY_RESPONSE_LPS_UP	NA	Genes up-regulated in macrophages by P.gingivalis LPS (lipopolysaccharide).	74.9933	72	1
GSE14000_UNSTIM_VS_4H_LPS_DC_DN	NA	Genes down-regulated in comparison of dendritic cells (DC) before and 4 h after LPS (TLR4 agonist) stimulation.	54.3323	71	1
GSE24634_TREG_VS_TCONV_POST_DAY10_IL4_CONVERSION_DN	NA	Genes down-regulated in comparison of CD25+ regulatory T cell (Treg) treated with IL4 [GeneID=3565] at day 10 versus CD25- T cells treated with IL4 [GeneID=3565] at 10 h.	41.7612	70	1
MODULE_92	NA	Secreted signaling molecules.	20.8327	69	1
MCLACHLAN_DENTAL_CARIES_UP	NA	Genes up-regulated in pulpal tissue extracted from carious teeth.	19.3132	68	1
