# Supplementary material for: Profiling the Course of Resolving vs. Persistent Inflammation in Human Monocytes: The Role of IL-1 Family Molecules
Source: Front Immunol. 2020 Jul 10;11:1426. doi: 10.3389/fimmu.2020.01426 (PMC7365847; doi:10.3389/fimmu.2020.01426)
Supplement: Supplementary file 5 [file Table_5.XLSX]

## Sheet: path_selected_both_contrasts.cs
id	source_acc	name	gsl_size	rank_ora_CA24	rank_gsea_CA24	RP_rank_CA24	selected_CA24	rank_ora_C96A48	rank_gsea_C96A48	RP_rank_C96A48	selected_C96A48	RPRP
GSE13484_UNSTIM_VS_YF17D_VACCINE_STIM_PBMC_DN	NA	Genes down-regulated in comparison of unstimulated peripheral blood mononuclear cells (PBMC) versus PBMC stimulated with YF17D vaccine.	190	1	129	1	1	23	168	59	1	7.68115
ELVIDGE_HIF1A_TARGETS_DN	NA	Genes down-regulated in MCF7 cells (breast cancer) after knockdown of HIF1A [GeneID=3091] by RNAi.	75	5	34	2	1	195	66	114	1	15.0997
GSE9988_ANTI_TREM1_VS_LOW_LPS_MONOCYTE_DN	NA	Genes down-regulated in comparison of monocytes treated with anti-TREM1 [GeneID=54210] versus monocytes treated with 1 ng/ml LPS (TLR4 agonist).	197	26	273	68	1	2	141	5	1	18.4391
MCLACHLAN_DENTAL_CARIES_UP	NA	Genes up-regulated in pulpal tissue extracted from carious teeth.	218	374	409	373	1	1	77	1	1	19.3132
MODULE_92	NA	Secreted signaling molecules.	74	287	166	217	1	10	26	2	1	20.8327
490388	GO:0005125	cytokine activity	118	48	82	41	1	12	51	12	1	22.1811
ELVIDGE_HYPOXIA_BY_DMOG_UP	NA	Genes up-regulated in MCF7 cells (breast cancer) treated with hypoxia mimetic DMOG [PubChem=3080614].	109	9	56	7	1	331	138	201	1	37.51
511700	GO:0050729	positive regulation of inflammatory response	88	224	202	212	1	11	37	7	1	38.5227
ELVIDGE_HIF1A_AND_HIF2A_TARGETS_DN	NA	Genes down-regulated in MCF7 cells (breast cancer) after knockdown of both HIF1A and HIF2A [GeneID=3091;2034] by RNAi.	87	6	42	4	1	393	440	392	1	39.598
NABA_SECRETED_FACTORS	NA	Genes encoding secreted soluble factors	137	42	106	48	1	19	94	35	1	40.9878
GSE24634_TREG_VS_TCONV_POST_DAY10_IL4_CONVERSION_DN	NA	Genes down-regulated in comparison of CD25+ regulatory T cell (Treg) treated with IL4 [GeneID=3565] at day 10 versus CD25- T cells treated with IL4 [GeneID=3565] at 10 h.	192	355	615	436	1	4	67	4	1	41.7612
WINTER_HYPOXIA_METAGENE	NA	Genes regulated by hypoxia, based on literature searches.	193	8	110	11	1	139	287	186	1	45.2327
SCHUETZ_BREAST_CANCER_DUCTAL_INVASIVE_UP	NA	Genes up-regulated in invasive ductal carcinoma (IDC) relative to ductal carcinoma in situ (DCIS, non-invasive).	251	669	1561	948	0	3	88	3	1	53.3292
GSE14000_UNSTIM_VS_4H_LPS_DC_DN	NA	Genes down-regulated in comparison of dendritic cells (DC) before and 4 h after LPS (TLR4 agonist) stimulation.	191	3	197	8	1	219	681	369	1	54.3323
1470924	R-HSA-6783783	Interleukin-10 signaling	46	116	44	52	1	214	21	64	1	57.6888
ELVIDGE_HYPOXIA_UP	NA	Genes up-regulated in MCF7 cells (breast cancer) under hypoxia conditions.	143	15	83	16	1	361	144	216	1	58.7878
GSE2706_UNSTIM_VS_2H_LPS_AND_R848_DC_DN	NA	Genes down-regulated in comparison of unstimulated dendritic cells (DC) at 0 h versus DCs stimulated with LPS (TLR4 agonist) and R848 for 2 h.	184	11	135	19	1	117	473	221	1	64.7997
MODULE_46	NA	Genes in the cancer module 46.	292	65	340	146	1	9	175	29	1	65.0692
HALLMARK_INTERFERON_GAMMA_RESPONSE	NA	Genes up-regulated in response to IFNG [GeneID=3458].	194	29	204	60	1	26	249	72	1	65.7267
GSE9988_ANTI_TREM1_VS_LPS_MONOCYTE_DN	NA	Genes down-regulated in comparison of monocytes treated with anti-TREM1 [GeneID=54210] versus monocytes treated with 5000 ng/ml LPS (TLR4 agonist).	195	45	330	108	1	15	174	42	1	67.3498
ZHOU_INFLAMMATORY_RESPONSE_LPS_UP	NA	Genes up-regulated in macrophages by P.gingivalis LPS (lipopolysaccharide).	273	12	309	38	1	69	324	148	1	74.9933
MANALO_HYPOXIA_UP	NA	Genes up-regulated in response to both hypoxia and overexpression of an active form of HIF1A [GeneID=3091].	168	144	122	124	1	57	54	47	1	76.3413
WATANABE_ULCERATIVE_COLITIS_WITH_CANCER_DN	NA	Genes down-regulated in non-neoplastic rectal mucosa samples from patients having cancer associated with ulcerative collitis, compared to those who did not have the cancer.	13	491	1237	744	1	255	2	8	1	77.1492
513882	GO:0060326	cell chemotaxis	133	232	796	403	1	14	65	15	1	77.7496
GSE18791_CTRL_VS_NEWCASTLE_VIRUS_DC_16H_DN	NA	Genes down-regulated in comparison of control conventional dendritic cells (cDC) at 0 h versus cDCs infected with Newcastle disease virus (NDV) at 16 h.	159	21	165	36	1	105	305	172	1	78.6893
GSE18791_CTRL_VS_NEWCASTLE_VIRUS_DC_8H_DN	NA	Genes down-regulated in comparison of control conventional dendritic cells (cDC) at 0 h versus cDCs infected with Newcastle disease virus (NDV) at 8 h.	167	16	161	26	1	196	331	241	1	79.1581
SANA_RESPONSE_TO_IFNG_UP	NA	Genes up-regulated in five primary endothelial cell types (lung, aortic, iliac, dermal, and colon) by IFNG [GeneID=3458].	70	108	114	96	1	54	90	66	1	79.599
GSE2706_R848_VS_R848_AND_LPS_2H_STIM_DC_DN	NA	Genes down-regulated in comparison of dendritic cells (DC) stimulated with R848 at 2 h versus DCs stimulated with LPS (TLR4 agonist) and R848 for 2 h.	141	13	118	20	1	222	499	319	1	79.8749
GSE14000_UNSTIM_VS_4H_LPS_DC_TRANSLATED_RNA_DN	NA	Genes down-regulated in comparison of polysome bound (translated) mRNA before and 4 h after LPS (TLR4 agonist) stimulation.	171	14	224	31	1	64	749	207	1	80.1062
GSE30971_CTRL_VS_LPS_STIM_MACROPHAGE_WBP7_KO_2H_DN	NA	Genes down-regulated in bone marrow-derived macrophages with MLL4 [GeneID=9757] knockout: control versus treated with LPS for 2h.	196	856	1800	1136	0	5	61	6	1	82.5591
GSE21360_SECONDARY_VS_QUATERNARY_MEMORY_CD8_TCELL_UP	NA	Genes up-regulated in memory CD8 T cells: 2' versus 4'.	158	71	164	93	1	74	92	74	1	82.9578
MODULE_76	NA	Inflammatory response.	67	152	949	364	1	39	30	20	1	85.3229
492384	GO:0008009	chemokine activity	31	284	755	431	1	77	13	17	1	85.5979
460	ko04060	Cytokine-cytokine receptor interaction	168	87	172	111	1	37	134	68	1	86.8792
BOSCO_TH1_CYTOTOXIC_MODULE	NA	Genes representing Th1 / cytotoxic module in sputum during asthma exacerbations.	98	103	117	95	1	106	73	83	1	88.7975
499915	GO:0030595	leukocyte chemotaxis	100	241	1187	503	1	24	40	16	1	89.7106
HALLMARK_INFLAMMATORY_RESPONSE	NA	Genes defining inflammatory response.	180	63	236	109	1	63	117	76	1	91.0165
BOQUEST_STEM_CELL_UP	NA	Genes up-regulated in freshly isolated CD31- [GeneID=5175] (stromal stem cells from adipose tissue) versus the CD31+ (non-stem) counterparts.	138	400	566	443	1	22	52	19	1	91.7442
490389	GO:0005126	cytokine receptor binding	175	114	186	142	1	33	123	60	1	92.3038
GSE18791_UNSTIM_VS_NEWCATSLE_VIRUS_DC_10H_DN	NA	Genes down-regulated in comparison of control conventional dendritic cells (cDC) at 10 h versus cDCs infected with Newcastle disease virus (NDV) at 10 h.	171	7	155	14	1	409	1130	625	1	93.5414
GAURNIER_PSMD4_TARGETS	NA	Inflammatory cytokines, chemokines and their cognate receptors up-regulated in THP-1 cells (monocyte) after treatment with PSMD4 [GeneID=5710].	70	169	64	91	1	304	33	97	1	93.9521
GSE2706_UNSTIM_VS_2H_LPS_DC_DN	NA	Genes down-regulated in comparison of unstimulated dendritic cells (DC) at 0 h versus DCs stimulated with LPS (TLR4 agonist) for 2 h.	176	18	134	25	1	451	304	355	1	94.2072
GSE9988_ANTI_TREM1_VS_ANTI_TREM1_AND_LPS_MONOCYTE_DN	NA	Genes down-regulated in comparison of monocytes treated with anti-TREM1 [GeneID=54210] versus monocytes treated with anti-TREM1 [GeneID=54210] and 5000 ng/ml LPS (TLR4 agonist).	185	36	296	90	1	48	218	102	1	95.8123
KEGG_CYTOKINE_CYTOKINE_RECEPTOR_INTERACTION	NA	Cytokine-cytokine receptor interaction	168	88	174	112	1	56	143	84	1	96.9948
FARDIN_HYPOXIA_11	NA	Genes in the hypoxia signature, based on analysis of 11 neuroblastoma cell lines in hypoxia and normal oxygen conditions.	30	24	11	5	1	1567	2504	1888	0	97.1597
ALTEMEIER_RESPONSE_TO_LPS_WITH_MECHANICAL_VENTILATION	NA	Genes up-regulated in lung tissue upon LPS aspiration with mechanical ventilation (MV) compared to control (PBS aspiration without MV).	118	28	184	53	1	261	133	179	1	97.4012
MAHAJAN_RESPONSE_TO_IL1A_UP	NA	Genes up-regulated in corneal fibroblasts after treatment with IL1A [GeneID=3552].	65	227	87	136	1	132	48	70	1	97.5705
GSE18791_CTRL_VS_NEWCASTLE_VIRUS_DC_10H_DN	NA	Genes down-regulated in comparison of control conventional dendritic cells (cDC) at 0 h versus cDCs infected with Newcastle disease virus (NDV) at 10 h.	183	22	147	32	1	283	347	302	1	98.3056
VERHAAK_AML_WITH_NPM1_MUTATED_UP	NA	Genes up-regulated in acute myeloid leukemia (AML) patients with mutated NPM1 [GeneID=4869].	160	198	579	320	1	29	59	32	1	101.193
501728	GO:0032496	response to lipopolysaccharide	260	75	323	156	1	25	209	69	1	103.75
GSE41176_UNSTIM_VS_ANTI_IGM_STIM_BCELL_3H_UP	NA	Genes up-regulated in B lymphocytes: untreated versus anti-IgM for 3h.	176	53	270	105	1	51	252	113	1	108.927
MODULE_24	NA	Fetal liver genes - metabolism and xenobiotics.	267	812	639	683	1	6	189	18	1	110.878
503543	GO:0034341	response to interferon-gamma	120	148	141	140	1	122	69	88	1	110.995
GSE37533_PPARG1_FOXP3_VS_FOXP3_TRANSDUCED_CD4_TCELL_DN	NA	Genes down-regulated in CD4 [GeneID=920] over-expressing: FOXP3 [GeneID=50943] and PPARg1 form of PPARG [GeneID=5468] versus FOXP3 [GeneID=50943].	195	4	151	9	1	1037	2382	1479	0	115.373
511698	GO:0050727	regulation of inflammatory response	224	308	1511	647	1	8	150	21	1	116.563
511837	GO:0050900	leukocyte migration	214	186	421	268	1	28	113	51	1	116.91
GSE9988_LPS_VS_VEHICLE_TREATED_MONOCYTE_UP	NA	Genes up-regulated in comparison of monocytes treated with 1 ng/ml LPS (TLR4 agonist) versus untreated monocytes.	192	70	363	159	1	47	179	87	1	117.614
VART_KSHV_INFECTION_ANGIOGENIC_MARKERS_UP	NA	Angiogenic markers up-regulated in lymph endothelial cells upon infection with KSHV (Kaposi's sarcoma herpes virus).	109	64	78	51	1	190	436	276	1	118.642
MODULE_108	NA	Genes in the cancer module 108.	45	293	1179	548	1	96	16	27	1	121.639
GSE30971_CTRL_VS_LPS_STIM_MACROPHAGE_WBP7_KO_2H_UP	NA	Genes up-regulated in bone marrow-derived macrophages with MLL4 [GeneID=9757] knockout: control versus treated with LPS for 2h.	191	105	313	185	1	46	163	80	1	121.655
488111	GO:0002237	response to molecule of bacterial origin	271	90	370	188	1	35	216	81	1	123.402
HALLMARK_COAGULATION	NA	Genes encoding components of blood coagulation system; also up-regulated in platelets.	97	1242	1376	1197	0	18	43	13	1	124.744
TAKEDA_TARGETS_OF_NUP98_HOXA9_FUSION_10D_DN	NA	Genes down-regulated in CD34+ [GeneID=947] hematopoetic cells by expression of NUP98-HOXA9 fusion [GeneID=4928;3205] off a retroviral vector at 10 days after transduction.	121	983	228	440	1	16	112	36	1	125.857
LINDSTEDT_DENDRITIC_CELL_MATURATION_A	NA	Maturation of monocyte-derived dendritic cells (DC) in response to inflammatory stimuli: genes up-regulated only at 8 hr after the stimulation (cluster A).	66	96	61	59	1	185	422	272	1	126.681
515036	GO:0070098	chemokine-mediated signaling pathway	48	409	872	563	1	75	22	30	1	129.962
NAKAYAMA_SOFT_TISSUE_TUMORS_PCA1_UP	NA	Top 100 probe sets contrubuting to the positive side of the 1st principal component; predominantly associated with spindle cell and pleomorphic sarcoma samples.	64	176	670	325	1	91	35	52	1	130
HALLMARK_HYPOXIA	NA	Genes up-regulated in response to low oxygen levels (hypoxia).	161	17	104	23	1	850	767	747	1	131.076
VECCHI_GASTRIC_CANCER_ADVANCED_VS_EARLY_UP	NA	Up-regulated genes distinguishing between two subtypes of gastric cancer: advanced (AGC) and early (EGC).	108	397	347	351	1	82	38	49	1	131.145
499914	GO:0030593	neutrophil chemotaxis	47	689	2614	1232	0	38	23	14	1	131.332
GSE30971_WBP7_HET_VS_KO_MACROPHAGE_2H_LPS_STIM_DN	NA	Genes down-regulated in bone marrow-derived macrophages treated with LPS for 2h: heterozygous versus homozygous knockout of MLL4 [GeneID=9757].	195	118	241	172	1	53	200	103	1	133.101
ANASTASSIOU_CANCER_MESENCHYMAL_TRANSITION_SIGNATURE	NA	Genes in the 'mesenchymal transition signature' common to all invasive cancer types.	31	690	487	540	1	289	6	33	1	133.492
489317	GO:0009615	response to virus	205	10	139	17	1	780	1677	1078	0	135.374
MARTORIATI_MDM4_TARGETS_NEUROEPITHELIUM_UP	NA	Genes up-regulated in apoptotic tissues (neuroepithelium) after MDM4 [GeneID=4194] knockout.	140	47	81	39	1	547	506	485	1	137.532
GSE9988_LOW_LPS_VS_CTRL_TREATED_MONOCYTE_UP	NA	Genes up-regulated in comparison of monocytes treated with 1 ng/ml LPS (TLR4 agonist) versus monocytes treated with control IgG.	193	59	325	133	1	92	240	145	1	138.87
GSE9988_LPS_VS_CTRL_TREATED_MONOCYTE_UP	NA	Genes up-regulated in comparison of monocytes treated with 5000 ng/ml LPS (TLR4 agonist) versus monocytes treated with control IgG.	186	74	338	158	1	76	207	124	1	139.971
QI_HYPOXIA	NA	Genes up-regulated by hypoxia in TRAMP-C cells (prostatic cancer).	114	78	62	50	1	818	221	399	1	141.244
GSE16755_CTRL_VS_IFNA_TREATED_MAC_DN	NA	Genes down-regulated in comparison of control macrophages versus macrophages treated with interferon alpha.	190	39	263	88	1	166	361	230	1	142.267
516270	GO:0071346	cellular response to interferon-gamma	101	209	125	162	1	268	72	133	1	146.786
MODULE_47	NA	ECM and collagens.	143	438	239	308	1	84	76	71	1	147.878
511856	GO:0050921	positive regulation of chemotaxis	91	162	113	129	1	263	127	174	1	149.82
CROMER_TUMORIGENESIS_UP	NA	Tumorigenesis markers of head and neck squamous cell carcinoma (HNSCC): up-regulated in the 'early' tumors vs normal samples.	43	811	1426	1004	0	123	10	23	1	151.961
GSE2706_UNSTIM_VS_8H_LPS_DC_DN	NA	Genes down-regulated in comparison of unstimulated dendritic cells (DC) at 0 h versus DCs stimulated with LPS (TLR4 agonist) for 8 h.	185	156	180	170	1	97	228	146	1	157.544
GSE11057_PBMC_VS_MEM_CD4_TCELL_UP	NA	Genes up-regulated in comparison of peripheral mononuclear blood cells (PBMC) versus memory T cells.	186	376	1346	676	1	13	152	37	1	158.152
505523	GO:0042379	chemokine receptor binding	40	398	1176	650	1	104	20	39	1	159.217
GSE9988_LOW_LPS_VS_VEHICLE_TREATED_MONOCYTE_UP	NA	Genes up-regulated in comparison of monocytes treated with 1 ng/ml LPS (TLR4 agonist) versus untreated monocytes.	192	83	375	182	1	90	226	140	1	159.625
MODULE_79	NA	Genes in the cancer module 79.	86	372	679	481	1	59	55	53	1	159.665
1269545	R-HSA-373076	Class A/1 (Rhodopsin-like receptors)	132	431	711	517	1	34	93	50	1	160.779
GSE25123_CTRL_VS_ROSIGLITAZONE_STIM_PPARG_KO_MACROPHAGE_UP	NA	Genes up-regulated in bone marrow-derived macrophages with PPARG [GeneID=5468] knockout: control versus rosiglitazone [PubChem=77999].	189	455	837	577	1	21	132	45	1	161.137
GSE36888_UNTREATED_VS_IL2_TREATED_TCELL_17H_DN	NA	Genes down-regulated in T cells: control versus IL2 [GeneID=3558] stimulation for 17h.	199	338	371	335	1	42	178	79	1	162.681
911356	GO:0097529	myeloid leukocyte migration	79	473	1749	859	0	36	46	31	1	163.184
GSE19888_ADENOSINE_A3R_INH_PRETREAT_AND_ACT_BY_A3R_VS_TCELL_MEMBRANES_ACT_MAST_CELL_UP	NA	Genes up-regulated in HMC-1 (mast leukemia) cells: incubated with the peptide ALL1 and then treated with Cl-IB-MECA [PubChem=3035850] versus stimulation by T cell membranes.	185	37	163	61	1	671	334	442	1	164.201
508102	GO:0045765	regulation of angiogenesis	151	165	378	244	1	81	156	111	1	164.572
TAKEDA_TARGETS_OF_NUP98_HOXA9_FUSION_8D_DN	NA	Genes down-regulated in CD34+ [GeneID=947] hematopoetic cells by expression of NUP98-HOXA9 fusion [GeneID=4928;3205] off a retroviral vector at 8 days after transduction.	171	844	832	799	0	20	89	34	1	164.821
HARRIS_HYPOXIA	NA	Genes known to be induced by hypoxia	62	134	58	72	1	231	723	386	1	166.709
490635	GO:0005539	glycosaminoglycan binding	98	1696	5141	2837	0	32	18	10	1	168.434
HALLMARK_EPITHELIAL_MESENCHYMAL_TRANSITION	NA	Genes defining epithelial-mesenchymal transition, as in wound healing, fibrosis and metastasis.	131	424	302	341	1	103	80	85	1	170.25
GSE19888_ADENOSINE_A3R_INH_VS_ACT_WITH_INHIBITOR_PRETREATMENT_IN_MAST_CELL_UP	NA	Genes up-regulated in HMC-1 (mast leukemia) cells incubated the peptide ALL1 versus those followed by treatment with Cl-IB-MECA [PubChem=3035850].	141	41	148	62	1	552	470	477	1	171.971
GSE43863_NAIVE_VS_MEMORY_TH1_CD4_TCELL_D150_LCMV_UP	NA	Genes up-regulated in CD4 [GeneID=920] SMARTA T cells: naÃ¯ve versus Th1 memory.	113	131	144	130	1	128	457	229	1	172.54
413340	hsa_M00001	Glycolysis (Embden-Meyerhof pathway), glucose => pyruvate	19	94	4	6	1	4075	6228	5019	0	173.534
GSE9316_IL6_KO_VS_IFNG_KO_INVIVO_EXPANDED_CD4_TCELL_DN	NA	Genes down-regulated in CD4 [GeneID=920] T cells with in vivo expansion: IL6 [GeneID=3569] versus IFNG [GeneID=3458].	183	69	265	128	1	234	262	236	1	173.804
GSE1432_CTRL_VS_IFNG_24H_MICROGLIA_DN	NA	Genes down-regulated in comparison of control microglia cells versus those 24 h after stimulation with IFNG [GeneID=3458].	190	57	253	106	1	165	540	288	1	174.723
946597	GO:1990266	neutrophil migration	50	767	3202	1474	0	50	24	21	1	175.937
GSE30971_CTRL_VS_LPS_STIM_MACROPHAGE_WBP7_KO_4H_UP	NA	Genes up-regulated in bone marrow-derived macrophages with MLL4 [GeneID=9757] knockout: control versus treated with LPS for 4h.	193	111	387	204	1	116	206	153	1	176.669
GSE30971_CTRL_VS_LPS_STIM_MACROPHAGE_WBP7_HET_2H_UP	NA	Genes up-regulated in bone marrow-derived macrophages with heterozygous MLL4 [GeneID=9757] knockout: control versus treated with LPS for 2h.	190	229	436	301	1	43	248	104	1	176.929
KIM_HYPOXIA	NA	Genes up-regulated in normal fibroblasts under hypoxia conditions.	23	67	15	12	1	1723	4330	2641	0	178.022
501875	GO:0032649	regulation of interferon-gamma production	79	321	132	202	1	238	103	157	1	178.084
MARKEY_RB1_ACUTE_LOF_DN	NA	Genes down-regulated in adult fibroblasts with inactivated RB1 [GeneID=5925] by Cre-lox: acute loss of function (LOF) of RB1.	206	50	150	71	1	645	359	450	1	178.746
GSE18791_UNSTIM_VS_NEWCATSLE_VIRUS_DC_18H_DN	NA	Genes down-regulated in comparison of control conventional dendritic cells (cDC) at 18 h versus cDCs infected with Newcastle disease virus (NDV) at 18 h.	138	55	169	83	1	327	514	387	1	179.223
516271	GO:0071347	cellular response to interleukin-1	73	277	948	490	1	99	50	67	1	181.191
GSE37416_CTRL_VS_6H_F_TULARENSIS_LVS_NEUTROPHIL_DN	NA	Genes down-regulated in comparison of control polymorphonuclear leukocytes (PMN) at 6 h versus PMN treated with F. tularensis vaccine at 6 h.	179	2	93	3	1	9989	11608	10956	0	181.295
SMIRNOV_CIRCULATING_ENDOTHELIOCYTES_IN_CANCER_UP	NA	Genes up-regulated in circulating endothelial cells (CEC) from cancer patients compared to those from healthy donors.	145	210	697	367	1	89	99	90	1	181.742
GSE30971_CTRL_VS_LPS_STIM_MACROPHAGE_WBP7_HET_2H_DN	NA	Genes down-regulated in bone marrow-derived macrophages with heterozygous MLL4 [GeneID=9757] knockout: control versus treated with LPS for 2h.	197	2497	5849	3706	0	7	81	9	1	182.631
488560	GO:0002687	positive regulation of leukocyte migration	95	123	121	110	1	226	442	305	1	183.167
GSE41176_UNSTIM_VS_ANTI_IGM_STIM_BCELL_1H_UP	NA	Genes up-regulated in B lymphocytes: untreated versus anti-IgM for 1h.	174	133	222	175	1	184	245	199	1	186.615
754304	GO:1901342	regulation of vasculature development	171	203	408	278	1	86	201	127	1	187.899
MODULE_170	NA	Immune response.	89	394	959	575	1	71	58	62	1	188.812
GHANDHI_BYSTANDER_IRRADIATION_UP	NA	Genes significantly (FDR &lt; 10%) up-regulated in IMR-90 cells (fibroblast) in response to bystander irradiation.	70	472	533	478	1	120	60	75	1	189.341
GSE46606_IRF4_KO_VS_WT_CD40L_IL2_IL5_3DAY_STIMULATED_BCELL_UP	NA	Genes up-regulated in CD40L and IL-2 IL-4 IL-5 stimulated at day 3 B cell IRF4-KO versus CD40L and IL-2 IL-4 IL-5 stimulated at day 3 B cell wildtype.	181	352	233	274	1	173	110	131	1	189.457
GSE10325_LUPUS_BCELL_VS_LUPUS_MYELOID_DN	NA	Genes down-regulated in comparison of systemic lupus erythematosus B cells versus systemic lupus erythromatosus myeloid cells.	200	299	627	405	1	45	188	89	1	189.855
HINATA_NFKB_TARGETS_KERATINOCYTE_UP	NA	Genes up-regulated in primary keratinocytes by expression of p50 (NFKB1) and p65 (RELA) [GeneID=4790;5970] components of NFKB.	75	129	91	94	1	272	611	385	1	190.237
GSE30971_WBP7_HET_VS_KO_MACROPHAGE_DN	NA	Genes down-regulated in bone marrow-derived macrophages: heterozygous versus homozygous knockout of MLL4 [GeneID=9757].	196	160	234	194	1	151	267	187	1	190.468
GSE6566_STRONG_VS_WEAK_DC_STIMULATED_CD4_TCELL_UP	NA	Genes up-regulated in CD4 [GeneID=920] cells stimulated with strong dendritic cells (DC) versus CD4 [GeneID=920] T cells stimulated with weak DCs.	103	99	96	84	1	467	459	433	1	190.714
TAKEDA_TARGETS_OF_NUP98_HOXA9_FUSION_10D_UP	NA	Genes up-regulated in CD34+ [GeneID=947] hematopoetic cells by expression of NUP98-HOXA9 fusion [GeneID=4928;3205] off a retroviral vector at 10 days after transduction.	146	40	199	73	1	616	481	501	1	191.241
487767	GO:0001871	pattern binding	87	737	550	600	1	127	34	63	1	194.422
GSE1740_UNSTIM_VS_IFNA_STIMULATED_MCSF_DERIVED_MACROPHAGE_DN	NA	Genes down-regulated in monocyte-derived macrophages: untreated versus stimulated by interferon alpha.	155	178	238	201	1	146	289	192	1	196.448
488563	GO:0002690	positive regulation of leukocyte chemotaxis	65	146	98	104	1	181	890	380	1	198.796
GSE2706_UNSTIM_VS_2H_R848_DC_DN	NA	Genes down-regulated in comparison of unstimulated dendritic cells (DC) at 0 h versus DCs stimulated with R848 for 2 h.	175	72	205	107	1	241	758	404	1	207.913
GSE2770_IL12_AND_TGFB_VS_IL4_TREATED_ACT_CD4_TCELL_48H_DN	NA	Genes down-regulated in CD4 [GeneID=920] T cells activated by anti-CD3 and anti-CD28: TGFB1 [GeneID=7040] and IL-12 (48h) versus IL4 [GeneID=3565] (48h).	132	141	226	183	1	286	236	244	1	211.31
MENSE_HYPOXIA_UP	NA	Hypoxia response genes up-regulated in both astrocytes and HeLa cell line.	92	27	57	21	1	2869	1831	2206	0	215.235
JECHLINGER_EPITHELIAL_TO_MESENCHYMAL_TRANSITION_UP	NA	Genes up-regulated during epithelial to mesenchymal transition (EMT) induced by TGFB1 [GeneID=7040] in the EpH4 cells (mammary epithelium cell line transformed by HRAS [GeneID=3265]).	56	530	1489	834	0	244	15	56	1	216.111
GSE360_CTRL_VS_M_TUBERCULOSIS_DC_DN	NA	Genes down-regulated in comparison of dendritic cells (DC) versus DCs exposed to M.tuberculosis.	169	258	390	303	1	131	187	156	1	217.412
GSE22886_DAY1_VS_DAY7_MONOCYTE_IN_CULTURE_UP	NA	Genes up-regulated in comparison of monocytes cultured for 1 day versus those cultured for 7 days.	199	531	439	452	1	41	266	105	1	217.853
MODULE_44	NA	Thymus genes.	257	395	633	475	1	40	261	101	1	219.032
GSE10325_CD4_TCELL_VS_LUPUS_CD4_TCELL_DN	NA	Genes down-regulated in comparison of healthy CD4 [GeneID=920] T cells versus systemic lupus erythematosus CD4 [GeneID=920] T cells.	171	80	287	147	1	223	518	327	1	219.246
GSE42088_UNINF_VS_LEISHMANIA_INF_DC_2H_UP	NA	Genes up-regulated in dendritic cells: untreated versus 2h after infection of Leishmania major.	198	124	283	189	1	198	365	257	1	220.393
516545	GO:0071621	granulocyte chemotaxis	53	624	2879	1230	0	68	31	40	1	221.811
516148	GO:0071222	cellular response to lipopolysaccharide	136	288	242	261	1	250	167	191	1	223.273
515306	GO:0070374	positive regulation of ERK1 and ERK2 cascade	117	569	575	533	1	142	64	94	1	223.835
516145	GO:0071219	cellular response to molecule of bacterial origin	142	315	272	282	1	230	159	180	1	225.3
920985	WP1946	Cori Cycle	11	280	3	10	1	4778	5622	5148	0	226.892
GSE360_L_DONOVANI_VS_M_TUBERCULOSIS_MAC_DN	NA	Genes down-regulated in comparison of macrophages exposed to L. donovani versus macrophages exposed to M. tuberculosis.	169	259	331	283	1	210	182	182	1	226.949
GSE21546_WT_VS_SAP1A_KO_DP_THYMOCYTES_UP	NA	Genes up-regulated in untreated double positive thymocytes: wildtype versus ELK4 [GeneID=2005] knockout.	176	19	173	35	1	1178	2092	1476	0	227.288
GSE3400_UNTREATED_VS_IFNB_TREATED_MEF_DN	NA	Genes down-regulated in mouse embryonic fibroblasts (MEF): untreated versus interferon beta.	111	179	229	198	1	435	171	261	1	227.328
488561	GO:0002688	regulation of leukocyte chemotaxis	80	147	158	149	1	321	431	358	1	230.959
GSE2706_UNSTIM_VS_8H_LPS_AND_R848_DC_DN	NA	Genes down-regulated in comparison of unstimulated dendritic cells (DC) at 0 h versus DCs stimulated with LPS (TLR4 agonist) and R848 for 8 h.	184	97	171	121	1	291	765	441	1	231
515485	GO:0070555	response to interleukin-1	95	371	961	562	1	93	102	96	1	232.276
GSE10325_LUPUS_CD4_TCELL_VS_LUPUS_MYELOID_DN	NA	Genes down-regulated in comparison of systemic lupus erythematosus CD4 [GeneID=920] T cells versus systemic lupus erythematosus myeloid cells.	200	341	834	502	1	66	173	108	1	232.843
GSE2706_UNSTIM_VS_8H_R848_DC_DN	NA	Genes down-regulated in comparison of unstimulated dendritic cells (DC) at 0 h versus DCs stimulated with R848 for 8 h.	180	38	193	70	1	397	1768	779	0	233.517
WINZEN_DEGRADED_VIA_KHSRP	NA	Transcripts (mRNA molecules) rapidly degraded upon interaction with KHSRP [GeneID=8570].	67	151	89	101	1	363	962	540	1	233.538
911357	GO:0097530	granulocyte migration	60	786	2986	1438	0	70	29	38	1	233.761
GSE360_DC_VS_MAC_T_GONDII_DN	NA	Genes down-regulated in comparison of dendritic cells (DC) exposed to T. gondii versus macrophages exposed to T. gondii.	164	753	1073	842	0	67	70	65	1	233.944
REACTOME_CLASS_A1_RHODOPSIN_LIKE_RECEPTORS	NA	Genes involved in Class A/1 (Rhodopsin-like receptors)	122	434	572	473	1	129	104	116	1	234.239
GSE6259_FLT3L_INDUCED_33D1_POS_DC_VS_CD4_TCELL_UP	NA	Genes up-regulated in cells from Flt3L Melanom injected mice: 33D1+ versus CD4 [GeneID=920] T cells.	144	1578	415	766	0	88	75	73	1	236.47
GSE22140_GERMFREE_VS_SPF_MOUSE_CD4_TCELL_DN	NA	Genes down-regulated in healthy CD4 [GeneID=920] T cells: germ free versus specific pathogen free.	196	192	410	269	1	187	260	210	1	237.676
500621	GO:0031362	anchored component of external side of plasma membrane	11	4432	6177	5150	0	608	1	11	1	238.013
GSE42021_CD24HI_VS_CD24INT_TCONV_THYMUS_DN	NA	Genes down-regulated in thymic T conv: CD24 high [GeneID=100133941] versus CD24 int [GeneID=100133941].	147	185	152	171	1	260	487	342	1	241.831
GSE42021_TREG_VS_TCONV_PLN_UP	NA	Genes up-regulated in cells from peripheral lymph nodes: T reg versus T conv.	189	20	192	40	1	727	3391	1477	0	243.064
GSE37533_PPARG1_FOXP3_VS_PPARG2_FOXP3_TRANSDUCED_CD4_TCELL_PIOGLITAZONE_TREATED_DN	NA	Genes down-regulated in CD4 [GeneID=920] T cells treated with pioglitazone [PubChem=4829] and over-expressing: FOXP3 [GeneID=50943] and PPARg1 isoform of PPARG [GeneID=5468] versus FOXP3 [GeneID=50943] and PPARg2 form of PPARG [GeneID=5468].	190	32	168	56	1	736	1767	1073	0	245.129
HALLMARK_TNFA_SIGNALING_VIA_NFKB	NA	Genes regulated by NF-kB in response to TNF [GeneID=7124].	197	79	258	137	1	434	529	446	1	247.188
751289	GO:0038024	cargo receptor activity	43	587	1175	790	0	264	28	78	1	248.234
GSE1432_CTRL_VS_IFNG_6H_MICROGLIA_DN	NA	Genes down-regulated in comparison of control microglia cells versus those 6 h after stimulation with IFNG [GeneID=3458].	193	239	282	253	1	177	382	247	1	249.982
MODULE_12	NA	Spinal cord (neuro-development) genes.	237	282	743	428	1	79	295	150	1	253.377
GSE29618_MONOCYTE_VS_MDC_DAY7_FLU_VACCINE_UP	NA	Genes up-regulated in comparison of monocytes from influenza vaccinee at day 7 post-vaccination versus myeloid dendritic cells at day 7 post-vaccination.	200	453	733	535	1	87	165	120	1	253.377
516142	GO:0071216	cellular response to biotic stimulus	161	358	332	326	1	279	170	206	1	259.145
ZHANG_RESPONSE_TO_IKK_INHIBITOR_AND_TNF_UP	NA	Genes up-regulated in BxPC3 cells (pancreatic cancer) after treatment with TNF [GeneID=7124] or IKI-1, an inhibitor of IkappaB kinase (IKK).	196	91	293	166	1	357	512	405	1	259.287
BOQUEST_STEM_CELL_CULTURED_VS_FRESH_UP	NA	Genes up-regulated in cultured stromal stem cells from adipose tissue, compared to the freshly isolated cells.	296	470	927	629	1	30	375	107	1	259.428
TAKEDA_TARGETS_OF_NUP98_HOXA9_FUSION_8D_UP	NA	Genes up-regulated in CD34+ [GeneID=947] hematopoetic cells by expression of NUP98-HOXA9 fusion [GeneID=4928;3205] off a retroviral vector at 8 days after transduction.	110	66	133	81	1	988	839	855	0	263.163
GSE18791_CTRL_VS_NEWCASTLE_VIRUS_DC_12H_DN	NA	Genes down-regulated in comparison of control conventional dendritic cells (cDC) at 0 h versus cDCs infected with Newcastle disease virus (NDV) at 12 h.	171	56	223	97	1	1716	353	716	1	263.537
GSE41176_UNSTIM_VS_ANTI_IGM_STIM_TAK1_KO_BCELL_24H_DN	NA	Genes down-regulated in B lymphocytes with MAP3K7 [GeneID=6885] knockout: untreated versus anti IgM for 24h.	173	496	402	419	1	235	129	167	1	264.524
ICHIBA_GRAFT_VERSUS_HOST_DISEASE_35D_UP	NA	Hepatic graft versus host disease (GVHD), day 35: genes up-regulated in allogeneic vs syngeneic bone marrow transplant.	111	628	886	710	1	121	84	99	1	265.123
BROWNE_INTERFERON_RESPONSIVE_GENES	NA	Genes up-regulated in primary fibroblast culture after treatment with interferon alpha for 6 h.	66	51	105	55	1	655	2907	1288	0	266.158
505226	GO:0042035	regulation of cytokine biosynthetic process	82	419	130	230	1	809	130	311	1	267.451
GSE19401_UNSTIM_VS_RETINOIC_ACID_AND_PAM2CSK4_STIM_FOLLICULAR_DC_DN	NA	Genes down-regulated in the in vitro follicular dendritic cells from peripheral lymph nodes: non-stimulated versus tretinoin [PubChem=444795] and Pam2CSK4 (96h).	193	180	426	265	1	232	336	271	1	267.983
1269544	R-HSA-500792	GPCR ligand binding	171	484	741	565	1	113	153	128	1	268.924
491076	GO:0006096	glycolytic process	30	115	9	13	1	6353	4905	5567	0	269.019
KRAS.LUNG.BREAST_UP.V1_UP	NA	Genes up-regulated in epithelial lung and breast cancer cell lines over-expressing an oncogenic form of KRAS [Gene ID=3845] gene.	78	172	50	79	1	995	1032	939	0	272.362
GNF2_CARD15	NA	Neighborhood of CARD15	70	1078	2493	1551	0	55	56	48	1	272.852
GSE1791_CTRL_VS_NEUROMEDINU_IN_T_CELL_LINE_3H_UP	NA	Genes up-regulated in D10.G4.1 T cell line (3h): control versus treated with NMU [GeneID=10874].	146	332	299	299	1	252	275	252	1	274.496
GSE7219_WT_VS_NIK_NFKB2_KO_DC_UP	NA	Genes up-regulated in dendritic cells: wildtype versus NFKB2 [GeneID=4791].	173	366	348	340	1	180	312	224	1	275.971
512483	GO:0051607	defense response to virus	138	34	102	37	1	1477	3113	2061	0	276.147
GSE3982_DC_VS_MAC_LPS_STIM_DN	NA	Genes down-regulated in comparison of dendritic cells (DC) stimulatd with LPS (TLR4 agonist) at 48 h versus macrophages stimulated with LPS (TLR4 agonist) at 4 h.	155	646	385	474	1	242	108	161	1	276.25
511702	GO:0050731	positive regulation of peptidyl-tyrosine phosphorylation	113	664	146	295	1	466	161	265	1	279.598
516598	GO:0071674	mononuclear cell migration	28	427	488	426	1	98	400	184	1	279.971
PETROVA_ENDOTHELIUM_LYMPHATIC_VS_BLOOD_DN	NA	Genes down-regulated in BEC (blood endothelial cells) compared to LEC (lymphatic endothelial cells).	132	432	555	461	1	229	146	175	1	284.033
GSE21360_PRIMARY_VS_TERTIARY_MEMORY_CD8_TCELL_DN	NA	Genes down-regulated in memory CD8 T cells: 1' versus 3'.	191	266	349	291	1	270	315	278	1	284.426
WANG_MLL_TARGETS	NA	Genes requiring MLL [GeneID=4297] for H3K4me3 and expression in MEF cells (embryonic fibroblast).	157	220	811	397	1	259	181	205	1	285.281
RICKMAN_HEAD_AND_NECK_CANCER_C	NA	Cluster c: genes identifying an intrinsic group in head and neck squamous cell carcinoma (HNSCC).	44	849	1029	888	0	281	32	92	1	285.825
491636	GO:0006757	ATP generation from ADP	31	121	10	15	1	6596	4566	5467	0	286.365
HECKER_IFNB1_TARGETS	NA	Genes transcriptionally modulated in the blood of multiple sclerosis patients in response to subcutaneous treatment with recombinant IFNB1 [GeneID = 3456].	85	76	107	75	1	650	2081	1098	0	286.967
GSE24634_IL4_VS_CTRL_TREATED_NAIVE_CD4_TCELL_DAY3_DN	NA	Genes down-regulated in comparison of CD25- T cells treated with IL4 [GeneID=3565] at day 3 versus untreated CD25- T cells at day 3.	192	206	429	285	1	335	276	292	1	288.479
501955	GO:0032729	positive regulation of interferon-gamma production	56	529	100	227	1	243	612	368	1	289.026
SANA_TNF_SIGNALING_UP	NA	Genes up-regulated in five primary endothelial cell types (lung, aortic, iliac, dermal, and colon) by TNF [GeneID=7124].	76	101	522	226	1	207	726	370	1	289.171
GSE37416_CTRL_VS_3H_F_TULARENSIS_LVS_NEUTROPHIL_DN	NA	Genes down-regulated in comparison of control polymorphonuclear leukocytes (PMN) at 3 h versus PMN treated with F. tularensis vaccine at 3 h.	157	25	95	24	1	3580	3505	3489	0	289.372
508689	GO:0046427	positive regulation of JAK-STAT cascade	51	446	59	163	1	749	424	521	1	291.416
GSE360_HIGH_DOSE_B_MALAYI_VS_M_TUBERCULOSIS_MAC_DN	NA	Genes down-regulated in comparison of macrophages exposed to 50 worms/well B. malayi versus macrophages exposed to M. tuberculosis.	169	399	588	454	1	211	192	188	1	292.151
GSE9988_ANTI_TREM1_AND_LPS_VS_VEHICLE_TREATED_MONOCYTES_UP	NA	Genes up-regulated in comparison of monocytes treated with anti-TREM1 [GeneID=54210] and 5000 ng/ml LPS (TLR4 agonist) versus untreated monocytes.	192	207	437	287	1	402	237	299	1	292.939
GSE5589_LPS_AND_IL10_VS_LPS_AND_IL6_STIM_IL6_KO_MACROPHAGE_45MIN_UP	NA	Genes up-regulated in bone marrow-derived macrophages with IL6 [GeneID=3469] knockout and 45 min of stimulation by AIL10 [GeneID=3486] and LPS versus IL6 [GeneID=3469] and LPS.	187	120	198	153	1	698	543	566	1	294.275
515304	GO:0070372	regulation of ERK1 and ERK2 cascade	171	417	896	573	1	174	135	152	1	295.12
MODULE_223	NA	Immune (defense) response.	118	932	329	518	1	188	164	169	1	295.875
ZHU_CMV_ALL_UP	NA	Up-regulated at any timepoint following infection of primary human foreskin fibroblasts with CMV	113	102	157	117	1	793	833	754	0	297.015
508329	GO:0046031	ADP metabolic process	38	81	18	18	1	5473	4463	4924	0	297.711
LI_WILMS_TUMOR_VS_FETAL_KIDNEY_2_DN	NA	Genes down-regulated in Wilm's tumor vs fetal kidney.	32	1074	2677	1614	0	303	12	55	1	297.943
GSE19198_CTRL_VS_IL21_TREATED_TCELL_1H_DN	NA	Genes down-regulated in T cells: control (0h) versus IL21 [GeneID=59067] treatment for 1h.	186	1369	918	1035	0	100	83	86	1	298.345
ZHU_CMV_8_HR_UP	NA	Up-regulated at 8 h following infection of primary human foreskin fibroblasts with CMV	43	98	506	221	1	178	1023	403	1	298.434
782382	HUMAN_PWY66-399	gluconeogenesis	10	1058	6	65	1	2146	1004	1381	0	299.608
SEMENZA_HIF1_TARGETS	NA	Genes that are transcriptionally regulated by HIF1A [GeneID=3091].	28	142	21	30	1	2262	4237	3032	0	301.596
488421	GO:0002548	monocyte chemotaxis	27	410	481	417	1	136	401	220	1	302.886
511678	GO:0050707	regulation of cytokine secretion	122	433	1534	771	0	164	87	119	1	302.901
HELLER_SILENCED_BY_METHYLATION_UP	NA	Genes up-regulated in at least one of three multiple myeloma (MM) cell lines treated with the DNA hypomethylating agent decitabine (5-aza-2'-deoxycytidine) [PubChem=451668].	228	196	352	258	1	410	346	360	1	304.762
GSE29618_MONOCYTE_VS_MDC_UP	NA	Genes up-regulated in comparison of monocytes versus myeloid dendritic cells (mDC).	200	391	1349	692	1	112	180	138	1	309.024
LEONARD_HYPOXIA	NA	Genes up-regulated in HK-2 cells kidney tubular epithelium) under hypoxia and down-regulated on re-oxygenation.	42	211	31	67	1	1157	2031	1435	0	310.073
GSE22886_CTRL_VS_LPS_24H_DC_DN	NA	Genes down-regulated in comparison of unstimulated dendritic cells (DC) versus 1 day DC stimulated with LPS (TLR4 agonist).	196	46	285	100	1	546	2004	973	0	311.929
MODULE_33	NA	Immune / stress response genes.	246	615	383	455	1	144	352	214	1	312.042
GSE24634_IL4_VS_CTRL_TREATED_NAIVE_CD4_TCELL_DAY5_UP	NA	Genes up-regulated in comparison of CD25- T cells treated with IL4 [GeneID=3565] at day 5 versus untreated CD25- T cells at day 5.	190	653	624	603	1	167	162	162	1	312.548
HALLMARK_ANGIOGENESIS	NA	Genes up-regulated during formation of blood vessels (angiogenesis).	24	1083	1572	1193	0	1094	7	82	1	312.771
GSE21670_STAT3_KO_VS_WT_CD4_TCELL_TGFB_IL6_TREATED_DN	NA	Genes down-regulated in CD4 [GeneID=920] T cells treated with TGF beta and IL6 [GeneID=3569]: STAT3 [GeneID=6774] knockout versus wildtype.	190	1801	3542	2439	0	31	82	41	1	316.226
GSE42724_NAIVE_BCELL_VS_PLASMABLAST_UP	NA	Genes up-regulated in B lymphocytes: naÃ¯ve versus plasmablasts.	177	23	178	42	1	1194	5180	2388	0	316.695
GSE10325_BCELL_VS_MYELOID_DN	NA	Genes down-regulated in comparison of healthy B cells versus healthy myeloid cells.	199	532	1350	804	0	83	197	125	1	317.017
GSE18791_UNSTIM_VS_NEWCATSLE_VIRUS_DC_6H_DN	NA	Genes down-regulated in comparison of control conventional dendritic cells (cDC) at 6 h versus cDCs infected with Newcastle disease virus (NDV) at 6 h.	172	31	201	63	1	1076	2723	1622	0	319.665
GSE1112_HY_CD8AB_VS_HY_CD8AA_THYMOCYTE_RTOC_CULTURE_UP	NA	Genes up-regulated in CD8 alphabeta HY thymocyte RTOC culture versus CD8 alphaalpha HY thymocyte RTOC culture.	146	458	712	529	1	148	288	194	1	320.353
GSE21360_SECONDARY_VS_QUATERNARY_MEMORY_CD8_TCELL_DN	NA	Genes down-regulated in memory CD8 T cells: 2' versus 4'.	141	117	108	98	1	1214	1042	1055	0	321.543
GSE42724_MEMORY_VS_B1_BCELL_DN	NA	Genes down-regulated in B lymphocytes: memory versus B1.	185	1679	631	955	0	49	258	112	1	327.047
GSE2706_R848_VS_LPS_2H_STIM_DC_DN	NA	Genes down-regulated in comparison of dendritic cells (DC) stimulated with R848 at 2 h versus DCs stimulated with LPS (TLR4 agonist) for 2 h.	118	86	191	119	1	907	1039	902	0	327.625
SHAFFER_IRF4_TARGETS_IN_ACTIVATED_B_LYMPHOCYTE	NA	IRF4 [GeneID=3662] target genes induced after activation of primary B lymphocytes by anti-IgM crosslinking.	78	254	109	168	1	531	900	642	1	328.414
511679	GO:0050708	regulation of protein secretion	282	407	452	401	1	237	338	273	1	330.867
REACTOME_GPCR_LIGAND_BINDING	NA	Genes involved in GPCR ligand binding	159	471	735	550	1	265	172	200	1	331.662
WIERENGA_STAT5A_TARGETS_UP	NA	Genes up-regulated in CD34+ [GeneID=947] cells by intermediate activity levels of STAT5A [GeneID=6776]; predominant long-term growth and self-renewal phenotype.	188	222	274	241	1	455	537	461	1	333.318
GSE40685_TREG_VS_FOXP3_KO_TREG_PRECURSOR_DN	NA	Genes down-regulated in CD4: FOXP3+ [GeneID=50943] T reg versus FOXP3 [GeneID=50943] knockout T reg precursor.	187	525	369	411	1	154	530	275	1	336.192
511855	GO:0050920	regulation of chemotaxis	141	161	275	208	1	551	649	547	1	337.307
GSE360_HIGH_DOSE_B_MALAYI_VS_M_TUBERCULOSIS_DC_DN	NA	Genes down-regulated in comparison of dendritic cells (DC) exposed to 50 worms/well B. malayi versus DC exposed to M. tuberculosis	180	263	603	380	1	216	463	306	1	340.999
488558	GO:0002685	regulation of leukocyte migration	126	170	244	200	1	492	831	587	1	342.637
GSE42088_UNINF_VS_LEISHMANIA_INF_DC_8H_UP	NA	Genes up-regulated in dendritic cells: untreated versus 8h after infection of Leishmania major.	197	877	419	568	1	246	198	211	1	346.191
GSE37533_PPARG2_FOXP3_VS_FOXP3_TRANSDUCED_CD4_TCELL_DN	NA	Genes down-regulated in CD4 [GeneID=920] over-expressing: FOXP3 [GeneID=50943] and PPARg2 form of PPARG [GeneID=5468] versus FOXP3 [GeneID=50943].	187	30	185	57	1	883	5390	2105	0	346.389
SMIRNOV_RESPONSE_TO_IR_6HR_DN	NA	Genes down-regulated in B lymphocytes at 6 h after exprosure to 10 Gy dose of ionizing radiation.	98	275	90	157	1	406	1660	770	0	347.692
GSE36826_WT_VS_IL1R_KO_SKIN_STAPH_AUREUS_INF_DN	NA	Genes down-regulated in lesional skin biopsies after S. aureus infection: wildtype versus IL1R1 [GeneID=3554].	191	58	276	116	1	963	1293	1043	0	347.833
MARTORIATI_MDM4_TARGETS_FETAL_LIVER_UP	NA	Genes up-regulated in non-apoptotic tissues (fetal liver) after MDM4 [GeneID=4194] knockout.	191	205	86	125	1	962	1134	970	0	348.21
HALLMARK_INTERFERON_ALPHA_RESPONSE	NA	Genes up-regulated in response to alpha interferon proteins.	97	35	138	49	1	1294	5158	2483	0	348.808
GSE19198_CTRL_VS_IL21_TREATED_TCELL_24H_UP	NA	Genes up-regulated in T cells: control (0h) versus IL21 [GeneID=59067] for 24h.	176	189	560	310	1	367	472	393	1	349.042
GSE22313_HEALTHY_VS_SLE_MOUSE_CD4_TCELL_DN	NA	Genes down-regulated in CD4 [GeneID=920] T cells: healthy versus systemic lupus erythematosus (SLE).	181	681	1133	829	0	220	101	147	1	349.089
1270246	R-HSA-1650814	Collagen biosynthesis and modifying enzymes	31	1015	27	167	1	416	1505	733	1	349.873
MODULE_171	NA	Genes in the cancer module 171.	117	286	260	263	1	400	632	469	1	351.208
MODULE_263	NA	Chemotaxis (chemokines).	35	201	938	406	1	249	399	304	1	351.318
GSE19198_1H_VS_6H_IL21_TREATED_TCELL_DN	NA	Genes down-regulated in T cells treated with IL21 [GeneID=59067]: 1h versus 6h.	189	255	356	288	1	589	354	429	1	351.5
498208	GO:0019364	pyridine nucleotide catabolic process	31	122	14	22	1	6597	4823	5648	0	352.5
505662	GO:0042531	positive regulation of tyrosine phosphorylation of STAT protein	40	534	52	169	1	674	952	742	1	354.116
MODULE_118	NA	cell line expressed genes.	291	509	846	620	1	126	370	204	1	355.64
HALLMARK_ALLOGRAFT_REJECTION	NA	Genes up-regulated during transplant rejection.	177	387	324	334	1	463	356	383	1	357.662
HALLMARK_GLYCOLYSIS	NA	Genes encoding proteins involved in glycolysis and gluconeogenesis.	164	104	153	113	1	704	2050	1133	0	357.811
GSE7548_NAIVE_VS_DAY7_PCC_IMMUNIZATION_CD4_TCELL_DN	NA	Genes down-regulated in CD4 [GeneID=920] T cells from lymph nodes: naÃ¯ve versus day 7 after immunization.	194	137	310	203	1	519	934	649	1	362.97
502460	GO:0033240	positive regulation of cellular amine metabolic process	166	539	249	347	1	464	348	381	1	363.603
GSE21360_NAIVE_VS_PRIMARY_MEMORY_CD8_TCELL_UP	NA	Genes up-regulated in CD8 T cells: naÃ¯ve versus 1' memory.	150	353	805	501	1	163	475	269	1	367.109
LENAOUR_DENDRITIC_CELL_MATURATION_DN	NA	Genes down-regulated during in vitro maturation of CD14+ [GeneID=929] monocytes (day 0) into immature (day 7) and mature dendritic cells (day 14).	126	859	1535	1055	0	143	122	129	1	368.911
GSE18791_CTRL_VS_NEWCASTLE_VIRUS_DC_18H_DN	NA	Genes down-regulated in comparison of control conventional dendritic cells (cDC) at 0 h versus cDCs infected with Newcastle disease virus (NDV) at 18 h.	161	199	284	235	1	535	752	582	1	369.824
GSE24634_IL4_VS_CTRL_TREATED_NAIVE_CD4_TCELL_DAY5_DN	NA	Genes down-regulated in comparison of CD25- T cells treated with IL4 [GeneID=3565] at day 5 versus untreated CD25- T cells at day 5.	177	193	353	254	1	460	781	549	1	373.425
PICCALUGA_ANGIOIMMUNOBLASTIC_LYMPHOMA_UP	NA	Up-regulated genes in angioimmunoblastic lymphoma (AILT) compared to normal T lymphocytes.	143	773	975	819	0	138	238	173	1	376.413
GSE41176_UNSTIM_VS_ANTI_IGM_STIM_BCELL_1H_DN	NA	Genes down-regulated in B lymphocytes: untreated versus anti-IgM for 1h.	199	752	602	640	1	109	509	222	1	376.935
506148	GO:0043062	extracellular structure organization	230	1476	621	905	0	111	222	158	1	378.14
HSIAO_LIVER_SPECIFIC_GENES	NA	Liver selective genes	118	2643	2499	2481	0	27	140	58	1	379.339
GSE16450_CTRL_VS_IFNA_12H_STIM_IMMATURE_NEURON_CELL_LINE_DN	NA	Genes down-regulated in immature neuron cell line: control versus interferon alpha (12h).	133	319	127	197	1	1320	478	737	1	381.037
492451	GO:0008083	growth factor activity	68	566	111	245	1	511	819	593	1	381.163
1269960	R-HSA-70171	Glycolysis	26	163	16	28	1	5629	4930	5226	0	382.528
WIERENGA_STAT5A_TARGETS_DN	NA	Genes down-regulated in CD34+ [GeneID=947] cells by intermediate activity levels of STAT5A [GeneID=6776]; predominant long-term growth and self-renewal phenotype.	167	1894	1337	1504	0	52	195	98	1	383.917
1458233	WP3624	Lung fibrosis	44	459	764	553	1	130	591	267	1	384.254
GSE41867_DAY6_VS_DAY15_LCMV_ARMSTRONG_EFFECTOR_CD8_TCELL_UP	NA	Genes up-regulated in CD8 T effectors at acute infection with LCMV-Armstrong: day 6 versus day 15.	141	85	194	120	1	911	1867	1232	0	384.5
GSE29617_DAY3_VS_DAY7_TIV_FLU_VACCINE_PBMC_2008_UP	NA	Genes up-regulated in comparison of peripheral blood mononuclear cells (PBMC) from TIV influenza vaccinee at day 3 post-vaccination versus those at day 7 post-vaccination.	143	522	705	569	1	293	254	262	1	386.106
MODULE_112	NA	Genes in the cancer module 112.	116	1141	1532	1214	0	182	86	123	1	386.422
MODULE_208	NA	Genes in the cancer module 208.	104	311	541	387	1	370	455	388	1	387.5
KEGG_GLYCOLYSIS_GLUCONEOGENESIS	NA	Glycolysis / Gluconeogenesis	41	202	36	69	1	2561	2029	2190	0	388.729
POOLA_INVASIVE_BREAST_CANCER_UP	NA	Genes up-regulated in atypical ductal hyperplastic tissues from patients with (ADHC) breast cancer vs those without the cancer (ADH).	209	380	1150	630	1	254	256	242	1	390.461
MODULE_176	NA	Signaling.	101	1384	1492	1334	0	203	68	117	1	395.067
YAMASHITA_METHYLATED_IN_PROSTATE_CANCER	NA	Genes up-regulated in prostate cancer cell lines after treatment with 5-aza-2'-deoxycytidine (decitabine) [PubChem=451668].	34	6999	5732	6306	0	150	9	25	1	397.052
GSE1432_1H_VS_24H_IFNG_MICROGLIA_UP	NA	Genes up-regulated in comparison of microglia cells 1 h after stimulation with IFNG [GeneID=3458] versus microglia cells 24 h after the stimulation.	186	605	1557	910	0	245	139	176	1	400.2
GSE13485_DAY3_VS_DAY7_YF17D_VACCINE_PBMC_DN	NA	Genes down-regulated in comparison of unstimulated peripheral blood mononuclear cells (PBMC) 3 days after stimulation with YF17D vaccine versus PBMC 7 days after the stimulation.	162	44	306	102	1	1453	1907	1572	0	400.43
MOOTHA_GLYCOLYSIS	NA	Genes involved in glycolysis; based on literature and sequence annotation resources and converted to Affymetrix HG-U133A probe sets.	17	323	8	27	1	6541	5342	5945	0	400.643
GSE25123_WT_VS_PPARG_KO_MACROPHAGE_UP	NA	Genes up-regulated in bone marrow-derived macrophages: wildtype versus PPARG [GeneID=5468] knockout.	188	294	447	345	1	898	279	468	1	401.821
GSE14000_UNSTIM_VS_16H_LPS_DC_TRANSLATED_RNA_DN	NA	Genes down-regulated in comparison of polysome bound (translated) mRNA before and 16 h after LPS (TLR4 agonist) stimulation.	184	73	259	132	1	656	2615	1235	0	403.757
491137	GO:0006165	nucleoside diphosphate phosphorylation	44	175	24	44	1	4285	3266	3716	0	404.356
GSE42021_CD24HI_VS_CD24LOW_TCONV_THYMUS_DN	NA	Genes down-regulated in thymic T conv: CD24 high [GeneID=100133941] versus CD24 low [GeneID=100133941].	182	107	280	177	1	408	2458	928	0	405.285
198814	WP534	Glycolysis and Gluconeogenesis	37	167	39	66	1	2194	3126	2515	0	407.419
510193	GO:0048029	monosaccharide binding	58	344	53	127	1	1483	1322	1313	0	408.352
GSE1432_CTRL_VS_IFNG_24H_MICROGLIA_UP	NA	Genes up-regulated in comparison of control microglia cells versus those 24 h after stimulation with IFNG [GeneID=3458].	184	1329	2566	1762	0	94	97	95	1	409.133
GSE360_DC_VS_MAC_B_MALAYI_HIGH_DOSE_DN	NA	Genes down-regulated in comparison of dendritic cells (DC) exposed to 50 worm/well B. malayi versus macrophages exposed to 50 worms/well B. malayi.	179	466	994	644	1	323	230	260	1	409.194
1184542	GO:1904018	positive regulation of vasculature development	105	267	797	429	1	383	462	396	1	412.17
487714	GO:0001818	negative regulation of cytokine production	187	194	311	240	1	882	689	719	1	415.403
GSE15767_MED_VS_SCS_MAC_LN_UP	NA	Genes up-regulated in comparison of medullary macrophages versus subcapsular sinus (SCS) macrophages.	174	726	726	691	1	294	233	250	1	415.632
MODULE_121	NA	Genes in the cancer module 121.	78	579	676	588	1	161	614	303	1	422.095
REACTOME_EXTRACELLULAR_MATRIX_ORGANIZATION	NA	Genes involved in Extracellular matrix organization	43	1730	65	319	1	369	1024	563	1	423.789
GSE1791_CTRL_VS_NEUROMEDINU_IN_T_CELL_LINE_0.8H_DN	NA	Genes down-regulated in D10.G4.1 T cell line (0.8h): control versus treated with NMU [GeneID=10874].	132	1590	701	982	0	287	136	183	1	423.917
499473	GO:0072503	cellular divalent inorganic cation homeostasis	245	1507	635	913	0	140	321	198	1	425.175
GSE35825_UNTREATED_VS_IFNA_STIM_MACROPHAGE_DN	NA	Genes down-regulated in bone marrow-derived macrophages: untreated versus stimulated by interferon alpha.	143	521	213	317	1	579	663	571	1	425.449
GSE40685_TREG_VS_FOXP3_KO_TREG_PRECURSOR_UP	NA	Genes up-regulated in CD4: FOXP3+ [GeneID=50943] T reg versus FOXP3 [GeneID=50943] knockout T reg precursor.	176	246	344	280	1	709	683	648	1	425.958
EGFR_UP.V1_UP	NA	Genes up-regulated in MCF-7 cells (breast cancer) positive for ESR1 [Gene ID=2099] and engineered to express ligand-activatable EGFR [Gene ID=1956].	168	392	257	304	1	320	1343	601	1	427.439
GSE1740_MCSF_VS_MCSF_AND_IFNG_DAY2_DERIVED_MACROPHAGE_UP	NA	Genes up-regulated in monocyte-derived macrophages: no priming versus primed by IFNG [GeneID=3458].	110	499	548	496	1	340	443	371	1	428.971
491759	GO:0006898	receptor-mediated endocytosis	156	986	3211	1692	0	95	128	109	1	429.451
GSE13484_3H_UNSTIM_VS_YF17D_VACCINE_STIM_PBMC_DN	NA	Genes down-regulated in comparison of unstimulated peripheral blood mononuclear cells (PBMC) cultured for 3 h versus PBMC cultured for 3 h with YF17D vaccine.	176	159	418	252	1	566	1131	740	1	431.833
WU_CELL_MIGRATION	NA	Genes associated with migration rate of 40 human bladder cancer cells.	130	1192	990	1009	0	213	185	185	1	432.047
MODULE_1	NA	Ovary genes.	267	1413	1471	1336	0	78	273	141	1	434.023
GSE2706_2H_VS_8H_LPS_STIM_DC_DN	NA	Genes down-regulated in comparison of dendritic cells (DC) stimulated with LPS (TLR4 agonist) at 2 h versus DCs stimulated with LPS (TLR4 agonist) at 8 h.	176	245	245	239	1	567	1276	790	0	434.523
517431	GO:0072526	pyridine-containing compound catabolic process	35	149	19	29	1	7261	5703	6534	0	435.3
GHANDHI_DIRECT_IRRADIATION_UP	NA	Genes significantly (FDR &lt; 10%) up-regulated in IMR-90 cells (fibroblast) in response to direct irradiation.	87	261	537	358	1	520	636	530	1	435.592
HALLMARK_IL6_JAK_STAT3_SIGNALING	NA	Genes up-regulated by IL6 [GeneID=3569] via STAT3 [GeneID=6774], e.g., during acute phase response.	81	632	160	305	1	427	1097	630	1	438.349
GROSS_ELK3_TARGETS_DN	NA	Genes down-regulated in SEND cells (skin endothelium) at normal oxygen (normoxia) conditions after knockdown of ELK3 [GeneID=2004] by RNAi.	26	164	26	45	1	3472	5382	4305	0	440.142
KRAS.600.LUNG.BREAST_UP.V1_UP	NA	Genes up-regulated in epithelial lung and breast cancer cell lines over-expressing an oncogenic form of KRAS [Gene ID=3845] gene.	136	329	188	242	1	808	918	807	0	441.921
508103	GO:0045766	positive regulation of angiogenesis	88	223	784	394	1	401	729	496	1	442.068
GSE360_LOW_DOSE_B_MALAYI_VS_M_TUBERCULOSIS_DC_DN	NA	Genes down-regulated in comparison of dendritic cells (DC) exposed to 5 worms/well B. malayi versus DC exposed to M. tuberculosis	186	378	578	437	1	436	531	449	1	442.959
493585	GO:0010038	response to metal ion	255	2532	1152	1625	0	58	265	122	1	445.253
493332	GO:0009135	purine nucleoside diphosphate metabolic process	51	109	30	34	1	7309	4657	5877	0	447.01
GSE7218_IGM_VS_IGG_SIGNAL_THGOUGH_ANTIGEN_BCELL_DN	NA	Genes down-regulated in B lymphocytes treated by anti-HEL and expressing BCR [GeneID=613] fusions with: IgM versus IgMG.	142	269	305	275	1	935	666	730	1	448.051
490373	GO:0046658	anchored component of plasma membrane	26	8379	7016	7724	0	471	3	26	1	448.134
JAEGER_METASTASIS_DN	NA	Genes down-regulated in metastases from malignant melanoma compared to the primary tumors.	131	2000	407	848	0	350	183	238	1	449.248
122131	ko04621	NOD-like receptor signaling pathway	143	234	687	382	1	446	743	531	1	450.38
GSE360_L_DONOVANI_VS_B_MALAYI_LOW_DOSE_DC_UP	NA	Genes up-regulated in comparison of dendritic cells (DC) exposed to L. donovani versus DCs exposed to 5 worm/well B. malayi.	161	422	585	469	1	415	517	434	1	451.161
GSE36888_UNTREATED_VS_IL2_TREATED_STAT5_AB_KNOCKIN_TCELL_2H_UP	NA	Genes up-regulated in STAT5 double knock-in T cells: control versus IL2 [GeneID=3558] stimulation for 2h.	199	751	623	649	1	205	523	314	1	451.427
MIYAGAWA_TARGETS_OF_EWSR1_ETS_FUSIONS_DN	NA	Genes commonly down-regulated in UET-13 cells (mesenchymal progenitor) by expression of EWSR1 [GeneID=2130] fusions with ETS transcription factors FLI1 and ERG [GeneID=2313 ,2078].	149	865	893	830	0	516	131	246	1	451.863
505640	GO:0042509	regulation of tyrosine phosphorylation of STAT protein	48	704	66	213	1	987	1090	960	0	452.195
GSE25088_IL4_VS_IL4_AND_ROSIGLITAZONE_STIM_STAT6_KO_MACROPHAGE_DAY10_DN	NA	Genes down-regulated in bone marrow-derived macrophages with STAT6 [GeneID=6778] knockout treated with IL4 [GeneID=3565]: control versus rosiglitazone [PubChem=77999].	192	413	616	485	1	622	323	424	1	453.475
GSE35825_UNTREATED_VS_IFNG_STIM_MACROPHAGE_UP	NA	Genes up-regulated in bone marrow-derived macrophages: untreated versus stimulated by IFNG [GeneID=3458].	184	182	264	219	1	1069	989	951	0	456.365
513296	GO:0052548	regulation of endopeptidase activity	272	738	425	520	1	477	380	401	1	456.64
GSE22140_HEALTHY_VS_ARTHRITIC_GERMFREE_MOUSE_CD4_TCELL_DN	NA	Genes down-regulated in CD4 [GeneID=920] T cells under germ free conditions: healthy versus arthritis (KRN model).	197	513	1148	727	1	299	296	287	1	456.781
GSE29618_BCELL_VS_MDC_DAY7_FLU_VACCINE_DN	NA	Genes down-regulated in comparison of B cells from influenza vaccinee at day 7 post-vaccination versus myeloid dendritic cells (mDC) at day 7 post-vaccination.	200	915	1227	985	0	133	374	212	1	456.968
GSE2405_HEAT_KILLED_LYSATE_VS_LIVE_A_PHAGOCYTOPHILUM_STIM_NEUTROPHIL_9H_UP	NA	Genes up-regulated in polymorphonuclear leukocytes (9h): treated by heat killed HC60 cell (promyelocytic leukemia) lysate versus A. phagocytophilum infection.	147	684	808	707	1	489	193	297	1	458.235
GSE42021_CD24HI_VS_CD24LOW_TREG_THYMUS_DN	NA	Genes down-regulated in thymic T reg: CD24 high [GeneID=100133941] versus CD24 low [GeneID=100133941].	153	43	190	76	1	1213	6671	2774	0	459.156
REACTOME_PEPTIDE_LIGAND_BINDING_RECEPTORS	NA	Genes involved in Peptide ligand-binding receptors	68	450	950	616	1	208	610	344	1	460.33
490191	GO:0030246	carbohydrate binding	180	304	214	250	1	1603	516	854	0	462.061
489314	GO:0042742	defense response to bacterium	117	710	203	363	1	881	468	589	1	462.393
1270244	R-HSA-1474244	Extracellular matrix organization	167	3769	907	1767	0	101	151	121	1	462.393
LENAOUR_DENDRITIC_CELL_MATURATION_UP	NA	Genes up-regulated during in vitro maturation of CD14+ [GeneID=929] monocytes (day 0) into immature (day 7) and mature dendritic cells (day 14).	103	1446	2531	1825	0	124	115	118	1	464.058
502166	GO:0032944	regulation of mononuclear cell proliferation	177	941	438	608	1	459	300	356	1	465.24
287	ko00010	Glycolysis / Gluconeogenesis	44	226	43	85	1	2894	2437	2553	0	465.838
KEGG_ARACHIDONIC_ACID_METABOLISM	NA	Arachidonic acid metabolism	26	8402	9389	9062	0	312	4	24	1	466.356
GSE18791_CTRL_VS_NEWCASTLE_VIRUS_DC_6H_DN	NA	Genes down-regulated in comparison of control conventional dendritic cells (cDC) at 0 h versus cDCs infected with Newcastle disease virus (NDV) at 6 h.	189	49	216	89	1	2333	2813	2455	0	467.434
REACTOME_GLYCOLYSIS	NA	Genes involved in Glycolysis	23	249	13	33	1	7834	5606	6709	0	470.528
GSE22140_GERMFREE_VS_SPF_ARTHRITIC_MOUSE_CD4_TCELL_UP	NA	Genes up-regulated in arthritic (KRN model) CD4 [GeneID=920] T cells: germ free versus specific pathogen free conditions.	186	191	360	257	1	867	991	868	0	472.309
GSE2706_2H_VS_8H_R848_STIM_DC_UP	NA	Genes up-regulated in comparison of dendritic cells (DC) stimulated with R848 at 2 h versus DCs stimulatd with R848 for 8 h.	176	759	913	792	0	247	349	282	1	472.593
STK33_NOMO_UP	NA	Genes up-regulated in NOMO-1 cells (AML) after knockdown of STK33 [Gene ID=65975] by RNAi.	267	510	641	531	1	538	373	423	1	473.934
GSE19198_CTRL_VS_IL21_TREATED_TCELL_6H_DN	NA	Genes down-regulated in T cells: control (0h) versus IL21 [GeneID=59067] treatment for 6h.	185	503	298	372	1	853	508	606	1	474.797
513498	GO:0072507	divalent inorganic cation homeostasis	263	1591	926	1111	0	135	343	203	1	474.903
513295	GO:0052547	regulation of peptidase activity	285	878	442	583	1	478	378	397	1	481.094
138045	hif1_tfpathway	HIF-1-alpha transcription factor network	53	150	54	74	1	2676	3827	3143	0	482.268
GSE29618_MONOCYTE_VS_PDC_DAY7_FLU_VACCINE_UP	NA	Genes up-regulated in comparison of monocytes from influenza vaccinee at day 7 post-vaccination versus plasmacytoid dendritic cells (mDC) at day 7 post-vaccination.	200	543	1076	726	1	316	360	322	1	483.5
BENPORATH_PRC2_TARGETS	NA	Set 'PRC2 targets': Polycomb Repression Complex 2 (PRC) targets; identified by ChIP on chip on human embryonic stem cells as genes that: posess the trimethylated H3K27 mark in their promoters and are bound by SUZ12 [GeneID=23512] and EED [GeneID=8726] Polycomb proteins.	209	1066	1144	1023	0	204	294	231	1	486.12
1269576	R-HSA-418594	G alpha (i) signalling events	100	789	1317	945	0	563	124	253	1	488.963
1269546	R-HSA-375276	Peptide ligand-binding receptors	71	623	1595	930	0	169	432	258	1	489.837
KAN_RESPONSE_TO_ARSENIC_TRIOXIDE	NA	Genes changed in U373-MG cells (malignant glioma) upon treatment with arsenic trioxide [PubChem=14888], a chemical that can cause autophagic cell death.	92	836	685	719	1	269	449	335	1	490.78
509136	GO:0046939	nucleotide phosphorylation	49	166	32	54	1	5017	4056	4472	0	491.414
LINDVALL_IMMORTALIZED_BY_TERT_DN	NA	Genes down-regulated in BJ cells (foreskin fibroblasts) immortalized by expression of TERT [GeneID=7015].	52	461	511	456	1	550	605	532	1	492.536
WINTER_HYPOXIA_UP	NA	Genes up-regulated in head and neck tumor samples which clustered around known hypoxia genes.	81	274	80	144	1	2116	1519	1706	0	495.645
GSE30971_2H_VS_4H_LPS_STIM_MACROPHAGE_WBP7_HET_DN	NA	Genes down-regulated in bone marrow-derived macrophages with heterozygous MLL4 [GeneID=9757] knockout: 2h LPS versus 4h LPS.	109	765	783	738	1	191	630	333	1	495.736
GSE9960_HEALTHY_VS_GRAM_NEG_SEPSIS_PBMC_DN	NA	Genes down-regulated in peripheral blood monocytes (PMBC): healthy versus Gram negative sepsis.	190	957	625	736	1	391	317	338	1	498.766
WALLACE_PROSTATE_CANCER_RACE_UP	NA	Genes up-regulated in prostate cancer samples from African-American patients compared to those from the European-American patients.	245	346	1143	591	1	382	525	422	1	499.402
511642	GO:0050670	regulation of lymphocyte proliferation	168	989	722	802	0	389	271	312	1	500.224
515414	GO:0070482	response to oxygen levels	254	298	333	298	1	967	878	864	0	507.417
GSE29618_MONOCYTE_VS_PDC_UP	NA	Genes up-regulated in comparison of monocytes versus plasmacytoid dendritic cells (pDC).	199	389	1467	717	1	453	320	363	1	510.168
493381	GO:0009185	ribonucleoside diphosphate metabolic process	54	127	33	43	1	7734	4683	6056	0	510.302
GSE6259_33D1_POS_DC_VS_CD4_TCELL_DN	NA	Genes down-regulated in splenic CD 33D1+ dendritic cells versus CD4 [GeneID=920] T cells.	151	2296	1833	1948	0	134	145	134	1	510.913
498165	GO:0019320	hexose catabolic process	43	219	46	87	1	2784	3378	3006	0	511.392
GSE9960_HEALTHY_VS_GRAM_POS_SEPSIS_PBMC_DN	NA	Genes down-regulated in peripheral blood monocytes (PMBC):healthy versus Gram positive sepsis.	181	306	716	438	1	498	855	598	1	511.785
GSE34156_TLR1_TLR2_LIGAND_VS_NOD2_AND_TLR1_TLR2_LIGAND_24H_TREATED_MONOCYTE_UP	NA	Genes up-regulated in monocytes (24h): M. tuberculosis 19 kDa lipopeptide versus M. tuberculosis 19 kDa lipopeptide and muramyl dipeptide [PubChem=11620162].	181	1001	1466	1109	0	172	362	237	1	512.672
MODULE_2	NA	DRG (dorsal root ganglia) genes.	268	823	844	793	0	319	376	332	1	513.104
GSE360_T_GONDII_VS_M_TUBERCULOSIS_MAC_DN	NA	Genes down-regulated in comparison of macrophages exposed to T. gondii versus macrophages exposed to M. tuberculosis.	159	562	1214	782	0	503	242	337	1	513.356
RPS14_DN.V1_UP	NA	Genes up-regulated in CD34+ hematopoietic progenitor cells after knockdown of RPS14 [Gene ID=6208] by RNAi.	158	1029	2168	1394	0	156	263	190	1	514.646
BRUNO_HEMATOPOIESIS	NA	Genes that are rapidly down-regulated as multipotential cells of the FDCP-mix hematopoiesis model undergo differentiation and loose their self-renewal and proliferation properties.	56	415	515	430	1	643	713	623	1	517.581
SEITZ_NEOPLASTIC_TRANSFORMATION_BY_8P_DELETION_UP	NA	Genes up-regulated in CT60/4 cells (breast cancer reverted to normal by transfer of chromosome 8p region) vs parental MDA-MB-231 cells (deleted chromosome 8p).	56	33	668	145	1	918	4096	1850	0	517.929
MCBRYAN_PUBERTAL_TGFB1_TARGETS_UP	NA	Pubertal genes up-regulated by TGFB1 [GeneID=7040].	145	1270	343	628	1	765	272	428	1	518.444
PID_HIF1_TFPATHWAY	NA	HIF-1-alpha transcription factor network	54	158	55	80	1	2747	4271	3365	0	518.845
GSE21670_UNTREATED_VS_IL6_TREATED_STAT3_KO_CD4_TCELL_UP	NA	Genes up-regulated in CD4 [GeneID=920] T cells with STAT3 [GeneID=6774] knockout: medium versus IL6 [GeneID=3569].	188	1742	2828	2142	0	80	212	126	1	519.511
GSE43955_10H_VS_30H_ACT_CD4_TCELL_UP	NA	Genes up-regulated in CD4 [GeneID=920] T helper cells Th0: 10h versus 30h.	166	640	430	497	1	1242	285	544	1	519.969
505301	GO:0042129	regulation of T cell proliferation	127	1453	698	937	0	505	177	289	1	520.378
GSE4590_PRE_BCELL_VS_LARGE_PRE_BCELL_UP	NA	Genes up-regulated during B lymphocyte differentiation: pre-B I versus large pre-B II.	130	350	308	312	1	703	1223	869	0	520.7
GSE41867_NAIVE_VS_DAY30_LCMV_CLONE13_EXHAUSTED_CD8_TCELL_UP	NA	Genes up-regulated in CD8 T cells: naÃ¯ve versus exhausted at day 30 chronic infection with LCMV-clone 13.	166	187	583	315	1	1241	678	861	0	520.783
GSE7509_UNSTIM_VS_IFNA_STIM_IMMATURE_DC_DN	NA	Genes down-regulated in immature dendritic cells: untreated versus interferon alpha.	152	270	376	306	1	1188	761	889	0	521.569
GSE19888_ADENOSINE_A3R_INH_VS_TCELL_MEMBRANES_ACT_MAST_CELL_UP	NA	Genes up-regulated in HMC-1 (mast leukemia) cells: incubated with the peptide ALL1 versus stimulated with T cell membranes.	173	130	252	184	1	2885	863	1483	0	522.372
GSE17721_0.5H_VS_24H_CPG_BMDC_DN	NA	Genes down-regulated in comparison of dendritic cells (DC) stimulated with CpG DNA (TLR9 agonist) at 0.5 h versus those stimulated with CpG DNA (TLR9 agonist) at 24 h.	177	633	989	754	0	583	247	362	1	522.444
SATO_SILENCED_BY_METHYLATION_IN_PANCREATIC_CANCER_2	NA	50 most interesting genes up-regulated in the pancreatic cancer cell lines (AsPC1, Hs766T, MiaPaCa2, Panc1) but not in the non-neoplastic cells (HPDE) by decitabine (5-aza-2'-deoxycytidine) [PubChem=451668].	24	1081	22	154	1	1843	1890	1776	0	522.976
PETROVA_PROX1_TARGETS_DN	NA	Genes specific to BEC (blood endothelium cells) repressed in BEC by expression of PROX1 [GeneID=5629] off adenovirus vector.	55	504	112	234	1	1329	1151	1170	0	523.24
GSE19198_6H_VS_24H_IL21_TREATED_TCELL_DN	NA	Genes down-regulated in T cells treated with IL21 [GeneID=59067]: 6h versus 24h.	184	589	593	551	1	1070	274	498	1	523.83
491736	GO:0006875	cellular metal ion homeostasis	280	1985	1081	1359	0	125	366	202	1	523.945
GSE360_T_GONDII_VS_M_TUBERCULOSIS_DC_DN	NA	Genes down-regulated in comparison of dendritic cells (DC) exposed to T. gondii versus DCs exposed to M. tuberculosis.	155	379	318	328	1	970	849	850	0	528.015
ZHENG_IL22_SIGNALING_UP	NA	Genes up-regulated in ex-vivo colonic tissue after treatment with IL22 [GeneID=50616].	40	242	497	327	1	1040	810	862	0	530.918
GSE30971_CTRL_VS_LPS_STIM_MACROPHAGE_WBP7_HET_4H_DN	NA	Genes down-regulated in bone marrow-derived macrophages with heterozygous MLL4 [GeneID=9757] knockout: control versus treated with LPS for 4h.	198	2529	4058	3110	0	60	149	91	1	531.987
GSE34156_UNTREATED_VS_6H_TLR1_TLR2_LIGAND_TREATED_MONOCYTE_UP	NA	Genes up-regulated in monocytes (6h): untreated versus M. tuberculosis 19 kDa lipopeptide.	180	805	2414	1293	0	215	250	219	1	532.134
WANG_ADIPOGENIC_GENES_REPRESSED_BY_SIRT1	NA	Adipogenic genes (group 2) that are selectively repressed by SIRT1 [GeneID=23411] in mature 3T3-L1 adipocytes.	23	136	477	249	1	1011	1452	1142	0	533.252
HIRSCH_CELLULAR_TRANSFORMATION_SIGNATURE_UP	NA	Up-regulated genes in the cancer gene signature, representing a gene signature of cellular transformation.	221	864	443	579	1	371	789	497	1	536.435
1269574	R-HSA-388396	GPCR downstream signaling	292	806	746	741	1	440	384	389	1	536.888
GSE22886_NAIVE_CD8_TCELL_VS_MONOCYTE_DN	NA	Genes down-regulated in comparison of naive CD8 T cells versus day 0 monocytes.	198	1097	2251	1479	0	155	277	195	1	537.034
MEL18_DN.V1_UP	NA	Genes up-regulated in DAOY cells (medulloblastoma) upon knockdown of PCGF2 [Gene ID=7703] gene by RNAi.	112	1037	1912	1309	0	354	158	223	1	540.284
GSE42021_CD24INT_VS_CD24LOW_TREG_THYMUS_DN	NA	Genes down-regulated in thymic T reg: CD24 int [GeneID=100133941] versus CD24 low [GeneID=100133941].	153	54	156	77	1	3357	4381	3807	0	541.423
487827	GO:0001936	regulation of endothelial cell proliferation	72	1146	1185	1071	0	1651	49	274	1	541.714
GRAHAM_CML_QUIESCENT_VS_NORMAL_DIVIDING_UP	NA	Genes up-regulated in quescent CD34+ [GeneID=8842] cells isolated from peripheral blood of CML (chronic myeloblastic leukemia) patients compared to the dividing cells from normal donors.	53	625	2051	1039	0	212	409	283	1	542.252
HELLER_HDAC_TARGETS_SILENCED_BY_METHYLATION_DN	NA	Genes down-regulated in multiple myeloma (MM) cell lines treated with both decitabine [PubChem=451668] TSA [PubChem=5562].	248	320	446	361	1	1083	693	815	0	542.416
510362	GO:0048247	lymphocyte chemotaxis	29	448	1861	863	0	158	802	343	1	544.067
508629	GO:0046365	monosaccharide catabolic process	52	235	60	103	1	2544	3433	2889	0	545.497
GSE13484_12H_UNSTIM_VS_YF17D_VACCINE_STIM_PBMC_DN	NA	Genes down-regulated in comparison of unstimulated peripheral blood mononuclear cells (PBMC) cultured for 12 h versus PBMC cultured for 12 h with YF17D vaccine.	166	381	611	451	1	948	539	667	1	548.468
1269897	R-HSA-2173782	Binding and Uptake of Ligands by Scavenger Receptors	26	782	754	729	1	200	943	413	1	548.705
TARTE_PLASMA_CELL_VS_PLASMABLAST_UP	NA	Genes up-regulated in mature plasma cells compared with plasmablastic B lymphocytes.	269	2078	2175	2031	0	65	358	149	1	550.108
GSE9988_LOW_LPS_VS_ANTI_TREM1_AND_LPS_MONOCYTE_UP	NA	Genes up-regulated in comparison of monocytes treated with 1 ng/ml LPS (TLR4 agonist) versus monocytes treated with anti-TREM1 [GeneID=54210] and 5000 ng/ml LPS (TLR4 agonist).	193	564	730	607	1	341	868	500	1	550.908
494658	GO:0010594	regulation of endothelial cell migration	81	1964	2161	1963	0	329	74	155	1	551.602
GSE29618_BCELL_VS_MONOCYTE_DAY7_FLU_VACCINE_DN	NA	Genes down-regulated in comparison of B cells from influenza vaccinee at day 7 versus monocytes from influenza vaccinee at day 7.	200	542	1999	964	0	386	284	317	1	552.8
739007	WP2431	Spinal Cord Injury	82	1124	1257	1090	0	811	106	281	1	553.435
COLINA_TARGETS_OF_4EBP1_AND_4EBP2	NA	Genes up-regulated in MEF cells (embryonic fibroblast) with double knockout of the translation repressors 4EBP1 [GeneID=1978] and 4EBP2 [GeneID=1979].	272	416	1079	637	1	694	385	481	1	553.531
GSE25123_IL4_VS_IL4_AND_ROSIGLITAZONE_STIM_PPARG_KO_MACROPHAGE_DAY10_DN	NA	Genes down-regulated in bone marrow-derived macrophages with PPARG [GeneID=5468] knockout treated with IL4 [GeneID=3565]: control versus rosiglitazone [PubChem=77999].	176	216	219	216	1	1497	1528	1421	0	554.018
511650	GO:0050678	regulation of epithelial cell proliferation	196	854	1225	949	0	545	210	325	1	555.36
REACTOME_COLLAGEN_FORMATION	NA	Genes involved in Collagen formation	27	2008	41	276	1	787	1816	1128	0	557.968
BMI1_DN.V1_UP	NA	Genes up-regulated in DAOY cells (medulloblastoma) upon knockdown of BMI1 [Gene ID=648] gene by RNAi.	108	1234	1117	1077	0	540	166	290	1	558.865
GSE41978_ID2_KO_VS_BIM_KO_KLRG1_LOW_EFFECTOR_CD8_TCELL_UP	NA	Genes up-regulated in KLRG1 low [GeneID=10219] CD8 T effector cells during infection: ID2 [GeneID=10219] knockout versus BCL2L11 [GeneID=10018] knockout.	180	82	250	139	1	1276	4324	2250	0	559.241
GSE18791_CTRL_VS_NEWCASTLE_VIRUS_DC_14H_DN	NA	Genes down-regulated in comparison of control conventional dendritic cells (cDC) at 0 h versus cDCs infected with Newcastle disease virus (NDV) at 14 h.	135	171	536	290	1	789	1665	1082	0	560.161
GSE35825_IFNA_VS_IFNG_STIM_MACROPHAGE_UP	NA	Genes up-regulated in bone marrow-derived macrophages: interferon alpha versus IFNG [GeneID=3458].	147	183	220	196	1	1052	2715	1602	0	560.35
491619	GO:0006734	NADH metabolic process	31	218	20	47	1	6595	6598	6681	0	560.363
GAL_LEUKEMIC_STEM_CELL_DN	NA	Genes down-regulated in leukemic stem cells (LSC), defined as CD34+CD38- [GeneID=947;952] cells from AML (acute myeloid leukemia patients) compared to the CD34+CD38+ cells.	196	855	2108	1234	0	296	244	256	1	562.053
491802	GO:0006959	humoral immune response	89	1360	2580	1792	0	322	107	177	1	563.191
MODULE_109	NA	Serine proteases.	21	7391	7381	7433	0	525	5	43	1	565.349
491792	GO:0009612	response to mechanical stimulus	149	479	1059	677	1	515	500	475	1	567.076
GSE6259_33D1_POS_VS_DEC205_POS_FLT3L_INDUCED_SPLENIC_DC_UP	NA	Genes up-regulated in spleen dendritic cells from Flt3L Melanom injected mice: 33D1+ versus DEC205+ subpopulations.	151	1139	2211	1501	0	225	227	215	1	568.08
494698	GO:0010634	positive regulation of epithelial cell migration	76	1291	1788	1424	0	667	85	227	1	568.549
487576	GO:0001664	G-protein coupled receptor binding	144	647	803	685	1	365	735	482	1	574.604
GSE24634_TEFF_VS_TCONV_DAY3_IN_CULTURE_DN	NA	Genes down-regulated in comparison of CD25+ T effector cells treated with IL4 [GeneID=3565] at day 3 versus untreated CD25- T cells at day 3.	189	2169	2944	2441	0	108	184	136	1	576.174
ONDER_CDH1_TARGETS_2_UP	NA	Genes up-regulated in HMLE cells (immortalized nontransformed mammary epithelium) after E-cadhedrin (CDH1) [GeneID=999] knockdown by RNAi.	184	1062	920	924	0	290	494	361	1	577.55
COATES_MACROPHAGE_M1_VS_M2_DN	NA	Down-regulated genes distinguishing between M1 (pro-inflammatory) and M2 (anti-inflammatory) macrophage subtypes.	62	385	49	131	1	3551	1983	2549	0	577.857
517936	GO:2000377	regulation of reactive oxygen species metabolic process	134	544	304	384	1	470	1864	876	0	579.986
517579	GO:0072676	lymphocyte migration	37	641	2012	1042	0	282	405	324	1	581.04
GSE24634_IL4_VS_CTRL_TREATED_NAIVE_CD4_TCELL_DAY10_DN	NA	Genes down-regulated in comparison of CD25- T cells treated with IL4 [GeneID=3565] at day 10 versus untreated CD25- T cells at day 10.	198	1098	1221	1065	0	197	562	318	1	581.954
500378	GO:0031091	platelet alpha granule	52	3460	3598	3395	0	285	36	100	1	582.666
GSE9988_ANTI_TREM1_AND_LPS_VS_CTRL_TREATED_MONOCYTES_UP	NA	Genes up-regulated in comparison of monocytes treated with anti-TREM1 [GeneID=54210] and 5000 ng/ml LPS (TLR4 agonist) versus monocytes treated with control IgG.	193	317	398	336	1	991	1184	1012	0	583.123
496961	GO:0017171	serine hydrolase activity	108	1609	2915	2075	0	253	111	165	1	585.128
920963	WP2328	Allograft Rejection	63	1672	120	421	1	1233	608	814	0	585.401
HELLEBREKERS_SILENCED_DURING_TUMOR_ANGIOGENESIS	NA	Genes down-regulated in tumor-conditioned vs quiescent endothelial cells and up-regulated upon treatment with decitabine and TSA [PubChem=451668;5562].	55	679	2298	1144	0	159	604	300	1	585.833
212220	ko04978	Mineral absorption	38	14296	10092	12323	0	193	8	28	1	587.404
GSE21360_TERTIARY_VS_QUATERNARY_MEMORY_CD8_TCELL_UP	NA	Genes up-regulated in memory CD8 T cells: 3' versus 4'.	163	906	3407	1669	0	179	270	208	1	589.196
SCHAEFFER_PROSTATE_DEVELOPMENT_48HR_DN	NA	Genes down-regulated in the urogenital sinus (UGS) of day E16 females exposed to the androgen dihydrotestosterone [PubChem=10635] for 48 h.	257	273	411	318	1	1545	877	1102	0	591.976
503812	GO:0034612	response to tumor necrosis factor	207	586	1138	773	0	356	677	458	1	595.008
NABA_ECM_REGULATORS	NA	Genes encoding enzymes and their regulators involved in the remodeling of the extracellular matrix	121	2788	221	749	1	217	1271	484	1	602.093
493991	GO:0009897	external side of plasma membrane	154	1513	3678	2282	0	239	109	160	1	604.252
MODULE_324	NA	Metal / Ca ion binding.	84	3965	1750	2555	0	275	79	143	1	604.454
MODULE_345	NA	Immune response and Ag processing and presentation.	104	312	546	388	1	1147	908	945	0	605.525
GSE24814_STAT5_KO_VS_WT_PRE_BCELL_UP	NA	Genes up-regulated in pre-B cells: STAT5 knockout versus wildtype.	107	575	243	354	1	1664	741	1037	0	605.886
LIANG_SILENCED_BY_METHYLATION_2	NA	Genes up-regulated in T24 cells (bladder carcinoma) after treatment with decitabine (5-aza-2'-deoxycytidine) [PubChem=451668].	40	62	495	180	1	1038	4395	2051	0	607.602
MODULE_6	NA	Trachea genes.	264	2358	3278	2691	0	72	280	138	1	609.391
LI_INDUCED_T_TO_NATURAL_KILLER_UP	NA	Genes up-regulated in ITNK cells (T-lymphocyte progenitors (DN3 cells) reprogrammed to natural killer (NK) cells by ablation of BCL11B [GeneID=64919] gene), compared to the parental DN3 cells.	277	1604	1668	1544	0	175	386	245	1	615.045
366	ko00590	Arachidonic acid metabolism	29	5963	6528	6214	0	374	11	61	1	615.674
VERHAAK_GLIOBLASTOMA_MESENCHYMAL	NA	Genes correlated with mesenchymal type of glioblastoma multiforme tumors.	204	1195	4118	2139	0	118	293	178	1	617.043
GSE19888_CTRL_VS_TCELL_MEMBRANES_ACT_MAST_CELL_PRETREAT_A3R_INH_DN	NA	Genes down-regulated in HMC-1 (mast leukemia) cells: untreated versus incubated with the peptide ALL1 followed by stimulation with T cell membranes.	175	214	368	270	1	2328	990	1428	0	620.935
492542	GO:0008201	heparin binding	75	4521	11236	7146	0	141	25	54	1	621.196
511685	GO:0050714	positive regulation of protein secretion	161	1724	1546	1542	0	278	257	254	1	625.834
1129359	GO:1903532	positive regulation of secretion by cell	249	1917	842	1166	0	336	372	340	1	629.635
511972	GO:0051047	positive regulation of secretion	268	1723	1010	1211	0	318	371	328	1	630.244
GSE25085_FETAL_LIVER_VS_FETAL_BM_SP4_THYMIC_IMPLANT_DN	NA	Genes down-regulated in thymic implants from fetal liver versus those from fetal bone marrow.	174	2136	1797	1866	0	295	169	213	1	630.443
GSE8835_CD4_VS_CD8_TCELL_CLL_PATIENT_UP	NA	Genes up-regulated in T cells from CLL (chronic lymphocytic leukemia) patients: CD4 [GeneID=920] versus CD8.	160	262	551	365	1	648	2047	1090	0	630.754
494696	GO:0010632	regulation of epithelial cell migration	121	2119	2165	2047	0	277	155	195	1	631.795
HALLMARK_MTORC1_SIGNALING	NA	Genes up-regulated through activation of mTORC1 complex.	193	181	116	141	1	3200	2652	2840	0	632.803
GSE2405_0H_VS_1.5H_A_PHAGOCYTOPHILUM_STIM_NEUTROPHIL_UP	NA	Genes up-regulated in polymorphonuclear leukocytes (1.5h): control versus infection by A. phagocytophilum.	134	2128	708	1117	0	605	232	359	1	633.248
DELYS_THYROID_CANCER_DN	NA	Genes down-regulated in papillary thyroid carcinoma (PTC) compared to normal tissue.	126	10368	7125	8733	0	61	47	46	1	633.812
515593	GO:0070663	regulation of leukocyte proliferation	183	1039	1002	946	0	417	497	426	1	634.82
GSE42021_TREG_PLN_VS_CD24INT_TREG_THYMUS_DN	NA	Genes down-regulated in T reg: peripheral lymph nodes versus thymic CD24 int [GeneID=100133941].	190	93	395	191	1	1211	3974	2110	0	634.831
GSE37534_UNTREATED_VS_PIOGLITAZONE_TREATED_CD4_TCELL_PPARG1_AND_FOXP3_TRASDUCED_DN	NA	Genes down-regulated in CD4 [GeneID=920] T cells over-expressing FOXP3 [GeneID=50943] and PPARg1 form of PPARG [GeneID=5468]: untreated versus pioglitazone [PubChem=4829].	185	157	326	223	1	1095	3348	1828	0	638.47
GSE10325_MYELOID_VS_LUPUS_MYELOID_DN	NA	Genes down-regulated in comparison of healthy myeloid cells versus systemic lupus erythematosus myeloid cells.	199	168	413	259	1	1418	1959	1576	0	638.893
GSE24634_TEFF_VS_TCONV_DAY10_IN_CULTURE_DN	NA	Genes down-regulated in comparison of untreated CD25+ T effector cells at day 10 versus untreated CD25- T cells at day 10.	191	2264	2966	2506	0	114	239	163	1	639.123
GSE42021_CD24HI_VS_CD24INT_TREG_THYMUS_DN	NA	Genes down-regulated in thymic T reg: CD24 high [GeneID=100133941] versus CD24 int [GeneID=100133941].	191	68	289	135	1	1553	6173	3034	0	639.992
GSE19198_6H_VS_24H_IL21_TREATED_TCELL_UP	NA	Genes up-regulated in T cells treated with IL21 [GeneID=59067]: 6h versus 24h.	183	1312	632	861	0	817	318	478	1	641.528
GSE360_T_GONDII_VS_B_MALAYI_HIGH_DOSE_DC_UP	NA	Genes up-regulated in comparison of dendritic cells (DC) exposed to T. gondii versus DCs exposed to 50 worms/well B. malayi.	141	361	553	420	1	700	1617	991	0	645.151
488697	GO:0002824	positive regulation of adaptive immune response based on somatic recombination of immune receptors built from immunoglobulin superfamily domains	80	1441	123	395	1	2075	620	1065	0	648.595
GSE18791_CTRL_VS_NEWCASTLE_VIRUS_DC_4H_DN	NA	Genes down-regulated in comparison of control conventional dendritic cells (cDC) at 0 h versus cDCs infected with Newcastle disease virus (NDV) at 4 h.	158	140	307	205	1	1354	3388	2056	0	649.215
695200	hsa04066	HIF-1 signaling pathway	84	139	70	86	1	3222	7605	4936	0	651.534
GSE22886_DAY0_VS_DAY1_MONOCYTE_IN_CULTURE_UP	NA	Genes up-regulated in comparison of monocytes cultured for 0 days versus those cultured for 1 day.	200	6244	3563	4602	0	44	205	93	1	654.206
GSE24634_TEFF_VS_TCONV_DAY7_IN_CULTURE_DN	NA	Genes down-regulated in comparison of untreated CD25+ T effector cells at day 7 versus untreated CD25- T cells at day 7.	192	1505	1890	1599	0	115	674	270	1	657.062
FARMER_BREAST_CANCER_APOCRINE_VS_LUMINAL	NA	Genes which best discriminate between two groups of breast cancer according to the status of ESR1 and AR [GeneID=2099;367]: apocrine (ESR1- AR+) and luminal (ESR1+ AR+).	250	2369	449	956	0	603	389	452	1	657.352
488584	GO:0002711	positive regulation of T cell mediated immunity	28	2101	38	273	1	1399	2025	1594	0	659.668
GSE18281_CORTICAL_VS_MEDULLARY_THYMOCYTE_UP	NA	Genes up-regulated in thymocytes: cortical versus medullary sources.	178	295	367	313	1	1543	1427	1395	0	660.784
GSE36888_UNTREATED_VS_IL2_TREATED_TCELL_17H_UP	NA	Genes up-regulated in T cells: control versus IL2 [GeneID=3558] stimulation for 17h.	192	9687	9648	9925	0	17	160	44	1	660.833
MODULE_27	NA	Genes in the cancer module 27.	219	1018	2037	1335	0	360	328	329	1	662.733
REACTOME_G_ALPHA_I_SIGNALLING_EVENTS	NA	Genes involved in G alpha (i) signalling events	91	1076	2334	1497	0	774	120	294	1	663.414
SCHAEFFER_PROSTATE_DEVELOPMENT_12HR_UP	NA	Genes up-regulated in the urogenital sinus (UGS) of day E16 females exposed to the androgen dihydrotestosterone [PubChem=10635] for 12 h.	72	648	68	207	1	2294	2122	2130	0	664.011
DEBOSSCHER_NFKB_TARGETS_REPRESSED_BY_GLUCOCORTICOIDS	NA	NF-kB-driven pro-inflammatory genes that are negatively regulated by glucocorticoids.	13	492	2706	1060	0	137	1445	419	1	666.438
510184	GO:0048020	CCR chemokine receptor binding	24	1080	3525	1860	0	110	583	239	1	666.738
GSE2197_IMMUNOSUPPRESSIVE_DNA_VS_UNTREATED_IN_DC_UP	NA	Genes up-regulated in comparison of dendritic cells (DC) treated with immunosuppressive DNA versus the untreated cells.	179	1196	1139	1074	0	752	251	414	1	666.81
KRAS.600_UP.V1_UP	NA	Genes up-regulated in four lineages of epithelial cell lines over-expressing an oncogenic form of KRAS [Gene ID=3845] gene.	143	439	554	464	1	960	1119	959	0	667.065
LEI_MYB_TARGETS	NA	Myb-regulated genes in MCF7 (breast cancer) and lung epithelial cell lines overexpressing MYBL2, MYBL1 or MYB [GeneID=4605;4603;4602].	265	1961	847	1183	0	424	368	377	1	667.826
MODULE_292	NA	Genes in the cancer module 292.	111	297	883	488	1	1012	965	920	0	670.045
GSE3982_CTRL_VS_LPS_4H_MAC_DN	NA	Genes down-regulated in comparison of untreated macrophages versus macrophages treated with LPS (TLR4 agonist) at 4 h.	183	177	612	314	1	1691	1387	1434	0	671.026
GSE24142_DN2_VS_DN3_THYMOCYTE_ADULT_UP	NA	Genes up-regulated in adult DN2 thymocytes versus adult DN3 thymocytes.	147	1046	3556	1832	0	317	215	248	1	674.045
GSE22140_GERMFREE_VS_SPF_MOUSE_CD4_TCELL_UP	NA	Genes up-regulated in healthy CD4 [GeneID=920] T cells: germ free versus specific pathogen free.	189	256	300	266	1	1503	2177	1718	0	676.009
511681	GO:0050710	negative regulation of cytokine secretion	37	360	665	460	1	1400	812	994	0	676.195
MODULE_436	NA	Genes in the cancer module 436.	113	367	692	484	1	1074	970	946	0	676.656
GSE34392_ST2_KO_VS_WT_DAY8_LCMV_EFFECTOR_CD8_TCELL_DN	NA	Genes down-regulated in P14 CD8+ T cells: ST2 [GeneID=6761] knockout versus wildtype.	181	412	362	369	1	1632	1059	1242	0	676.977
487578	GO:0001666	response to hypoxia	224	271	294	272	1	1736	1879	1717	0	683.392
GSE9988_ANTI_TREM1_VS_VEHICLE_TREATED_MONOCYTES_DN	NA	Genes down-regulated in comparison of monocytes treated with anti-TREM1 [GeneID=54210] versus untreated monocytes.	199	905	3450	1679	0	162	527	279	1	684.427
BOSCO_INTERFERON_INDUCED_ANTIVIRAL_MODULE	NA	Genes representing interferon-induced antiviral module in sputum during asthma exacerbations.	75	100	162	118	1	2520	6348	3984	0	685.647
MTOR_UP.V1_UP	NA	Genes up-regulated by everolimus [PubChem = 6442177] in prostate tissue.	122	435	547	458	1	1000	1222	1034	0	688.166
GSE21546_UNSTIM_VS_ANTI_CD3_STIM_ELK1_KO_DP_THYMOCYTES_UP	NA	Genes up-regulated in double positive thymocytes with ELK1 [GeneID=2002] knockout: untreated versus stimulated by anti-CD3.	127	89	179	114	1	4349	4019	4159	0	688.568
GSE6269_HEALTHY_VS_STAPH_PNEUMO_INF_PBMC_DN	NA	Genes down-regulated in comparison of peripheral blood mononuclear cells (PBMC) from healthy donors versus PBMC from patients with acute S. pneumoniae infection.	156	1564	2884	2029	0	251	241	234	1	689.047
500899	GO:0031650	regulation of heat generation	12	720	2667	1280	0	119	1298	375	1	692.82
505284	GO:0042108	positive regulation of cytokine biosynthetic process	52	1150	72	277	1	1738	1980	1759	0	698.028
WANG_ESOPHAGUS_CANCER_VS_NORMAL_UP	NA	Up-regulated genes specific to esophageal adenocarcinoma (EAC) relative to normal tissue.	96	3796	2622	3058	0	388	71	164	1	708.175
499608	GO:0030198	extracellular matrix organization	174	1386	1398	1288	0	355	476	390	1	708.745
491073	GO:0006090	pyruvate metabolic process	56	264	48	99	1	6027	4353	5095	0	710.215
GSE22886_NAIVE_CD4_TCELL_VS_MONOCYTE_DN	NA	Genes down-regulated in comparison of naive CD4 [GeneID=920] T cells versus day 0 monocytes.	199	1107	1710	1271	0	699	259	400	1	713.022
KANG_IMMORTALIZED_BY_TERT_UP	NA	Up-regulated genes in the signature of adipose stromal cells (ADSC) immortalized by forced expression of telomerase (TERT) [GeneID=7015].	58	4099	3346	3581	0	486	44	142	1	713.093
1269314	R-HSA-877300	Interferon gamma signaling	84	688	115	271	1	3223	1214	1881	0	713.968
KRAS.300_UP.V1_UP	NA	Genes up-regulated in four lineages of epithelial cell lines over-expressing an oncogenic form of KRAS [Gene ID=3845] gene.	69	467	529	471	1	1047	1266	1089	0	716.184
GSE42021_TREG_PLN_VS_TREG_PRECURSORS_THYMUS_DN	NA	Genes down-regulated in T reg from: peripheral lymph nodes versus thymic precursors.	177	60	279	122	1	3125	5738	4210	0	716.673
510613	GO:0048545	response to steroid hormone	247	1061	1714	1242	0	273	692	415	1	717.935
493329	GO:0009132	nucleoside diphosphate metabolic process	67	197	47	82	1	7330	5298	6290	0	718.178
GRAESSMANN_RESPONSE_TO_MC_AND_SERUM_DEPRIVATION_UP	NA	Genes up-regulated in ME-A cells (breast cancer, sensitive to apoptotic stimuli) upon serum deprivation for 22 hr in the presence of medium concentrate (MC) from ME-C cells (breast cancer, resistant to apoptotic stimuli).	149	253	211	229	1	1439	3883	2263	0	719.88
GSE39382_IL3_VS_IL3_IL33_TREATED_MAST_CELL_DN	NA	Genes down-regulated in bone marrow-derived mast cells treated with IL3 [GeneID=3562]: control versus IL33 [GeneID=90865].	184	212	577	331	1	832	3319	1568	0	720.422
GSE1432_1H_VS_6H_IFNG_MICROGLIA_DN	NA	Genes down-regulated in comparison of microglia cells 1 h after stimulation with IFNG [GeneID=3458] versus microglia cells 6 h after the stimulation.	199	337	381	342	1	1113	2336	1525	0	722.184
489318	GO:0004252	serine-type endopeptidase activity	91	2555	3898	3060	0	337	95	171	1	723.367
SENGUPTA_NASOPHARYNGEAL_CARCINOMA_UP	NA	Genes up-regulated in nsopharyngeal carcinoma relative to the normal tissue.	246	309	843	487	1	1303	1000	1075	0	723.55
RODWELL_AGING_KIDNEY_NO_BLOOD_UP	NA	Genes whose expression increases with age in normal kidney, excluding those with higher expression in blood.	149	1388	2064	1609	0	651	176	326	1	724.247
HOXA9_DN.V1_UP	NA	Genes up-regulated in MOLM-14 cells (AML) with knockdown of HOXA9 [Gene ID=3205] gene by RNAi vs controls.	186	1366	2379	1714	0	362	278	307	1	725.395
508687	GO:0046425	regulation of JAK-STAT cascade	86	939	182	389	1	1787	1161	1354	0	725.745
GNF2_CD33	NA	Neighborhood of CD33	52	1152	2464	1596	0	199	600	331	1	726.826
GSE2706_2H_VS_8H_R848_AND_LPS_STIM_DC_DN	NA	Genes down-regulated in comparison of dendritic cells (DC) stimulated with R848 at 2 h versus DCs stimulated with LPS (TLR4 agonist) at 8 h.	190	343	435	370	1	597	3862	1429	0	727.138
488546	GO:0002673	regulation of acute inflammatory response	53	850	3871	1728	0	145	718	310	1	731.902
GSE13485_CTRL_VS_DAY7_YF17D_VACCINE_PBMC_DN	NA	Genes down-regulated in comparison of unstimulated peripheral blood mononuclear cells (PBMC) versus PBMC 7 days after stimulation with YF17D vaccine.	195	143	372	228	1	2640	2296	2355	0	732.762
ONDER_CDH1_TARGETS_3_DN	NA	Genes down-regulated in HMLE cells (immortalized nontransformed mammary epithelial) cells after loss of function of E-cadhedrin (CDH1) [GeneID=999], which was achieved either by RNAi knockdown or by expression of a dominan-negative form of CDH1.	34	557	500	499	1	497	2665	1086	0	736.148
AKT_UP.V1_UP	NA	Genes up-regulated in mouse prostate by transgenic expression of human AKT1 gene [Gene ID=207] vs controls.	121	1266	1192	1118	0	572	492	488	1	738.637
GSE360_L_MAJOR_VS_B_MALAYI_HIGH_DOSE_MAC_UP	NA	Genes up-regulated in comparison of macrophages exposed to L. major versus macrophages exposed to 50 worms/well B. malayi.	150	1405	2130	1642	0	536	225	334	1	740.559
GSE360_CTRL_VS_T_GONDII_DC_UP	NA	Genes up-regulated in untreated dendritic cells (DC) versus DCs exposed to parasite Toxoplasma gondii.	161	7016	7223	7139	0	62	119	77	1	741.42
511686	GO:0050715	positive regulation of cytokine secretion	76	1292	2235	1618	0	206	609	341	1	742.791
GSE9960_GRAM_NEG_VS_GRAM_NEG_AND_POS_SEPSIS_PBMC_UP	NA	Genes up-regulated in peripheral blood monocytes (PMBC): Gram negative sepsis versus mixed infection sepsis.	120	498	267	346	1	1293	2196	1597	0	743.345
489663	GO:0008236	serine-type peptidase activity	106	2010	3152	2425	0	390	148	228	1	743.572
751211	GO:0036293	response to decreased oxygen levels	233	302	297	286	1	1984	2099	1958	0	748.323
SEKI_INFLAMMATORY_RESPONSE_LPS_UP	NA	Genes up-regulated in hepatic stellar cells after stimulation with bacterial lipopolysacharide (LPS).	68	200	674	348	1	1457	1982	1611	0	748.751
GSE37533_UNTREATED_VS_PIOGLIZATONE_TREATED_CD4_TCELL_PPARG1_AND_FOXP3_TRASDUCED_UP	NA	Genes up-regulated in CD4 [GeneID=920] T cells over-expressing FOXP3 [GeneID=50943] and Pparg1 isoform of PPARG [GeneID=5468]: untreated versus pioglitazone [PubChem=4829].	198	2036	2102	1971	0	305	290	286	1	750.804
469186	ko05134	Legionellosis	54	204	514	309	1	1864	1981	1833	0	752.594
TTCNRGNNNNTTC_V$HSF_Q6	NA	Genes with promoter regions [-2kb,2kb] around transcription start site containing motif TTCNRGNNNNTTC. Motif does not match any known transcription factor	114	268	167	209	1	1952	4018	2722	0	754.253
TONKS_TARGETS_OF_RUNX1_RUNX1T1_FUSION_MONOCYTE_UP	NA	Genes up-regulated in monocytes by RUNX1-RUNX1T1 [GeneID=861;862] fusion.	195	215	714	375	1	2639	997	1536	0	758.947
TAKEDA_TARGETS_OF_NUP98_HOXA9_FUSION_3D_UP	NA	Genes up-regulated in CD34+ [GeneID=947] hematopoetic cells by expression of NUP98-HOXA9 fusion [GeneID=4928;3205] off a retroviral vector at 3 days after transduction.	136	128	207	165	1	3156	3994	3496	0	759.5
MODULE_306	NA	Glycolysis and TCA cycle.	25	370	17	64	1	8232	9619	9025	0	760
DAUER_STAT3_TARGETS_DN	NA	Top 50 genes down-regulated in A549 cells (lung cancer) expressing STAT3 [GeneID=6774] off an adenovirus vector.	48	77	76	58	1	9437	10315	10030	0	762.719
SWEET_LUNG_CANCER_KRAS_DN	NA	Genes down-regulated in the Kras2LA mouse lung cancer model with mutated KRAS [GeneID=3845].	280	973	2923	1598	0	379	388	366	1	764.767
GSE7509_DC_VS_MONOCYTE_WITH_FCGRIIB_STIM_DN	NA	Genes down-regulated in response to anti-FcgRIIB: dendritic cells versus monocytes.	187	195	246	218	1	2893	2688	2705	0	767.913
488548	GO:0002675	positive regulation of acute inflammatory response	25	739	2751	1323	0	183	1256	447	1	769.013
GSE9960_GRAM_NEG_VS_GRAM_POS_SEPSIS_PBMC_UP	NA	Genes up-regulated in peripheral blood monocytes (PMBC): Gram negative sepsis versus Gram positive sepsis.	175	440	380	385	1	1150	2330	1546	0	771.499
GSE3039_ALPHAALPHA_VS_ALPHABETA_CD8_TCELL_UP	NA	Genes up-regulated in T cells: CD8A [GeneID=925] versus CD8A CD8B [GeneID=925;926].	182	565	316	398	1	1663	1536	1507	0	774.459
535	ko05330	Allograft rejection	32	1629	7	92	1	6705	6197	6546	0	776.036
494123	GO:0010043	response to zinc ion	38	14300	7415	10621	0	194	19	57	1	778.073
GSE10325_CD4_TCELL_VS_MYELOID_DN	NA	Genes down-regulated in comparison of healthy CD4 [GeneID=920] T cells versus healthy myeloid cells.	196	3755	3218	3358	0	186	203	181	1	779.614
501881	GO:0032655	regulation of interleukin-12 production	47	314	74	150	1	6797	2438	4052	0	779.615
GSE2128_CTRL_VS_MIMETOPE_NEGATIVE_SELECTION_DP_THYMOCYTE_NOD_UP	NA	Genes up-regulated in NOD CD4 CD8 double positive thymocyte transgenic for the BDC2.5 TCR incubated with no peptide 0h versus NOD CD4 CD8 double positive thymocyte transgenic for the BDC2.5 TCR incubated with mimetope negative sel 16h.	187	2118	1543	1723	0	449	302	353	1	779.884
MIKKELSEN_MEF_LCP_WITH_H3K4ME3	NA	Genes with low-CpG-density promoters (LCP) bearing tri-methylation mark at H3K4 (H3K4me3) in MEF cells (embryonic fibroblasts).	92	1468	1259	1255	0	444	627	486	1	780.98
KEGG_PATHWAYS_IN_CANCER	NA	Pathways in cancer	246	2244	1355	1654	0	271	566	374	1	786.509
754579	GO:1901623	regulation of lymphocyte chemotaxis	15	947	3716	1797	0	107	1190	345	1	787.379
GSE8921_3H_VS_24H_TLR1_2_STIM_MONOCYTE_DN	NA	Genes down-regulated in monocytes in response to M. tuberculosis 19 kDa lipopeptide: 3h versus 24h.	166	540	218	324	1	2539	1582	1915	0	787.693
GSE21063_WT_VS_NFATC1_KO_3H_ANTI_IGM_STIM_BCELL_DN	NA	Genes down-regulated in B lymphocytes stimulated by anti-IgM for 3h: wildtype versus NFATC1 [GeneID=4772] knockout.	183	1596	1619	1522	0	344	542	408	1	788.02
488147	GO:0002274	myeloid leukocyte activation	93	1499	1531	1422	0	276	824	445	1	795.481
GSE34515_CD16_POS_MONOCYTE_VS_DC_DN	NA	Genes down-regulated in CD16+ monocytes versus dendritic cells.	191	1491	3332	2154	0	171	555	298	1	801.182
GSE13306_RA_VS_UNTREATED_MEM_CD4_TCELL_DN	NA	Genes down-regulated in comparison of memory CD4 [GeneID=920] T cells treated with retinoic acid (tretinoin) [PubChem=444795] versus untreated memory CD4 [GeneID=920] T cells.	169	300	232	260	1	4225	1587	2491	0	804.773
496151	GO:0016052	carbohydrate catabolic process	91	289	128	192	1	3784	3134	3385	0	806.176
500657	GO:0031406	carboxylic acid binding	108	2830	966	1566	0	407	480	418	1	809.066
1269959	R-HSA-70326	Glucose metabolism	68	296	73	143	1	5679	3751	4584	0	809.637
502359	GO:0033138	positive regulation of peptidyl-serine phosphorylation	64	1226	101	332	1	1820	2352	1990	0	812.822
GSE34006_WT_VS_A2AR_KO_TREG_DN	NA	Genes down-regulated in T reg: wildtype versus ADORA2A [GeneID=135].	176	217	286	243	1	1899	4187	2744	0	816.573
GNF2_MMP1	NA	Neighborhood of MMP1	27	411	478	416	1	788	3646	1608	0	817.88
MODULE_209	NA	Catabolic peptidases.	62	4610	6098	5217	0	307	57	130	1	823.535
GSE34156_NOD2_LIGAND_VS_TLR1_TLR2_LIGAND_6H_TREATED_MONOCYTE_DN	NA	Genes down-regulated in monocytes (6h): muramyl dipeptide [PubChem=11620162] versus M. tuberculosis 19 kDa lipopeptide.	177	2249	1709	1868	0	461	316	364	1	824.592
GNF2_HCK	NA	Neighborhood of HCK	94	1537	3576	2267	0	218	446	301	1	826.055
RASHI_RESPONSE_TO_IONIZING_RADIATION_6	NA	Cluster 6: late responding genes activated in ATM [GeneID=472] deficient but not in the wild type tissues.	76	1293	176	446	1	1856	1410	1532	0	826.603
GSE11057_CD4_CENT_MEM_VS_PBMC_DN	NA	Genes down-regulated in comparison of central memory T cells versus peripheral blood mononuclear cells (PBMC).	188	2155	4315	2949	0	202	297	232	1	827.144
500302	GO:0031012	extracellular matrix	261	7057	637	2024	0	342	363	339	1	828.333
NABA_CORE_MATRISOME	NA	Ensemble of genes encoding core extracellular matrix including ECM glycoproteins, collagens and proteoglycans	92	6523	1439	2965	0	604	100	233	1	831.171
491075	GO:0006094	gluconeogenesis	34	556	35	134	1	4664	5857	5190	0	833.942
GSE25502_WT_VS_KLF13_KO_THYMIC_MEMORY_LIKE_CD8_TCELL_DN	NA	Genes down-regulated in thymic memory like CD8 cells: wildtype versus KFL13 [GeneID=51621] knockout.	83	5489	8045	6637	0	266	41	105	1	834.796
RUIZ_TNC_TARGETS_UP	NA	Genes up-regulated in T98G cells (glioblastoma) by TNC [GeneID=3371].	119	951	3033	1615	0	334	638	432	1	835.272
751866	GO:0044724	single-organism carbohydrate catabolic process	87	318	142	211	1	3482	3357	3358	0	841.747
GSE16266_CTRL_VS_LPS_STIM_MEF_UP	NA	Genes up-regulated in mouse embryonic fibroblasts (MEF): control versus LPS.	197	1999	7183	3673	0	189	224	193	1	841.955
KEGG_HEMATOPOIETIC_CELL_LINEAGE	NA	Hematopoietic cell lineage	70	1486	1594	1445	0	403	717	493	1	844.029
MODULE_94	NA	Signaling.	239	2030	1712	1783	0	345	526	402	1	846.62
KEGG_JAK_STAT_SIGNALING_PATHWAY	NA	Jak-STAT signaling pathway	104	861	200	392	1	1146	3210	1829	0	846.74
GSE17974_IL4_AND_ANTI_IL12_VS_UNTREATED_24H_ACT_CD4_TCELL_DN	NA	Genes down-regulated in comparison of CD4 [GeneID=920] T cells treated with IL4 [GeneID=3565] and anti-IL12 at 24 h versus the untreated cells at 24 h.	130	153	237	190	1	2097	6961	3788	0	848.363
946750	GO:1990267	response to transition metal nanoparticle	119	4585	5309	4831	0	152	154	151	1	854.097
GSE360_T_GONDII_VS_B_MALAYI_HIGH_DOSE_MAC_UP	NA	Genes up-regulated in comparison of macrophages exposed to T. gondii versus macrophages exposed to 50 worms/well B. malayi.	172	2066	1509	1677	0	654	335	438	1	857.045
536	ko05332	Graft-versus-host disease	33	4199	45	407	1	2901	1257	1820	0	860.663
GSE36476_CTRL_VS_TSST_ACT_16H_MEMORY_CD4_TCELL_YOUNG_DN	NA	Genes down-regulated in comparison of untreated CD4 [GeneID=920] memory T cells from young donors versus those treated with TSST at 16 h.	191	405	404	383	1	2443	1680	1941	0	862.208
496753	GO:0016861	intramolecular oxidoreductase activity, interconverting aldoses and ketoses	11	2179	2	46	1	16153	15245	16167	0	862.37
GSE24634_TREG_VS_TCONV_POST_DAY7_IL4_CONVERSION_DN	NA	Genes down-regulated in comparison of CD25+ regulatory T cell (Treg) treated with IL4 [GeneID=3565] at day 7 versus CD25- T cells treated with IL4 [GeneID=3565] at day 7.	191	1827	4898	2879	0	328	223	259	1	863.517
506921	GO:0043901	negative regulation of multi-organism process	130	188	140	164	1	4602	4894	4711	0	878.979
GSE45365_WT_VS_IFNAR_KO_BCELL_DN	NA	Genes down-regulated in B lymphocytes: control versus primary acute viral infection.	111	629	358	441	1	2432	1416	1760	0	880.999
QI_HYPOXIA_TARGETS_OF_HIF1A_AND_FOXA2	NA	Genes up-regulated by hypoxia in TRAMP-C cells (prostatic cancer) expressing HIF1A and FOXA2 [GeneID=3091,3170] off plasmid vectors.	33	2676	28	264	1	6907	1311	2945	0	881.748
GSE1432_1H_VS_24H_IFNG_MICROGLIA_DN	NA	Genes down-regulated in comparison of microglia cells 1 h after stimulation with IFNG [GeneID=3458] versus microglia cells 24 h after the stimulation.	196	373	610	445	1	1066	3192	1752	0	882.972
MARKEY_RB1_CHRONIC_LOF_DN	NA	Genes down-regulated in MEF cells (embryonic fibroblasts) isolated from RB1 [GeneID=5925] knockout mice: chronic loss of function (LOF) of RB1.	88	4351	887	1873	0	308	625	417	1	883.765
GSE360_DC_VS_MAC_M_TUBERCULOSIS_UP	NA	Genes up-regulated in comparison of dendritic cells (DC) exposed to M. tuberculosis versus macrophages exposed to L. major.	159	301	568	390	1	1768	2483	2012	0	885.822
GSE2706_2H_VS_8H_R848_STIM_DC_DN	NA	Genes down-regulated in comparison of dendritic cells (DC) stimulated with R848 at 2 h versus DCs stimulatd with R848 for 8 h.	167	336	567	408	1	600	6773	1926	0	886.458
GSE9601_NFKB_INHIBITOR_VS_PI3K_INHIBITOR_TREATED_HCMV_INF_MONOCYTE_DN	NA	Genes down-regulated in monocytes after HCMV infection: BAY 11-7082 [PubChem=5353431] versus Ly294002 [PubChem=3973].	160	305	400	330	1	1797	3443	2389	0	887.902
488	ko04630	Jak-STAT signaling pathway	108	747	170	338	1	1279	4662	2334	0	888.196
KRAS.KIDNEY_UP.V1_DN	NA	Genes down-regulated in epithelial kidney cancer cell lines over-expressing an oncogenic form of KRAS [Gene ID=3845] gene.	63	497	528	489	1	1235	2370	1621	0	890.32
GSE2405_HEAT_KILLED_LYSATE_VS_LIVE_A_PHAGOCYTOPHILUM_STIM_NEUTROPHIL_24H_UP	NA	Genes up-regulated in polymorphonuclear leukocytes (24h): treated by heat killed HC60 cell (promyelocytic leukemia) lysate versus A. phagocytophilum infection.	167	2416	3447	2784	0	313	282	285	1	890.752
GSE2706_UNSTIM_VS_8H_R848_DC_UP	NA	Genes up-regulated in comparison of unstimulated dendritic cells (DC) at 0 h versus DCs stimulated with R848 for 8 h.	160	2692	1996	2243	0	517	264	354	1	891.079
510716	GO:0048661	positive regulation of smooth muscle cell proliferation	68	756	181	350	1	2053	2738	2271	0	891.544
GSE3982_DC_VS_CENT_MEMORY_CD4_TCELL_UP	NA	Genes up-regulated in comparison of dendritic cells (DC) versus central memory CD4 [GeneID=920] T cells.	194	2378	2417	2312	0	518	246	346	1	894.4
GSE7348_UNSTIM_VS_LPS_STIM_MACROPHAGE_DN	NA	Genes down-regulated in macrophages: untreated versus LPS.	147	184	807	368	1	2967	1757	2196	0	898.959
198794	WP530	Cytokines and Inflammatory Response	20	208	752	378	1	2463	2064	2170	0	905.682
GNF2_FOS	NA	Neighborhood of FOS	41	1088	3229	1794	0	240	1021	463	1	911.385
508233	GO:0045926	negative regulation of growth	183	1965	2594	2180	0	523	311	382	1	912.557
501200	GO:0031960	response to corticosteroid	131	1566	2023	1694	0	349	845	499	1	919.405
489	ko04640	Hematopoietic cell lineage	79	1866	1747	1719	0	404	721	494	1	921.513
512225	GO:0051341	regulation of oxidoreductase activity	62	4603	2427	3235	0	1184	63	263	1	922.391
GSE11057_CD4_EFF_MEM_VS_PBMC_DN	NA	Genes down-regulated in comarison of effector memory T cells versus peripheral blood mononuclear cells (PBMC).	195	1934	5035	3019	0	292	301	284	1	925.957
GSE7548_DAY7_VS_DAY28_PCC_IMMUNIZATION_CD4_TCELL_UP	NA	Genes up-regulated in CD4 [GeneID=920] T cells from lymph nodes: naÃ¯ve versus day 28 after immunization.	163	2847	1657	2082	0	880	214	412	1	926.166
518578	GO:0097028	dendritic cell differentiation	29	5972	10186	7854	0	893	14	110	1	929.484
498499	GO:0019674	NAD metabolic process	49	333	51	123	1	7056	6939	7062	0	932.001
507456	GO:0045055	regulated exocytosis	152	3759	2205	2777	0	553	191	313	1	932.309
139696	META_ANAEROFRUCAT-PWY	homolactic fermentation	11	279	455	337	1	2342	3096	2587	0	933.712
MODULE_107	NA	Genes in the cancer module 107.	56	2699	4834	3483	0	170	406	251	1	935.004
DER_IFN_ALPHA_RESPONSE_UP	NA	Genes up-regulated in HT1080 cells (fibrosarcoma) by treatment with interferon alpha for 6 h.	71	488	143	262	1	4364	2638	3337	0	935.037
512268	GO:0051384	response to glucocorticoid	119	1572	2238	1796	0	333	837	487	1	935.228
292	ko00052	Galactose metabolism	23	1006	29	174	1	4972	5267	5090	0	941.095
MTOR_UP.V1_DN	NA	Genes down-regulated by everolimus [PubChem = 6442177] in prostate tissue.	127	4006	4855	4311	0	506	96	209	1	949.21
GROSS_HYPOXIA_VIA_ELK3_AND_HIF1A_UP	NA	Genes up-regulated in SEND cells (skin endothelium) at hypoxia after knockdown of ELK3 [GeneID=2004] and HIF1A [GeneID=3091] by RNAi.	127	173	177	179	1	4345	5958	5069	0	952.55
MOSERLE_IFNA_RESPONSE	NA	Top 50 genes up-regulated in ovarian cancer progenitor cells (also known as side population, SP, cells) in response to interferon alpha (IFNA).	31	52	494	161	1	4201	7557	5636	0	952.573
GSE19401_PAM2CSK4_VS_RETINOIC_ACID_AND_PAM2CSK4_STIM_FOLLICULAR_DC_DN	NA	Genes down-regulated in the in vitro follicular dendritic cells from peripheral lymph nodes (96h): Pam2CSK4 versus tretinoin [PubChem=444795] and Pam2CSK4.	195	3664	1551	2305	0	534	330	394	1	952.98
335	ko00410	beta-Alanine metabolism	25	2996	5835	4089	0	3310	17	225	1	959.179
490159	GO:0004857	enzyme inhibitor activity	227	2075	2038	1958	0	746	340	471	1	960.322
488449	GO:0002576	platelet degranulation	74	6219	7799	6989	0	457	42	132	1	960.494
GSE29618_BCELL_VS_PDC_DAY7_FLU_VACCINE_DN	NA	Genes down-regulated in comparison of B cells from influenza vaccinee at day 7 post-vaccination versus plasmacytoid dendritic cells (pDC) at day 7 post-vaccination.	184	2021	3740	2660	0	425	309	347	1	960.739
GSE40666_WT_VS_STAT1_KO_CD8_TCELL_WITH_IFNA_STIM_90MIN_DN	NA	Genes down-regulated in CD8 T cells treated by interferon alpha: STAT1 [GeneID=6772] knockout versus STAT4 [GeneID=6775].	165	213	322	256	1	5032	2650	3617	0	962.264
488816	GO:0003018	vascular process in circulatory system	112	2315	6127	3648	0	353	204	255	1	964.49
GSE2706_LPS_VS_R848_AND_LPS_8H_STIM_DC_DN	NA	Genes down-regulated in comparison of dendritic cells (DC) stimulated with LPS (TLR4 agonist) at 8 h versus DCs stimulated with LPS (TLR4 agonist) and R848 for 8 h.	142	316	217	255	1	4438	3138	3707	0	972.258
GSE42021_TCONV_PLN_VS_CD24HI_TCONV_THYMUS_UP	NA	Genes up-regulated in T conv: peripheral lymph nodes versus thymic CD24 high [GeneID=100133941].	187	331	731	463	1	1139	4006	2052	0	974.718
GSE36527_CD69_NEG_VS_POS_TREG_CD62L_LOS_KLRG1_NEG_UP	NA	Genes up-regulated in KLRG1- SELL low [GeneID=10219;6402] T reg: CD69- [GeneID=969] versus CD69+ [GeneID=969].	169	257	412	311	1	3442	2844	3075	0	977.919
488811	GO:0003013	circulatory system process	227	2558	4560	3300	0	288	322	293	1	983.311
BMI1_DN_MEL18_DN.V1_UP	NA	Genes up-regulated in DAOY cells (medulloblastoma) upon knockdown of BMI1 and PCGF2 [Gene ID=648, 7703] genes by RNAi.	112	1758	4024	2581	0	770	202	376	1	985.117
DER_IFN_GAMMA_RESPONSE_UP	NA	Genes up-regulated in HT1080 (fibrosarcoma) cells by treatment with interferon gamma for 6 h.	67	731	136	300	1	2863	3906	3290	0	993.479
198886	WP455	GPCRs, Class A Rhodopsin-like	83	2088	2623	2264	0	351	623	437	1	994.67
MODULE_63	NA	Porins / transporters.	122	6405	7480	6946	0	224	98	144	1	1000.11
BOYLAN_MULTIPLE_MYELOMA_C_D_DN	NA	Genes down-regulated both in group C and D of tumors arising from overexpression of BCL2L1 and MYC [GeneID=598;4609] in plasma cells.	191	1826	5713	3136	0	484	229	320	1	1001.76
83105	hsa05200	Pathways in cancer	294	3458	1852	2445	0	330	568	411	1	1002.44
DURAND_STROMA_S_UP	NA	Genes up-regulated in the HSC supportive stromal cell lines.	180	2953	4392	3471	0	168	534	291	1	1005.02
GAUSSMANN_MLL_AF4_FUSION_TARGETS_E_UP	NA	Up-regulated genes from the set E (Fig. 5a): specific signature shared by cells expressing either MLL-AF4 [GeneID=4297;4299] or AF4-MLL fusion proteins alone, and those expressing both fusion proteins.	62	1603	3347	2241	0	576	417	456	1	1010.89
MODULE_122	NA	Adhesion molecules.	78	1838	3007	2276	0	532	438	451	1	1013.15
LIU_VAV3_PROSTATE_CARCINOGENESIS_UP	NA	Selected genes up-regulated in prostate tumors developed by transgenic mice overexpressing VAV3 [GeneID=10451] in prostate epithelium.	62	2256	3029	2533	0	306	603	407	1	1015.35
498164	GO:0019319	hexose biosynthetic process	39	693	37	160	1	5576	7296	6453	0	1016.11
STTTCRNTTT_V$IRF_Q6	NA	Genes with promoter regions [-2kb,2kb] around transcription start site containing motif STTTCRNTTT. Motif does not match any known transcription factor	148	190	809	376	1	3020	2645	2753	0	1017.41
491735	GO:0006874	cellular calcium ion homeostasis	211	3090	2444	2657	0	315	546	391	1	1019.26
GSE37533_PPARG1_FOXP3_VS_FOXP3_TRANSDUCED_CD4_TCELL_PIOGLITAZONE_TREATED_UP	NA	Genes up-regulated in CD4 [GeneID=920] T cells treated with pioglitazone [PubChem=4829] and over-expressing: FOXP3 [GeneID=50943] and PPARg1 isoform of PPARG [GeneID=5468] versus FOXP3 [GeneID=50943].	183	95	247	151	1	5271	8819	6883	0	1019.48
SERVITJA_ISLET_HNF1A_TARGETS_UP	NA	Genes up-regulated in pancreatic islets upon knockout of HNF1A [GeneID=6927].	95	2073	3320	2544	0	876	213	409	1	1020.05
987835	GO:1903034	regulation of response to wounding	176	2215	2538	2295	0	708	333	455	1	1021.87
GSE17721_PAM3CSK4_VS_GADIQUIMOD_12H_BMDC_DN	NA	Genes down-regulated in comparison of dendritic cells (DC) stimulated with Pam3Csk4 (TLR1/2 agonist) at 12 h versus DC cells stimulated with Gardiquimod (TLR7 agonist) at 12 h.	167	454	406	402	1	2623	2808	2617	0	1025.69
TONKS_TARGETS_OF_RUNX1_RUNX1T1_FUSION_ERYTHROCYTE_UP	NA	Genes up-regulated in erythroid lineage cells by RUNX1-RUNX1T1 [GeneID=861;862] fusion .	145	1269	4366	2279	0	1316	186	462	1	1026.11
518889	GO:2000242	negative regulation of reproductive process	76	362	678	467	1	1334	4219	2273	0	1030.29
496627	GO:0016706	oxidoreductase activity, acting on paired donors, with incorporation or reduction of molecular oxygen, 2-oxoglutarate as one donor, and incorporation of one atom each of oxygen into both donors	41	3583	40	362	1	2554	3559	2952	0	1033.74
GSE42088_2H_VS_24H_LEISHMANIA_INF_DC_UP	NA	Genes up-regulated in dendritic cells infected by Leishmania major: 2h versus 24h.	198	3863	2384	2935	0	443	329	365	1	1035.02
982271	GO:0061621	canonical glycolysis	21	112	465	225	1	4509	5150	4783	0	1037.39
GSE17974_CTRL_VS_ACT_IL4_AND_ANTI_IL12_0.5H_CD4_TCELL_UP	NA	Genes up-regulated in comparison of untreated CD4 [GeneID=920] T cells at 0 h versus the cells treated with IL4 [GeneID=3565] and anti-IL12 at 0.5 h.	102	5918	5663	5737	0	450	91	189	1	1041.29
YANG_BCL3_TARGETS_UP	NA	Genes up-regulated in neonatal cardiac myocytes upon knockdown of BCL3 [GeneID=602] by RNAi.	261	225	388	284	1	4319	3427	3819	0	1041.44
GSE21927_SPLEEN_C57BL6_VS_4T1_TUMOR_BALBC_MONOCYTES_DN	NA	Genes down-regulated in CD11b+ cells from spleen of healthy C57BL6 mice versus CD11b+ cells from tumor infiltrating monocytes of BALB/c mice bearing 4T1 mammary carcinoma.	192	84	281	152	1	5877	8533	7155	0	1042.86
490653	GO:0005578	proteinaceous extracellular matrix	132	5868	2277	3523	0	228	452	309	1	1043.36
GSE17974_IL4_AND_ANTI_IL12_VS_UNTREATED_48H_ACT_CD4_TCELL_DN	NA	Genes down-regulated in comparison of CD4 [GeneID=920] T cells treated with IL4 [GeneID=3565] and anti-IL12 at 48 h versus the untreated cells at 48 h.	138	251	576	366	1	1917	4869	2992	0	1046.46
GSE34205_HEALTHY_VS_FLU_INF_INFANT_PBMC_DN	NA	Genes down-regulated in comparison of peripheral blood mononuclear cells (PBMC) from healthy donors versus PBMCs from infanct with acute influenza infection.	189	339	729	472	1	3750	1591	2335	0	1049.82
ZHAN_MULTIPLE_MYELOMA_CD1_AND_CD2_DN	NA	Genes commonly down-regulated in CD-1 and CD-2 clusters of multiple myeloma samples and which were higher expressed in the CD-1 group.	47	2945	69	424	1	2119	3466	2612	0	1052.37
GSE3039_CD4_TCELL_VS_ALPHABETA_CD8_TCELL_UP	NA	Genes up-regulated in T cells: CD4 [GeneID=920] versus CD8A CD8B [GeneID=925;926].	160	2113	2919	2390	0	823	299	465	1	1054.21
BIOCARTA_INFLAM_PATHWAY	NA	Cytokines and Inflammatory Response	21	221	932	425	1	2654	2788	2625	0	1056.23
513507	GO:0055074	calcium ion homeostasis	221	2899	2479	2596	0	309	675	430	1	1056.54
MODULE_19	NA	Adrenal gland - metabolic genes.	224	1637	4493	2623	0	585	355	427	1	1058.31
GROSS_HYPOXIA_VIA_ELK3_ONLY_UP	NA	Genes specifically up-regulated in SEND cells (skin endothelium) at hypoxia after knockdown of ELK3 [GeneID=2004] by RNAi.	29	919	25	148	1	9143	6283	7668	0	1065.3
491620	GO:0006735	NADH regeneration	22	125	469	237	1	4712	4964	4803	0	1066.92
516173	GO:0071248	cellular response to metal ion	102	7579	3060	4707	0	153	439	243	1	1069.49
1458272	WP3614	Photodynamic therapy-induced HIF-1 survival signaling	31	285	491	356	1	1645	6583	3218	0	1070.33
516438	GO:0071514	genetic imprinting	16	10844	12	344	1	6240	1844	3335	0	1071.09
987836	GO:1903035	negative regulation of response to wounding	117	2559	2555	2466	0	399	635	470	1	1076.58
GSE42724_NAIVE_BCELL_VS_PLASMABLAST_DN	NA	Genes down-regulated in B lymphocytes: naÃ¯ve versus plasmablasts.	182	3078	3909	3350	0	176	756	351	1	1084.37
HAN_JNK_SINGALING_UP	NA	Genes up-regulated in 3T3 cells (fibroblast) upon activation of JNK pathway.	29	252	861	435	1	2405	3233	2704	0	1084.55
GSE360_T_GONDII_VS_B_MALAYI_LOW_DOSE_DC_DN	NA	Genes down-regulated in comparison of dendritic cells (DC) exposed to T. gondii versus DCs exposed to 5 worms/well B. malayi.	167	6163	12169	8794	0	102	194	135	1	1089.58
HALLMARK_COMPLEMENT	NA	Genes encoding components of the complement system, which is part of the innate immune system.	172	3266	1997	2463	0	418	656	483	1	1090.7
492390	GO:0008015	blood circulation	217	2742	4090	3246	0	419	351	367	1	1091.46
GSE32986_GMCSF_AND_CURDLAN_LOWDOSE_VS_GMCSF_AND_CURDLAN_HIGHDOSE_STIM_DC_DN	NA	Genes down-regulated in bone marrow-derived dendritic cells treated by CSF2 [GeneID=1437] and 1,3-beta-D-oligoglucan [PubChem=11375554]: low dose versus high dose.	108	2833	5029	3654	0	541	220	330	1	1098.1
VERHAAK_AML_WITH_NPM1_MUTATED_DN	NA	Genes down-regulated in acute myeloid leukemia (AML) patients with mutated NPM1 [GeneID=4869].	195	5879	8717	7182	0	147	208	168	1	1098.44
982265	GO:0061615	glycolytic process through fructose-6-phosphate	23	135	470	246	1	4989	4886	4916	0	1099.7
510715	GO:0048660	regulation of smooth muscle cell proliferation	98	754	291	439	1	2415	3338	2761	0	1100.94
GSE19198_CTRL_VS_IL21_TREATED_TCELL_6H_UP	NA	Genes up-regulated in T cells: control (0h) versus IL21 [GeneID=59067] treatment for 6h.	196	500	397	418	1	6123	1438	2902	0	1101.38
505928	GO:0042832	defense response to protozoan	18	244	475	322	1	3891	3723	3777	0	1102.81
GROSS_HYPOXIA_VIA_ELK3_DN	NA	Genes down-regulated in SEND cells (skin endothelium) at hypoxia with ELK3 [GeneID=2004] knockdown by RNAi.	138	250	189	215	1	5302	6062	5682	0	1105.27
GSE34156_NOD2_LIGAND_VS_TLR1_TLR2_LIGAND_6H_TREATED_MONOCYTE_UP	NA	Genes up-regulated in monocytes (6h): muramyl dipeptide [PubChem=11620162] versus M. tuberculosis 19 kDa lipopeptide.	172	313	319	302	1	4458	3818	4113	0	1114.51
CTIP_DN.V1_UP	NA	Genes up-regulated in MCF10A cells (breast cancer) upon knockdown of RBBP8 [Gene ID=RBBP8] gene by RNAi.	55	5608	2393	3535	0	324	415	352	1	1115.49
507	ko04940	Type I diabetes mellitus	37	1350	23	181	1	5273	8885	6914	0	1118.68
490994	GO:0006006	glucose metabolic process	95	310	145	210	1	6944	5104	5990	0	1121.56
GSE37534_UNTREATED_VS_ROSIGLITAZONE_TREATED_CD4_TCELL_PPARG1_AND_FOXP3_TRASDUCED_DN	NA	Genes down-regulated in CD4 [GeneID=920] T ceels over-expressing FOXP3 [GeneID=920] and PPARg1 isoform of PPARG [GeneID=5468]: untreated versus rosiglitazone [PubChem=77999].	182	236	591	353	1	4138	3141	3566	0	1121.96
GSE26343_WT_VS_NFAT5_KO_MACROPHAGE_DN	NA	Genes down-regulated in bone marrow-derived macrophages: wildtype versus NFAT5 [GeneID=10725] knockout.	186	377	420	379	1	3600	3223	3350	0	1126.79
502368	GO:0033147	negative regulation of intracellular estrogen receptor signaling pathway	10	8489	1	78	1	16330	15299	16317	0	1128.15
GSE13547_2H_VS_12_H_ANTI_IGM_STIM_BCELL_UP	NA	Genes up-regulated in B lymphocytes stimulated by anti-IgM: 2h versus 12h.	134	324	303	297	1	3008	6203	4298	0	1129.83
GSE2706_R848_VS_R848_AND_LPS_8H_STIM_DC_DN	NA	Genes down-regulated in comparison of dendritic cells (DC) stimulated with R848 at 8 h versus DCs stimulated with LPS (TLR4 agonist) and R848 for 8 h.	163	369	312	321	1	3117	5159	3997	0	1132.71
812256	hsa04668	TNF signaling pathway	104	260	538	355	1	3741	3675	3678	0	1142.67
488581	GO:0002708	positive regulation of lymphocyte mediated immunity	77	1796	77	352	1	5068	2763	3719	0	1144.15
GSE360_L_DONOVANI_VS_B_MALAYI_LOW_DOSE_DC_DN	NA	Genes down-regulated in comparison of dendritic cells (DC) exposed to L. donovani versus DCs exposed to 5 worm/well B. malayi.	184	2525	6801	4055	0	831	137	323	1	1144.45
APPEL_IMATINIB_RESPONSE	NA	Genes up-regulated by imatinib [PubChem=5291] during dendritic cell differentiation.	31	2458	3526	2831	0	641	403	476	1	1160.84
GSE42021_TREG_PLN_VS_CD24LO_TREG_THYMUS_DN	NA	Genes down-regulated in T reg: peripheral lymph nodes versus thymic CD24 low [GeneID=100133941].	163	174	315	231	1	3880	8684	5843	0	1161.78
1184427	GO:1903901	negative regulation of viral life cycle	76	243	84	138	1	8330	11150	9802	0	1163.05
GSE2585_CTEC_VS_MTEC_THYMUS_DN	NA	Genes down-regulated in thymic epithelial cells: cortical (cTEC) versus medullary (mTEC).	149	570	295	386	1	3935	3246	3527	0	1166.8
GSE36888_STAT5_AB_KNOCKIN_VS_WT_TCELL_IL2_TREATED_2H_UP	NA	Genes up-regulated in T cells stimulated by IL2 [GeneID=3558] for 2h: STAT5 double knock-in versus wildtype.	190	11270	11761	11849	0	85	157	115	1	1167.32
MIKKELSEN_MCV6_HCP_WITH_H3K27ME3	NA	Genes with high-CpG-density promoters (HCP) bearing the tri-methylation mark at H3K27 (H3K27me3) in MCV6 cells (embryonic fibroblasts trapped in a differentiated state).	123	2910	6883	4375	0	233	464	315	1	1173.94
GSE6674_CPG_VS_CPG_AND_ANTI_IGM_STIM_BCELL_DN	NA	Genes down-regulated in B lymphocytes: CpG oligodeoxynucleotide 1826 versus anti IgM and CpG oligodeoxynucleotide 1826.	189	769	209	381	1	4572	2954	3634	0	1176.67
LIAN_LIPA_TARGETS_6M	NA	Genes up-regulated at 6 months of age in lungs from LIPA [GeneID=3988] knockout mice, which display pulmonary pathology.	61	6520	11387	8753	0	555	45	159	1	1179.71
AKT_UP.V1_DN	NA	Genes down-regulated in mouse prostate by transgenic expression of human AKT1 gene [Gene ID=207] vs controls.	122	3649	2962	3189	0	445	498	439	1	1183.2
GSE2405_0H_VS_3H_A_PHAGOCYTOPHILUM_STIM_NEUTROPHIL_UP	NA	Genes up-regulated in polymorphonuclear leukocytes (3h): control versus infection by A. phagocytophilum.	145	7025	9539	8288	0	301	105	170	1	1187
490615	GO:0005506	iron ion binding	89	2449	97	457	1	2660	3703	3086	0	1187.56
SNF5_DN.V1_DN	NA	Genes down-regulated in MEF cells (embryonic fibroblasts) with knockout of SNF5 [Gene ID=6598] gene.	94	2756	8642	4783	0	634	147	295	1	1187.85
GSE22886_NAIVE_TCELL_VS_MONOCYTE_DN	NA	Genes down-regulated in comparison of naive CD4 [GeneID=920] CD8 T cells versus monocytes cultured for 0 days.	200	2090	4750	3049	0	468	532	466	1	1191.99
GSE32986_UNSTIM_VS_GMCSF_AND_CURDLAN_LOWDOSE_STIM_DC_UP	NA	Genes up-regulated in bone marrow-derived dendritic cells: unstimulated versus CSF2 [GeneID=1437] and low dose of 1,3-beta-D-oligoglucan [PubChem=11375554].	184	425	225	293	1	3489	6857	4865	0	1193.92
GSE13485_CTRL_VS_DAY3_YF17D_VACCINE_PBMC_DN	NA	Genes down-regulated in comparison of unstimulated peripheral blood mononuclear cells (PBMC) versus PBMC 3 days after stimulation with YF17D vaccine.	192	132	423	233	1	4825	7648	6119	0	1194.04
RIGGI_EWING_SARCOMA_PROGENITOR_DN	NA	Genes down-regulated in mesenchymal stem cells (MSC) engineered to express EWS-FLI1 [GeneID=2130;2321] fusion protein.	99	3072	3775	3295	0	258	834	435	1	1197.22
510596	GO:0048525	negative regulation of viral process	92	292	149	206	1	6668	7119	6967	0	1198
492544	GO:0008203	cholesterol metabolic process	78	4863	6950	5773	0	160	428	249	1	1198.95
JAATINEN_HEMATOPOIETIC_STEM_CELL_DN	NA	Genes down-regulated in CD133+ [GeneID=8842] cells (hematopoietic stem cells, HSC) compared to the CD133- cells.	187	2659	11197	5397	0	302	255	268	1	1202.66
490995	GO:0006007	glucose catabolic process	26	119	652	267	1	5615	5318	5446	0	1205.85
496150	GO:0016051	carbohydrate biosynthetic process	99	403	124	222	1	5869	7205	6596	0	1210.09
487501	GO:0001562	response to protozoan	19	265	647	391	1	4077	3514	3753	0	1211.37
GNF2_CD1D	NA	Neighborhood of CD1D	45	1842	6634	3372	0	201	1085	436	1	1212.51
GSE22935_WT_VS_MYD88_KO_MACROPHAGE_UP	NA	Genes up-regulated in macrophages: wildtype versus MYD88 [GeneID=4615] knockout.	184	3884	2826	3210	0	657	367	459	1	1213.83
GSE33424_CD161_INT_VS_NEG_CD8_TCELL_UP	NA	Genes up-regulated in CD8 T cells: KLRB1 int [GeneID=3820] versus KLRB1- [GeneID=3820].	189	126	382	220	1	6775	6498	6719	0	1215.8
RUTELLA_RESPONSE_TO_HGF_DN	NA	Genes down-regulated in peripheral blood monocytes by HGF [GeneID=3082].	233	2824	3588	3087	0	378	688	479	1	1216.01
GSE26030_TH1_VS_TH17_RESTIMULATED_DAY15_POST_POLARIZATION_UP	NA	Genes up-regulated in T helper cells 15 days post polarization and stimulated with anti-CD3 and anti-CD28: Th1 versus Th17.	180	4671	9857	6794	0	267	199	218	1	1217
GSE11864_CSF1_VS_CSF1_IFNG_IN_MAC_DN	NA	Genes down-regulated in comparison of macrophages cultured with M-CSF [GeneID=1435] versus macrophages cultured with M-CSF [GeneID=1435] and IFNG [GeneID=3458].	168	463	571	492	1	3398	2806	3024	0	1219.76
493308	GO:0009109	coenzyme catabolic process	62	384	63	155	1	11415	7807	9608	0	1220.34
GSE25085_FETAL_BM_VS_ADULT_BM_SP4_THYMIC_IMPLANT_UP	NA	Genes up-regulated in thymic implants from fetal versus those from adult bone marrow.	190	551	422	450	1	3045	3734	3317	0	1221.74
501889	GO:0032663	regulation of interleukin-2 production	46	9180	9907	9773	0	614	39	154	1	1226.8
GSE38681_WT_VS_LYL1_KO_LYMPHOID_PRIMED_MULTIPOTENT_PROGENITOR_DN	NA	Genes down-regulated in lymphoid primed multipotent progenitors: wildtype versus LYL1 [GeneID=4066] knockout.	183	240	564	349	1	4180	4669	4385	0	1237.08
MAHADEVAN_RESPONSE_TO_MP470_UP	NA	Top genes up-regulated in the GIST (gastrointestinal stromal tumor) cell line resistant to imatinib [PubChem=5291] after treatment with MP470, a protein kinase inhibitor.	17	230	651	371	1	2024	8616	4156	0	1241.72
ONDER_CDH1_TARGETS_1_DN	NA	Genes down-regulated in HMLE cells (mmortalized nontransformed mammary epithelial) by expression of a dominant-negative form of E-cadhedrin (CDH1) [GeneID=999].	138	881	317	500	1	1916	5138	3085	0	1241.97
GSE11864_CSF1_VS_CSF1_IFNG_IN_MAC_UP	NA	Genes up-regulated in comparison of macrophages cultured with M-CSF [GeneID=1435] versus macrophages cultured with M-CSF [GeneID=1435] and IFNG [GeneID=3458].	181	3712	7703	5273	0	332	283	296	1	1249.32
GSE21360_NAIVE_VS_QUATERNARY_MEMORY_CD8_TCELL_DN	NA	Genes down-regulated inCD8 T cells: naÃ¯ve versus 4' memory.	188	61	262	115	1	12999	14174	13664	0	1253.54
YAO_TEMPORAL_RESPONSE_TO_PROGESTERONE_CLUSTER_16	NA	Genes co-regulated in uterus during a time course response to progesterone [PubChem=5994]: SOM cluster 16.	55	2637	4507	3323	0	619	411	473	1	1253.71
ACEVEDO_FGFR1_TARGETS_IN_PROSTATE_CANCER_MODEL_DN	NA	Genes down-regulated during prostate cancer progression in the JOCK1 model due to inducible activation of FGFR1 [GeneID=2260] gene in prostate.	166	3705	4007	3745	0	376	533	421	1	1255.65
516546	GO:0071622	regulation of granulocyte chemotaxis	34	322	762	465	1	3027	3955	3399	0	1257.19
GSE24142_ADULT_VS_FETAL_DN2_THYMOCYTE_UP	NA	Genes up-regulated in comparison of adult DN2 thymocytes versus fetal DN2 thymocytes.	167	3049	5274	3915	0	599	308	406	1	1260.75
514625	GO:0061077	chaperone-mediated protein folding	58	345	88	178	1	10916	7140	8951	0	1262.25
REACTOME_METABOLISM_OF_CARBOHYDRATES	NA	Genes involved in Metabolism of carbohydrates	173	596	320	410	1	4493	3426	3906	0	1265.49
486557	GO:0051082	unfolded protein binding	97	228	126	173	1	8792	9624	9360	0	1272.51
GSE35685_CD34POS_CD38NEG_VS_CD34POS_CD10POS_BONE_MARROW_DN	NA	Genes down-regulated in the bone marrow CD34+ [GeneID=947] cells: CD38- [GeneID=952] versus MME+ [GeneID=4311].	192	414	608	479	1	3167	3762	3391	0	1274.48
498627	GO:0046686	response to cadmium ion	42	14571	9151	11879	0	742	27	137	1	1275.7
504480	GO:0035296	regulation of tube diameter	80	2669	6421	4054	0	411	456	410	1	1289.24
487324	GO:0001101	response to acid chemical	255	2087	6681	3620	0	431	570	464	1	1296.02
504335	GO:0035150	regulation of tube size	85	3022	6756	4420	0	364	453	384	1	1302.8
GSE43863_TFH_VS_LY6C_INT_CXCR5POS_MEMORY_CD4_TCELL_UP	NA	Genes up-regulated in CD4 [GeneID=920] SMARTA memory T cells: follicular helper (Tfh) versus Ly6c int CXCR5+ [GeneID=643].	159	347	301	307	1	4569	6880	5599	0	1311.07
GSE13485_DAY1_VS_DAY7_YF17D_VACCINE_PBMC_DN	NA	Genes down-regulated in comparison of unstimulated peripheral blood mononuclear cells (PBMC) 1 day after stimulation with YF17D vaccine versus PBMC 7 days after the stimulation.	194	154	336	224	1	7108	8270	7753	0	1317.83
GROSS_HIF1A_TARGETS_DN	NA	Genes down-regulated in SEND cells (skin endothelium) at normal oxygen (normoxia) conditions after knockdown of HIF1A [GeneID=3091] by RNAi.	19	138	462	247	1	11225	4329	7038	0	1318.48
GSE18281_SUBCAPSULAR_VS_CENTRAL_CORTICAL_REGION_OF_THYMUS_DN	NA	Genes down-regulated in thymus cortical regions: subcapsular versus central cortical.	184	426	427	400	1	7542	2617	4413	0	1328.61
509047	GO:0046824	positive regulation of nucleocytoplasmic transport	96	1208	187	442	1	3164	5103	4005	0	1330.49
GSE30971_WBP7_HET_VS_KO_MACROPHAGE_4H_LPS_STIM_DN	NA	Genes down-regulated in bone marrow-derived macrophages treated with LPS for 4h: heterozygous versus homozygous knockout of MLL4 [GeneID=9757].	187	9217	8433	8991	0	192	231	197	1	1330.87
500600	GO:0031341	regulation of cell killing	53	2463	79	413	1	5607	3354	4316	0	1335.11
GSE5589_IL6_KO_VS_IL10_KO_LPS_AND_IL10_STIM_MACROPHAGE_45MIN_UP	NA	Genes up-regulated in bone marrow-derived macrophages at 45 min of stimulation by IL10 [GeneID=3486] and LPS: IL6 [GeneID=3469] knockout versus IL10 [GeneID=3486] knockout.	166	3708	4597	4043	0	465	485	443	1	1338.3
DER_IFN_BETA_RESPONSE_UP	NA	Genes up-regulated in HT1080 (fibrosarcoma) cells by treatment with interferon beta for 6 h.	98	478	175	279	1	5804	7007	6449	0	1341.37
SABATES_COLORECTAL_ADENOMA_DN	NA	Genes down-regulated in colorectal adenoma compared to normal mucosa samples.	104	2570	5473	3635	0	628	465	495	1	1341.39
GSE24634_TREG_VS_TCONV_POST_DAY5_IL4_CONVERSION_DN	NA	Genes down-regulated in comparison of CD25+ T cells treated with IL4 [GeneID=3565] versus CD25- T cells treated with IL4 [GeneID=3565] at day 5.	190	4288	4487	4286	0	596	345	425	1	1349.65
VALK_AML_CLUSTER_5	NA	Top 40 genes from cluster 5 of acute myeloid leukemia (AML) expression profile; 96% of the samples are FAB M4 or M5 subtype.	33	4214	4759	4379	0	326	586	416	1	1349.69
GSE20715_0H_VS_48H_OZONE_LUNG_DN	NA	Genes down-regulated in comparison of lung tissue from wild type mice subjected to ozone for 0 h versus that from wild type mice subjected to ozone for 48 h.	160	571	268	374	1	3738	6465	4890	0	1352.35
512093	GO:0051187	cofactor catabolic process	67	441	67	176	1	11924	8765	10408	0	1353.44
GSE26030_TH1_VS_TH17_DAY5_POST_POLARIZATION_UP	NA	Genes up-regulated in T helper cells 5 days post polarization: Th1 versus Th17.	173	106	314	187	1	9459	9952	9865	0	1358.22
GNF2_CD14	NA	Neighborhood of CD14	35	2908	6072	4105	0	248	949	453	1	1363.66
MODULE_54	NA	Cell cycle (expression cluster).	202	406	606	468	1	4469	3637	4016	0	1370.94
502356	GO:0033135	regulation of peptidyl-serine phosphorylation	89	1361	195	493	1	2661	5552	3817	0	1371.78
484	ko04610	Complement and coagulation cascades	46	2869	5416	3842	0	300	957	492	1	1374.87
TAVOR_CEBPA_TARGETS_UP	NA	Genes up-regulated in KCL22 cells (chronic myelogenous leukemia, CML, with BCR-ABL1 [GeneID=613;25] fusion) by expression of CEBPA [GeneID=1050].	44	3940	5430	4504	0	280	708	420	1	1375.38
GSE37416_CTRL_VS_12H_F_TULARENSIS_LVS_NEUTROPHIL_DN	NA	Genes down-regulated in comparison of control polymorphonuclear leukocytes (PMN) at 12 h versus PMN treated with F. tularensis vaccine at 12 h.	189	92	196	126	1	13025	17133	15177	0	1382.86
GSE22589_HEALTHY_VS_HIV_INFECTED_DC_DN	NA	Genes down-regulated in monocyte-derived dendritic cells: control versus HIV infection.	162	363	596	432	1	3041	6620	4453	0	1386.97
217150	ko05164	Influenza A	147	291	227	251	1	7276	7996	7716	0	1391.66
413342	hsa_M00003	Gluconeogenesis, oxaloacetate => fructose-6P	12	307	456	357	1	5082	5969	5483	0	1399.08
516166	GO:0071241	cellular response to inorganic substance	122	9937	3269	5648	0	284	467	350	1	1405.99
GSE26559_TCF1_KO_VS_WT_LIN_NEG_CELL_DN	NA	Genes down-regulated in lin- cells: TCF7 [GeneID=6932] knockout versus wildtype.	119	6138	5513	5779	0	929	142	348	1	1418.13
GSE36392_TYPE_2_MYELOID_VS_NEUTROPHIL_IL25_TREATED_LUNG_UP	NA	Genes up-regulated in comparison of type 2 myeloid (T2M) cells treated with IL25 [GeneID=64806] versus neutrophils treated with IL25 [GeneID=64806].	163	7177	3184	4674	0	690	306	431	1	1419.33
516218	GO:0071294	cellular response to zinc ion	13	16910	8400	12225	0	73	392	166	1	1424.55
496218	GO:0016125	sterol metabolic process	90	4588	6422	5372	0	257	617	379	1	1426.88
REACTOME_CYTOKINE_SIGNALING_IN_IMMUNE_SYSTEM	NA	Genes involved in Cytokine Signaling in Immune system	240	327	434	359	1	4922	6628	5720	0	1433
REACTOME_GLUCOSE_METABOLISM	NA	Genes involved in Glucose metabolism	54	386	504	412	1	5785	4470	5065	0	1444.57
MENSSEN_MYC_TARGETS	NA	Genes up-regulated by adenoviral expression of c-MYC [GeneID=4609] in HUVEC cells (umbilical vein endothelium).	52	462	516	459	1	3791	5549	4553	0	1445.62
498206	GO:0019362	pyridine nucleotide metabolic process	91	635	92	236	1	10316	7485	8910	0	1450.09
GSE5455_HEALTHY_VS_TUMOR_BEARING_MOUSE_SPLEEN_MONOCYTE_UP	NA	Genes up-regulated in ITGAM+ [GeneID=3684] cells from spleen: healthy versus tumor bearing mice.	163	2846	7151	4414	0	879	303	480	1	1455.58
GSE17974_IL4_AND_ANTI_IL12_VS_UNTREATED_6H_ACT_CD4_TCELL_DN	NA	Genes down-regulated in comparison of CD4 [GeneID=920] T cells treated with IL4 [GeneID=3565] and anti-IL12 at 6 h versus the untreated cells at 6 h.	162	598	261	377	1	4848	6552	5639	0	1458.05
CHEN_LVAD_SUPPORT_OF_FAILING_HEART_UP	NA	Up-regulated genesin the left ventricle myocardium of patients with heart failure following implantation of LVAD (left ventricular assist device).	78	14877	6149	9810	0	993	53	217	1	1459.03
GSE42021_CD24INT_VS_CD24LOW_TCONV_THYMUS_DN	NA	Genes down-regulated in thymic T conv: CD24 int [GeneID=100133941] versus CD24 low [GeneID=100133941].	157	155	255	195	1	9695	11910	10922	0	1459.38
754632	GO:1901681	sulfur compound binding	146	5670	14348	9213	0	310	196	235	1	1471.41
508755	GO:0046496	nicotinamide nucleotide metabolic process	82	655	71	214	1	11412	8705	10134	0	1472.64
947905	GO:1902652	secondary alcohol metabolic process	86	5865	7781	6763	0	157	720	321	1	1473.41
GSE2770_TGFB_AND_IL4_ACT_VS_ACT_CD4_TCELL_2H_DN	NA	Genes down-regulated in CD4 [GeneID=920] T cells activated by anti-CD3 and anti-CD28: TGFB1 and IL4 [GeneID=7040;3565] (2h) versus untreated (2h).	184	113	328	193	1	8788	14248	11353	0	1480.25
GSE19888_ADENOSINE_A3R_ACT_VS_A3R_ACT_WITH_A3R_INH_PRETREATMENT_IN_MAST_CELL_DN	NA	Genes down-regulated in HMC-1 (mast leukemia) cells: Cl-IB-MECA [PubChem=3035850] versus incubated with the ALL1 peptide followed by treatment with Cl-IB-MECA [PubChem=3035850].	155	538	364	414	1	4247	6703	5303	0	1481.7
490984	GO:0005996	monosaccharide metabolic process	152	501	254	339	1	6403	6437	6517	0	1486.36
753175	GO:1900182	positive regulation of protein localization to nucleus	107	574	210	329	1	5210	8858	6854	0	1501.65
494523	GO:0010453	regulation of cell fate commitment	18	6597	5	186	1	10958	13310	12163	0	1504.1
1269311	R-HSA-913531	Interferon Signaling	174	278	231	248	1	8011	10103	9134	0	1505.07
490490	GO:0005261	cation channel activity	127	8309	8494	8524	0	398	190	266	1	1505.78
517429	GO:0072524	pyridine-containing compound metabolic process	98	593	94	232	1	11088	8419	9826	0	1509.85
GSE2770_IL12_AND_TGFB_ACT_VS_ACT_CD4_TCELL_6H_DN	NA	Genes down-regulated in CD4 [GeneID=920] T cells activated by anti-CD3 and anti-CD28: TGFB1 [GeneID=7040] and IL-12 (6h) versus untreated (6h).	186	606	374	444	1	5497	4920	5169	0	1514.94
GSE19198_CTRL_VS_IL21_TREATED_TCELL_1H_UP	NA	Genes up-regulated in T cells: control (0h) versus IL21 [GeneID=59067] treatment for 1h.	112	5346	14012	8788	0	593	126	264	1	1523.17
JACKSON_DNMT1_TARGETS_UP	NA	Genes up-regulated in MEF cells (embryonic fibroblast) upon Cre-lox knockout of DNMT1 [GeneID=1786].	67	357	507	399	1	5591	6055	5858	0	1528.84
MOOTHA_GLUCONEOGENESIS	NA	Genes involved in gluconeogenesis; based on literature and sequence annotation resources and converted to Affymetrix HG-U133A probe sets.	25	508	476	462	1	5465	4724	5062	0	1529.26
GSE369_SOCS3_KO_VS_WT_LIVER_POST_IL6_INJECTION_DN	NA	Genes down-regulated in livers injected with IL6 [GeneID=3569]: SOCS3 [GeneID=9021] knockout versus wildtype.	177	3512	8282	5328	0	725	307	440	1	1531.12
504867	GO:0035690	cellular response to drug	54	5477	4656	4963	0	420	606	474	1	1533.77
MODULE_174	NA	Genes in the cancer module 174.	76	8338	12396	10480	0	487	116	226	1	1538.99
499382	GO:0022836	gated channel activity	129	4195	7272	5457	0	895	253	444	1	1556.57
ZHU_CMV_24_HR_UP	NA	Up-regulated at 24 h following infection of primary human foreskin fibroblasts with CMV	90	408	531	434	1	6435	5082	5732	0	1577.24
ZHENG_RESPONSE_TO_ARSENITE_UP	NA	Up-regulated in HEK293 cells (kidney epithelium) by treatment with sodium arsenite [PubChem=26435].	16	10867	5044	7455	0	209	580	336	1	1582.68
507469	GO:0045069	regulation of viral genome replication	74	537	159	281	1	6380	12178	8932	0	1584.26
516727	GO:0071804	cellular potassium ion transport	58	4096	6725	5167	0	692	412	491	1	1592.8
498163	GO:0019318	hexose metabolic process	129	486	240	323	1	8603	7108	7913	0	1598.72
1269365	R-HSA-76005	Response to elevated platelet cytosolic Ca2+	99	9222	9102	9373	0	729	114	277	1	1611.31
WESTON_VEGFA_TARGETS	NA	Genes up-regulated in MMEC cells (myometrial endothelium) by VEGFA [GeneID=7422] stimulation.	76	11212	10188	11006	0	149	435	240	1	1625.25
GSE24142_EARLY_THYMIC_PROGENITOR_VS_DN2_THYMOCYTE_UP	NA	Genes up-regulated in comparison of thymic progenitors versus DN2 thymocytes.	179	7108	11979	9452	0	392	219	280	1	1626.83
GSE14769_UNSTIM_VS_20MIN_LPS_BMDM_UP	NA	Genes up-regulated in comparison of unstimulated macrophage cells versus macrophage cells stimulated with LPS (TLR4 agonist) for 20 min.	83	3871	7780	5424	0	452	629	490	1	1630.26
GSE43863_TFH_VS_LY6C_LOW_CXCR5NEG_EFFECTOR_CD4_TCELL_DN	NA	Genes down-regulated in CD4 [GeneID=920] SMARTA effector T cells during acute infection of LCMV: follicular helper (Tfh) versus Ly6c low CXCR5- [GeneID=643].	147	10689	3130	5729	0	394	645	472	1	1644.41
488578	GO:0002705	positive regulation of leukocyte mediated immunity	91	2554	99	482	1	6611	4865	5684	0	1655.2
492670	GO:0008361	regulation of cell size	143	6837	4773	5660	0	578	489	489	1	1663.65
REACTOME_INTERFERON_SIGNALING	NA	Genes involved in Interferon Signaling	139	348	269	292	1	9688	9022	9522	0	1667.46
1269367	R-HSA-114608	Platelet degranulation	95	8690	8867	8949	0	875	125	316	1	1681.63
GSE13229_MATURE_VS_INTMATURE_NKCELL_UP	NA	Genes up-regulated in comparison of mature NK cells versus intermediate mature KN cells.	109	489	539	491	1	6809	4914	5814	0	1689.58
BROWNE_HCMV_INFECTION_4HR_UP	NA	Genes up-regulated in primary fibroblast cell culture point after infection with HCMV (AD169 strain) at 4 h time point that were not up-regulated at the previous time point, 2 h.	39	695	85	238	1	11064	13106	12144	0	1700.08
1269961	R-HSA-70263	Gluconeogenesis	25	506	485	466	1	5450	6972	6219	0	1702.37
491618	GO:0006733	oxidoreduction coenzyme metabolic process	107	933	103	294	1	11793	8706	10314	0	1741.35
GSE21546_UNSTIM_VS_ANTI_CD3_STIM_SAP1A_KO_AND_ELK1_KO_DP_THYMOCYTES_UP	NA	Genes up-regulated in double positive thymocytes with ELK1 and ELK4 [GeneID=2002;2005] knockout: untreated versus stimulated by anti-CD3.	116	237	787	404	1	6064	9145	7542	0	1745.56
506391	GO:0043331	response to dsRNA	52	1151	154	396	1	5513	10517	7703	0	1746.54
GSE21360_NAIVE_VS_QUATERNARY_MEMORY_CD8_TCELL_UP	NA	Genes up-regulated inCD8 T cells: naÃ¯ve versus 4' memory.	192	110	373	199	1	14486	15959	15514	0	1757.07
GSE360_T_GONDII_VS_B_MALAYI_HIGH_DOSE_DC_DN	NA	Genes down-regulated in comparison of dendritic cells (DC) exposed to T. gondii versus DCs exposed to 50 worms/well B. malayi.	171	7767	9450	8703	0	274	504	357	1	1762.66
V$CEBPB_02	NA	Genes with promoter regions [-2kb,2kb] around transcription start site containing the motif NKNTTGCNYAAYNN which matches annotation for CEBPB: CCAAT/enhancer binding protein (C/EBP), beta	188	4189	11367	6925	0	710	332	454	1	1773.12
JNK_DN.V1_UP	NA	Genes up-regulated in JNK inhibitor-treated (SP600125[PubChem=8515]) keratinocytes.	107	6459	7459	6967	0	522	461	457	1	1784.35
GSE30971_WBP7_HET_VS_KO_MACROPHAGE_2H_LPS_STIM_UP	NA	Genes up-regulated in bone marrow-derived macrophages treated with LPS for 2h: heterozygous versus homozygous knockout of MLL4 [GeneID=9757].	195	5882	8665	7162	0	423	545	448	1	1791.25
MODULE_385	NA	Heparin binding.	18	6645	10927	8644	0	262	579	373	1	1795.61
RADAEVA_RESPONSE_TO_IFNA1_UP	NA	Genes up-regulated in primary hepatocytes and Hep3B (hepatocyte) cells in response to IFNA [GeneID=3439].	47	247	945	453	1	4709	10621	7146	0	1799.2
GSE34006_A2AR_KO_VS_A2AR_AGONIST_TREATED_TREG_UP	NA	Genes up-regulated in T reg: untreated ADORA2A [GeneID=135] knockout versus wildtype treated by ZM 241385 [PubChem=176407].	187	330	393	343	1	7757	11233	9505	0	1805.61
GSE6259_33D1_POS_DC_VS_BCELL_UP	NA	Genes up-regulated in splenic dendritic cells versus 33D1+ B lymphocytes.	109	8263	8871	8691	0	1304	121	378	1	1812.51
GSE10325_BCELL_VS_LUPUS_BCELL_DN	NA	Genes down-regulated in comparison of healthy B cells versus systemic lupus erythematosus B cells.	193	272	334	289	1	9707	13409	11550	0	1827.01
V$ISRE_01	NA	Genes with promoter regions [-2kb,2kb] around transcription start site containing the motif CAGTTTCWCTTTYCC which matches annotation for STAT1: signal transducer and activator of transcription 1, 91kDa&lt;br&gt; STAT2: signal transducer and activator of transcription 2, 113kDa	181	351	725	486	1	6188	7505	6878	0	1828.31
GSE17974_CTRL_VS_ACT_IL4_AND_ANTI_IL12_48H_CD4_TCELL_DN	NA	Genes down-regulated in comparison of untreated CD4 [GeneID=920] T cells at 0 h versus the cells treated with IL4 [GeneID=3565] and anti-IL12 at 48 h.	187	908	256	449	1	10602	5258	7571	0	1843.74
GSE28726_NAIVE_VS_ACTIVATED_CD4_TCELL_DN	NA	Genes down-regulated in CD4 [GeneID=920] T cells: naÃ¯ve versus activated.	176	620	337	427	1	9738	6442	8002	0	1848.47
GSE9988_ANTI_TREM1_VS_LOW_LPS_MONOCYTE_UP	NA	Genes up-regulated in comparison of monocytes treated with anti-TREM1 [GeneID=54210] versus monocytes treated with 1 ng/ml LPS (TLR4 agonist).	197	8425	14183	11244	0	433	234	308	1	1860.95
487801	GO:0001910	regulation of leukocyte mediated cytotoxicity	41	3582	75	494	1	8161	6287	7233	0	1890.27
GSE13485_PRE_VS_POST_YF17D_VACCINATION_PBMC_DN	NA	Genes down-regulated in comparison of peripheral blood mononuclear cells (PBMC) before vs after YF17D vaccination.	195	283	614	393	1	8265	10079	9285	0	1910.24
488704	GO:0002831	regulation of response to biotic stimulus	193	685	366	476	1	8133	7521	7914	0	1940.89
489281	GO:0006457	protein folding	194	276	355	296	1	12298	13152	12793	0	1945.95
213277	ko05162	Measles	111	514	277	360	1	10419	10365	10579	0	1951.52
DAZARD_RESPONSE_TO_UV_SCC_UP	NA	Genes up-regulated in SCC12B2 cells (squamous cell carcinoma) by UV-B irradiation.	118	585	345	422	1	7569	10535	9061	0	1955.44
515234	GO:0070301	cellular response to hydrogen peroxide	62	1601	119	409	1	8769	9769	9416	0	1962.43
GSE360_LOW_DOSE_B_MALAYI_VS_M_TUBERCULOSIS_DC_UP	NA	Genes up-regulated in comparison of dendritic cells (DC) exposed to 5 worms/well B. malayi versus DC exposed to M. tuberculosis	182	10601	10081	10661	0	508	298	372	1	1991.45
1458250	WP3529	Zinc homeostasis	26	13020	7300	9996	0	311	581	398	1	1994.59
GSE6259_DEC205_POS_DC_VS_BCELL_DN	NA	Genes down-regulated in splenic dendritic cells: DEC205+ versus B lymphocytes.	165	326	601	415	1	7361	12641	9810	0	2017.71
GSE41176_UNSTIM_VS_ANTI_IGM_STIM_TAK1_KO_BCELL_3H_DN	NA	Genes down-regulated in B lymphocytes with MAP3K7 [GeneID=6885] knockout: untreated versus anti IgM for 3h.	73	10746	12030	11696	0	1696	78	349	1	2020.37
GSE6259_FLT3L_INDUCED_DEC205_POS_DC_VS_BCELL_UP	NA	Genes up-regulated in cells from Flt3L Melanom injected mice: splenic DEC205+ dendritic cells versus B lymphocytes.	105	12246	6659	9227	0	384	628	460	1	2060.2
GSE30971_CTRL_VS_LPS_STIM_MACROPHAGE_WBP7_KO_4H_DN	NA	Genes down-regulated in bone marrow-derived macrophages with MLL4 [GeneID=9757] knockout: control versus treated with LPS for 4h.	182	10599	10485	10855	0	339	520	395	1	2070.68
507471	GO:0045071	negative regulation of viral genome replication	46	303	667	423	1	9064	12231	10716	0	2129.05
486556	GO:0044183	protein binding involved in protein folding	24	145	857	333	1	15677	11676	13630	0	2130.44
GSE37416_0H_VS_48H_F_TULARENSIS_LVS_NEUTROPHIL_DN	NA	Genes down-regulated in comparison of control polymorphonuclear leukocytes (PMN) at 0 h versus PMN treated with F. tularensis vaccine at 48 h.	187	442	574	483	1	10606	8709	9775	0	2172.86
GSE6269_FLU_VS_STREP_PNEUMO_INF_PBMC_UP	NA	Genes up-regulated in comparison of peripheral blood mononuclear cells (PBMC) from patients with acute influenza infection versus PBMC from patients with acute S. pneumoniae infection.	166	290	377	316	1	13824	16070	15137	0	2187.07
GSE21670_UNTREATED_VS_IL6_TREATED_STAT3_KO_CD4_TCELL_DN	NA	Genes down-regulated in CD4 [GeneID=920] T cells with STAT3 [GeneID=6774] knockout: medium versus IL6 [GeneID=3569].	190	552	392	433	1	9413	13956	11604	0	2241.55
GSE37416_CTRL_VS_24H_F_TULARENSIS_LVS_NEUTROPHIL_DN	NA	Genes down-regulated in comparison of control polymorphonuclear leukocytes (PMN) at 24 h versus PMN treated with F. tularensis vaccine at 24 h.	198	613	403	470	1	10049	12365	11313	0	2305.89
GSE28726_NAIVE_CD4_TCELL_VS_NAIVE_VA24NEG_NKTCELL_UP	NA	Genes up-regulated in naÃ¯ve T cells: CD4 [GeneID=920] versus Va24- NKT.	177	634	359	447	1	13419	10454	11958	0	2311.97
GSE34156_UNTREATED_VS_6H_NOD2_AND_TLR1_TLR2_LIGAND_TREATED_MONOCYTE_DN	NA	Genes down-regulated in monocytes (6h): untreated versus muramyl dipeptide [PubChem=11620162] andM. tuberculosis 19 kDa lipopeptide.	138	402	573	448	1	12565	14023	13371	0	2447.49
1269312	R-HSA-909733	Interferon alpha/beta signaling	56	328	769	480	1	12907	15571	14315	0	2621.3
513893	GO:0060337	type I interferon signaling pathway	51	354	768	495	1	12457	15556	14024	0	2634.74
GSE36826_WT_VS_IL1R_KO_SKIN_UP	NA	Genes up-regulated in skin: wildtype versus IL1R1 [GeneID=3554] knockout.	180	14283	15639	15303	0	767	326	467	1	2673.29
PENG_LEUCINE_DEPRIVATION_DN	NA	Genes down-regulated in BJAB cells (B-lymphoma) after leucine [PubChem=857] deprivation.	181	477	580	498	1	12674	16087	14421	0	2679.86
DEBIASI_APOPTOSIS_BY_REOVIRUS_INFECTION_UP	NA	Genes up-regulated in HEK293 cells (embryonic kidney) at 6 h, 12 h or 24 h after infection with reovirus strain T3A (known as a strong inducer of apoptosis).	280	393	640	477	1	14752	15213	15225	0	2694.87

## Sheet: legend
id	id
source_acc	source database id
name	name
gsl_size	gene set size
rank_ora_	gene set rank according to ORA
rank_gsea_	gene set rak accordiing to GSEA
RP_rank_	rank product between ORA and GSEA ranks; the lower the better
selected_	whether the pathway was selecetd as significant (1) or not (0)
C96A48	chronic model (time 96h) vs acute model (time 48h)
CA24	chronic model vs acute model (time 24h)
RPRP	rank product of the rank products of the two contrasts; the lower the better
