# Supplementary material for: Profiling the Course of Resolving vs. Persistent Inflammation in Human Monocytes: The Role of IL-1 Family Molecules
Source: Front Immunol. 2020 Jul 10;11:1426. doi: 10.3389/fimmu.2020.01426 (PMC7365847; doi:10.3389/fimmu.2020.01426)
Supplement: Supplementary file 6 [file Table_6.XLSX]

## Sheet: Foglio1
gene_id	symbol	description	coefficients.C_24_h.A_24_h	coefficients.C_96_h.A_48_h	t.C_24_h.A_24_h	t.C_96_h.A_48_h	p.value.C_24_h.A_24_h	p.value.C_96_h.A_48_h	adj.p.value.C_24_h.A_24_h	adj.p.value.C_96_h.A_48_h	call.C_24_h.A_24_h	call.C_96_h.A_48_h	s.value.C_24_h.A_24_h	s.value.C_96_h.A_48_h
1	A1BG	alpha-1-B glycoprotein	-2.03697	-1.06808	-4.34761	-2.82024	0.000167506	0.00876539	0.00152083	0.0228295	-1	-1	-5.74002	-1.75326
2	A2M	alpha-2-macroglobulin	0.691538	-1.30116	0.725444	-2.29755	0.474262	0.0293534	0.626081	0.0624942	0	0	0.140638	-1.56681
9	NAT1	N-acetyltransferase 1	-0.134399	-0.30151	-0.628729	-1.48536	0.534675	0.148736	0.677874	0.23638	0	0	-0.0226934	-0.188863
14	AAMP	angio associated migratory cell protein	-0.177064	0.00677725	-1.3994	0.0549596	0.172787	0.956565	0.308901	0.969854	0	0	-0.0903346	9.00955e-05
15	AANAT	aralkylamine N-acetyltransferase	0.781117	1.43908	1.65763	3.04248	0.108673	0.00508954	0.21933	0.0146203	0	1	0.514679	2.64077
16	AARS	alanyl-tRNA synthetase	0.124867	0.725636	0.271023	1.58361	0.788382	0.124631	0.869124	0.20448	0	0	0.00760668	0.500217
18	ABAT	4-aminobutyrate aminotransferase	-0.637901	-0.863528	-2.10878	-3.64056	0.0441345	0.00110408	0.111199	0.0040783	0	-1	-0.608494	-2.06342
19	ABCA1	ATP binding cassette subfamily A member 1	-1.24075	1.65344	-4.7295	6.32074	5.94545e-05	8.12379e-07	0.000691319	1.12677e-05	-1	1	-3.92116	8.18149
20	ABCA2	ATP binding cassette subfamily A member 2	-1.17563	-0.69741	-3.1454	-3.39794	0.00393699	0.00207249	0.0177151	0.00688221	-1	-1	-2.0593	-1.50799
21	ABCA3	ATP binding cassette subfamily A member 3	-0.648726	0.325318	-1.80421	1.23821	0.0820803	0.226026	0.177946	0.329444	0	0	-0.486358	0.156874
22	ABCB7	ATP binding cassette subfamily B member 7	-0.00133083	-0.390239	-0.0104978	-3.27097	0.991699	0.0028671	0.996501	0.00904244	0	0	-2.02606e-06	-0.797537
23	ABCF1	ATP binding cassette subfamily F member 1	0.531243	0.170432	4.32936	1.38966	0.000175971	0.175697	0.00157827	0.269958	0	0	1.48845	0.0969252
25	ABL1	ABL proto-oncogene 1, non-receptor tyrosine kinase	-0.365055	0.179877	-2.15088	1.09716	0.0403562	0.282016	0.103946	0.391433	0	0	-0.358918	0.0732717
26	AOC1	amine oxidase, copper containing 1	-1.78739	-2.45142	-1.60693	-4.59993	0.119407	8.45463e-05	0.234976	0.00048616	0	-1	-1.12423	-8.12208
27	ABL2	ABL proto-oncogene 2, non-receptor tyrosine kinase	-0.296386	0.548488	-1.2567	2.34594	0.219353	0.0263701	0.36616	0.0571503	0	0	-0.129322	0.68176
29	ABR	active BCR-related	-0.721473	-0.817101	-3.78781	-4.23667	0.000749458	0.000225973	0.00491365	0.00109667	-1	-1	-1.66559	-2.41855
30	ACAA1	acetyl-CoA acyltransferase 1	-0.898388	-0.735853	-5.16668	-4.56478	1.81004e-05	9.3013e-05	0.000277951	0.000527312	-1	-1	-3.1947	-2.41208
31	ACACA	acetyl-CoA carboxylase alpha	-0.389897	-0.55116	-2.17741	-3.16867	0.0381266	0.00371347	0.0996921	0.0112309	0	0	-0.39042	-1.07453
32	ACACB	acetyl-CoA carboxylase beta	-0.76001	-0.78038	-1.39248	-2.50424	0.174851	0.0184393	0.311584	0.042324	0	-1	-0.384888	-1.07179
34	ACADM	acyl-CoA dehydrogenase, C-4 to C-12 straight chain	0.135506	-0.0222008	0.965285	-0.175733	0.342751	0.861782	0.499974	0.901768	0	0	0.0407943	-0.000996928
35	ACADS	acyl-CoA dehydrogenase, C-2 to C-3 short chain	-0.451797	-0.889994	-2.60966	-6.15193	0.0144482	1.27163e-06	0.0476334	1.62102e-05	0	-1	-0.597315	-4.26326
36	ACADSB	acyl-CoA dehydrogenase, short/branched chain	-1.2117	0.164528	-5.61591	0.957419	5.35589e-06	0.346635	0.000110358	0.460126	-1	0	-4.79493	0.0554662
37	ACADVL	acyl-CoA dehydrogenase, very long chain	0.672692	-0.581381	3.39967	-2.87971	0.00206331	0.00759034	0.0107184	0.0202089	1	0	1.32512	-0.985124
38	ACAT1	acetyl-CoA acetyltransferase 1	-0.156298	0.346402	-1.11688	2.60327	0.273638	0.0146651	0.428068	0.0349977	0	0	-0.0575936	0.504347
39	ACAT2	acetyl-CoA acetyltransferase 2	0.172838	-0.977683	0.914246	-5.97915	0.368475	2.01674e-06	0.526022	2.32943e-05	0	-1	0.0482211	-4.52936
43	ACHE	acetylcholinesterase (Cartwright blood group)	0.92162	2.50008	2.03781	5.57283	0.0512186	6.01703e-06	0.124562	5.54841e-05	0	1	0.833711	10.6399
47	ACLY	ATP citrate lyase	-0.35602	-0.161932	-3.30999	-1.50804	0.00259602	0.142863	0.0127667	0.228651	0	0	-0.674273	-0.103771
48	ACO1	aconitase 1	-0.0487537	0.588055	-0.304906	3.81985	0.762716	0.000688569	0.851072	0.0027491	0	1	-0.00341441	1.5059
50	ACO2	aconitase 2	-0.249466	-0.0415668	-2.41889	-0.403953	0.0223916	0.689348	0.0663752	0.771083	0	0	-0.29387	-0.00469283
51	ACOX1	acyl-CoA oxidase 1	-0.313728	-0.169492	-1.47775	-0.806436	0.150752	0.426859	0.278634	0.538663	0	0	-0.174109	-0.0455397
52	ACP1	acid phosphatase 1, soluble	0.336047	0.200867	2.39869	1.56162	0.0234346	0.129726	0.0688219	0.211378	0	0	0.390578	0.135573
53	ACP2	acid phosphatase 2, lysosomal	-0.780383	0.011865	-3.49453	0.0566101	0.00161516	0.955262	0.00885074	0.968754	-1	0	-1.60214	0.000163574
54	ACP5	acid phosphatase 5, tartrate resistant	-1.53886	-1.86777	-3.68498	-6.87171	0.000982658	1.91893e-07	0.00605185	3.57493e-06	-1	-1	-3.41337	-10.1733
55	ACPP	acid phosphatase, prostate	-0.403137	-4.1944	-1.08197	-8.84423	0.288592	1.47408e-09	0.444062	7.50201e-08	0	-1	-0.142129	-29.8844
59	ACTA2	actin, alpha 2, smooth muscle, aorta	2.14544	0.397732	5.32724	1.47621	1.17027e-05	0.151162	0.000198022	0.239462	1	0	7.94517	0.246897
60	ACTB	actin beta	-0.589963	-1.40183	-4.51765	-10.8178	0.000105699	1.8721e-11	0.00107422	2.53746e-09	-1	-1	-1.75155	-12.0496
71	ACTG1	actin gamma 1	-0.744428	-0.941678	-4.79695	-6.20197	4.94898e-05	1.11317e-06	0.00060199	1.46689e-05	-1	-1	-2.39736	-4.5517
81	ACTN4	actinin alpha 4	-0.139698	-0.248063	-1.14163	-2.01548	0.263379	0.053647	0.415989	0.102791	0	0	-0.0532135	-0.245098
86	ACTL6A	actin like 6A	-0.0240203	0.090695	-0.144346	0.618993	0.886272	0.540977	0.932293	0.644908	0	0	-0.000731358	0.0172776
87	ACTN1	actinin alpha 1	-0.679464	-1.49356	-5.70284	-12.5861	4.23612e-06	5.60843e-13	9.26991e-05	1.86242e-10	-1	-1	-2.74023	-14.5322
90	ACVR1	activin A receptor type 1	-0.215155	0.543579	-1.34038	3.32685	0.191008	0.00248662	0.332001	0.00801111	0	0	-0.103029	1.13951
91	ACVR1B	activin A receptor type 1B	-0.208909	-0.275967	-1.14757	-1.51801	0.260957	0.140339	0.413391	0.22519	0	0	-0.0801458	-0.178675
92	ACVR2A	activin A receptor type 2A	0.255199	-0.0925121	0.796328	-0.330463	0.432611	0.743536	0.586724	0.813201	0	0	0.0590955	-0.00830779
93	ACVR2B	activin A receptor type 2B	-0.0305308	1.30243	-0.169889	7.68185	0.866331	2.44714e-08	0.918927	6.82293e-07	0	1	-0.00112106	8.03085
94	ACVRL1	activin A receptor like type 1	0.675395	-0.147789	2.15689	-0.598526	0.0398411	0.55435	0.103039	0.656863	0	0	0.666612	-0.0269752
95	ACY1	aminoacylase 1	0.270912	0.612894	0.733518	2.3315	0.469404	0.02723	0.622078	0.0588028	0	0	0.0558499	0.754228
97	ACYP1	acylphosphatase 1	0.650386	0.423021	2.79654	1.94029	0.00927971	0.0625823	0.0341352	0.116605	1	0	0.953985	0.394798
98	ACYP2	acylphosphatase 2	-0.276966	-0.00515288	-1.06002	-0.0170971	0.298286	0.986482	0.454581	0.991033	0	0	-0.0948298	-2.01578e-05
100	ADA	adenosine deaminase	0.19887	-0.251031	0.644381	-0.816286	0.524627	0.421299	0.669695	0.533471	0	0	0.0346278	-0.0685036
101	ADAM8	ADAM metallopeptidase domain 8	-0.631523	0.535689	-3.03279	2.5755	0.00521323	0.015644	0.0219973	0.0369224	-1	0	-1.04683	0.767487
102	ADAM10	ADAM metallopeptidase domain 10	-0.297153	-0.608204	-1.65989	-3.39034	0.108213	0.00211338	0.218649	0.00698483	0	-1	-0.196196	-1.31119
103	ADAR	adenosine deaminase, RNA specific	1.07003	0.713845	4.61905	3.09101	8.02695e-05	0.00451076	0.000875359	0.0132354	1	1	3.27194	1.34079
104	ADARB1	adenosine deaminase, RNA specific B1	-0.926722	-2.48194	-3.67507	-8.0771	0.00100857	9.22937e-09	0.00617653	3.25532e-07	-1	-1	-2.04737	-16.1014
109	ADCY3	adenylate cyclase 3	0.454589	0.488869	1.54419	1.82041	0.133888	0.0795137	0.256402	0.141883	0	0	0.268697	0.414594
112	ADCY6	adenylate cyclase 6	-1.66613	-0.176076	-4.15986	-0.476267	0.00027786	0.637618	0.00225325	0.727994	-1	0	-4.41056	-0.024276
113	ADCY7	adenylate cyclase 7	0.155228	-0.255436	1.0288	-1.66277	0.312471	0.10763	0.469733	0.181175	0	0	0.050938	-0.189508
115	ADCY9	adenylate cyclase 9	-0.0159134	0.472213	-0.0541978	1.64287	0.957166	0.111712	0.975527	0.18672	0	0	-0.00017124	0.344153
118	ADD1	adducin 1	-0.440741	-0.122253	-4.81678	-1.33859	4.68901e-05	0.191583	0.000578849	0.288493	0	0	-1.42687	-0.0660002
119	ADD2	adducin 2	0.330145	0.885837	0.597533	1.47097	0.555004	0.152564	0.693833	0.241194	0	0	0.0524088	0.547123
120	ADD3	adducin 3	-1.00923	-1.72305	-2.21928	-5.04279	0.0348321	2.53524e-05	0.0928879	0.000179126	0	-1	-1.04156	-6.45601
123	PLIN2	perilipin 2	2.71772	1.57265	7.20982	4.137	8.04673e-08	0.000295453	4.85782e-06	0.00136885	1	1	14.4407	4.50351
128	ADH5	alcohol dehydrogenase 5 (class III), chi polypeptide	-0.944177	-0.299679	-5.56885	-1.84902	6.08209e-06	0.0751506	0.000121407	0.135334	-1	0	-3.69717	-0.260299
132	ADK	adenosine kinase	-0.716536	-0.658835	-1.29239	-1.65724	0.206897	0.108751	0.350716	0.182736	0	0	-0.326056	-0.486335
133	ADM	adrenomedullin	1.51827	1.75756	5.55266	6.39797	6.3542e-06	6.6239e-07	0.000125413	9.51192e-06	1	1	5.92378	8.82597
134	ADORA1	adenosine A1 receptor	2.65705	-1.61953	2.14147	-2.13302	0.0411749	0.041922	0.105543	0.0836488	0	0	2.59479	-1.74511
135	ADORA2A	adenosine A2a receptor	0.802824	1.35938	3.57719	6.12006	0.00130291	1.38429e-06	0.00750828	1.73467e-05	1	1	1.70557	6.47171
136	ADORA2B	adenosine A2b receptor	1.42282	-0.706763	1.22538	-0.863359	0.230747	0.395351	0.379613	0.508812	0	0	0.598523	-0.207394
140	ADORA3	adenosine A3 receptor	-0.941372	-1.78921	-1.23458	-4.16925	0.227352	0.00027093	0.375612	0.00127661	0	-1	-0.400328	-5.17788
141	ADPRH	ADP-ribosylarginine hydrolase	0.87855	1.05666	5.00316	6.08794	2.82383e-05	1.50804e-06	0.000391943	1.86798e-05	1	1	2.99302	4.99653
142	PARP1	poly(ADP-ribose) polymerase 1	-0.286205	0.0364435	-2.1497	0.3044	0.0404586	0.763098	0.104109	0.829414	0	0	-0.2812	0.00296026
143	PARP4	poly(ADP-ribose) polymerase family member 4	-0.176883	0.147728	-1.13457	0.941991	0.266275	0.354338	0.419266	0.468093	0	0	-0.0667754	0.0487014
151	ADRA2B	adrenoceptor alpha 2B	-0.479248	-0.559932	-0.598714	-0.474864	0.554227	0.638605	0.693462	0.728649	0	0	-0.0761895	-0.0769802
153	ADRB1	adrenoceptor beta 1	2.71949	2.32503	2.35947	1.99649	0.0255865	0.0557912	0.0736755	0.106186	0	0	3.08031	2.26442
154	ADRB2	adrenoceptor beta 2	0.889772	-0.261754	1.6743	-0.401346	0.105324	0.691244	0.214229	0.772488	0	0	0.595366	-0.0293448
156	GRK2	G protein-coupled receptor kinase 2	-0.789915	-0.792746	-5.16687	-5.14332	1.80913e-05	1.92872e-05	0.000277951	0.000143124	-1	-1	-2.80896	-3.04754
157	GRK3	G protein-coupled receptor kinase 3	-0.246726	-0.858347	-1.59943	-5.68425	0.121067	4.45382e-06	0.23733	4.39852e-05	0	-1	-0.154117	-3.73955
158	ADSL	adenylosuccinate lyase	-0.0623911	-0.250087	-0.593541	-2.43976	0.557634	0.0213594	0.695628	0.047909	0	0	-0.00983427	-0.33001
159	ADSS	adenylosuccinate synthase	-0.465689	-0.664086	-2.19634	-3.13965	0.0366042	0.00399424	0.0965859	0.0119602	0	-1	-0.472715	-1.27655
160	AP2A1	adaptor related protein complex 2 alpha 1 subunit	-0.748139	-0.284957	-4.32631	-1.65335	0.000177427	0.109546	0.00158928	0.183771	-1	0	-2.09389	-0.20965
161	AP2A2	adaptor related protein complex 2 alpha 2 subunit	-0.329142	-0.315846	-2.81194	-2.67174	0.00894226	0.0124898	0.0331048	0.0307453	0	0	-0.487167	-0.477629
162	AP1B1	adaptor related protein complex 1 beta 1 subunit	-0.518925	-0.92995	-4.57684	-8.22338	9.00174e-05	6.46654e-09	0.000951234	2.46825e-07	0	-1	-1.56804	-6.14475
163	AP2B1	adaptor related protein complex 2 beta 1 subunit	0.210658	0.0424639	2.32591	0.470144	0.0275697	0.641932	0.0779166	0.731283	0	0	0.233487	0.00577146
164	AP1G1	adaptor related protein complex 1 gamma 1 subunit	-0.107319	0.365889	-0.884206	3.01446	0.384193	0.00545514	0.541366	0.0154864	0	0	-0.0286013	0.662278
166	AES	amino-terminal enhancer of split	-0.6203	-0.0514347	-3.46824	-0.290128	0.00172891	0.773879	0.00935444	0.837633	-1	0	-1.25858	-0.00395772
172	AFG3L1P	AFG3 like matrix AAA peptidase subunit 1, pseudogene	0.00602054	-0.325217	0.0406959	-2.19565	0.96783	0.0366586	0.983076	0.0750286	0	0	4.46291e-05	-0.365795
175	AGA	aspartylglucosaminidase	-0.0152527	0.680503	-0.0465147	2.49348	0.963234	0.0188994	0.980131	0.0432531	0	1	-0.00013294	0.928194
177	AGER	advanced glycosylation end-product specific receptor	-0.0156361	-0.719397	-0.0454689	-2.15717	0.96406	0.0398174	0.980596	0.0802815	0	0	-0.000133061	-0.788016
178	AGL	amylo-alpha-1, 6-glucosidase, 4-alpha-glucanotransferase	-0.825815	0.165733	-5.50841	1.48787	7.16214e-06	0.148078	0.000138064	0.235531	-1	0	-3.18758	0.104072
182	JAG1	jagged 1	1.97705	1.92935	4.02066	4.96012	0.00040354	3.17468e-05	0.00301475	0.000214602	1	1	4.98366	7.07756
191	AHCY	adenosylhomocysteinase	-0.070421	-0.747737	-0.655963	-7.86297	0.517258	1.56142e-08	0.663647	4.88959e-07	0	-1	-0.0125393	-4.71877
196	AHR	aryl hydrocarbon receptor	0.0267949	0.19	0.0768839	0.54782	0.939268	0.588202	0.964464	0.686978	0	0	0.000421059	0.0309809
199	AIF1	allograft inflammatory factor 1	-1.67639	-1.26711	-4.61218	-3.86086	8.17804e-05	0.000617648	0.000886043	0.00251278	-1	-1	-5.11726	-3.2943
202	AIM1	absent in melanoma 1	-0.29124	0.193051	-2.08359	1.37354	0.0465425	0.180596	0.115919	0.275952	0	0	-0.272555	0.107948
203	AK1	adenylate kinase 1	-0.778508	-1.66177	-1.78007	-4.18686	0.0860335	0.000258396	0.184365	0.00122494	0	-1	-0.571676	-4.8389
204	AK2	adenylate kinase 2	1.57351	0.527831	9.56979	3.43803	2.79291e-10	0.00186921	6.99968e-08	0.00630973	1	0	11.2583	1.16122
205	AK4	adenylate kinase 4	2.33489	3.13685	12.6197	16.4882	5.26505e-13	7.44758e-16	6.35779e-10	2.85713e-12	1	1	21.4732	36.212
207	AKT1	AKT serine/threonine kinase 1	-0.326824	-0.282336	-2.92496	-2.53041	0.00679768	0.017363	0.0268729	0.040215	0	0	-0.513338	-0.394031
208	AKT2	AKT serine/threonine kinase 2	-0.22485	-0.485665	-2.49626	-5.39094	0.0187798	9.84555e-06	0.0581203	8.28831e-05	0	0	-0.277841	-1.98226
210	ALAD	aminolevulinate dehydratase	-1.01326	-1.01403	-4.66717	-5.56695	7.04306e-05	6.11333e-06	0.000789626	5.6235e-05	-1	-1	-3.14373	-4.30963
211	ALAS1	5'-aminolevulinate synthase 1	0.981748	1.2828	4.05878	5.29156	0.000364409	1.28926e-05	0.00278827	0.00010324	1	1	2.50804	5.11345
214	ALCAM	activated leukocyte cell adhesion molecule	1.56436	-0.533323	5.06441	-1.73305	2.39044e-05	0.0942044	0.000343267	0.162805	1	0	5.41951	-0.420436
215	ABCD1	ATP binding cassette subfamily D member 1	0.434224	0.448391	2.70439	2.89035	0.011562	0.00739646	0.0403411	0.0198039	0	0	0.605418	0.763722
216	ALDH1A1	aldehyde dehydrogenase 1 family member A1	0.171972	0.169939	0.250689	0.469555	0.803904	0.642347	0.880291	0.731632	0	0	0.00952276	0.0230619
217	ALDH2	aldehyde dehydrogenase 2 family (mitochondrial)	-1.3874	-4.27524	-4.28988	-15.5092	0.000195766	3.45966e-15	0.00171415	5.10607e-12	-1	-1	-3.83747	-48.2757
219	ALDH1B1	aldehyde dehydrogenase 1 family member B1	-0.181025	-1.07804	-0.388802	-3.21717	0.700394	0.00328598	0.807301	0.0101506	0	-1	-0.0168289	-2.14908
221	ALDH3B1	aldehyde dehydrogenase 3 family member B1	-0.673324	-1.02981	-3.82803	-6.25612	0.000673799	9.64102e-07	0.00452024	1.29748e-05	-1	-1	-1.57884	-5.03258
223	ALDH9A1	aldehyde dehydrogenase 9 family member A1	0.0597461	0.18618	0.416409	1.30426	0.680319	0.202875	0.792482	0.302344	0	0	0.00603498	0.0967206
224	ALDH3A2	aldehyde dehydrogenase 3 family member A2	-0.248234	-0.348488	-1.81211	-3.01799	0.0808193	0.00540778	0.176103	0.0153848	0	0	-0.187226	-0.631777
226	ALDOA	aldolase, fructose-bisphosphate A	1.19601	0.322422	10.4323	2.79653	4.22469e-11	0.00927986	1.94064e-08	0.0239116	1	0	9.22371	0.522772
230	ALDOC	aldolase, fructose-bisphosphate C	2.14957	0.726747	6.38468	2.28852	6.86034e-07	0.0299434	2.30698e-05	0.0635061	1	0	9.96747	0.870051
231	AKR1B1	aldo-keto reductase family 1 member B	0.0669672	0.784776	0.292485	3.5141	0.772095	0.00153527	0.858031	0.00537792	0	1	0.00445311	1.78096
239	ALOX12	arachidonate 12-lipoxygenase, 12S type	0.053899	-0.530364	0.19082	-1.78626	0.850058	0.0850044	0.907954	0.149651	0	0	0.00226032	-0.437509
240	ALOX5	arachidonate 5-lipoxygenase	-2.02129	-6.25097	-2.7928	-8.90733	0.00936343	1.27202e-09	0.0343576	6.87415e-08	-1	-1	-2.95912	-44.7744
241	ALOX5AP	arachidonate 5-lipoxygenase activating protein	-1.37153	-1.78884	-2.40594	-4.04225	0.0230552	0.000380891	0.0679933	0.00168771	0	-1	-1.60131	-4.95992
247	ALOX15B	arachidonate 15-lipoxygenase, type B	0.95373	0.600009	3.02199	2.28001	0.00535442	0.0305086	0.0224079	0.0645604	1	0	1.57327	0.71403
257	ALX3	ALX homeobox 3	0.765497	0.588137	2.40404	2.27801	0.0231539	0.0306427	0.0681634	0.0648029	0	0	0.892912	0.698945
262	AMD1	adenosylmethionine decarboxylase 1	0.167126	-0.106537	0.984299	-0.638434	0.333485	0.528433	0.490878	0.632966	0	0	0.0516464	-0.0211604
267	AMFR	autocrine motility factor receptor	-0.310736	0.0253204	-2.38934	0.197086	0.0239318	0.845198	0.0699419	0.8903	0	0	-0.358982	0.00127775
271	AMPD2	adenosine monophosphate deaminase 2	-1.15506	-1.86097	-3.34862	-5.92459	0.002352	2.33404e-06	0.0117878	2.62071e-05	-1	-1	-2.22761	-8.52619
272	AMPD3	adenosine monophosphate deaminase 3	0.627114	0.608855	3.11515	3.04229	0.00424694	0.00509189	0.0188308	0.0146239	1	1	1.08185	1.11721
273	AMPH	amphiphysin	-0.947618	-3.07916	-1.66829	-3.29379	0.106521	0.00270539	0.216117	0.00861411	0	-1	-0.630461	-6.35782
274	BIN1	bridging integrator 1	-0.279233	-0.684743	-0.997283	-2.72644	0.327257	0.0109723	0.484448	0.0275146	0	-1	-0.0878892	-1.0685
275	AMT	aminomethyltransferase	-0.417986	-0.214623	-0.66083	-0.476745	0.514179	0.637282	0.661229	0.727673	0	0	-0.0750904	-0.0296316
280	AMY2B	amylase, alpha 2B (pancreatic)	-0.0402904	-0.633133	-0.101024	-1.95499	0.920259	0.0607391	0.954207	0.113794	0	0	-0.000820209	-0.597603
283	ANG	angiogenin	-1.31793	-2.5127	-1.59387	-4.96565	0.122308	3.12728e-05	0.239267	0.000211937	0	-1	-0.818591	-9.23114
284	ANGPT1	angiopoietin 1	2.95862	-0.00429313	2.95285	-0.00389425	0.00634891	0.996921	0.0254474	0.998277	1	0	4.71709	-3.21594e-06
290	ANPEP	alanyl aminopeptidase, membrane	-0.436746	-1.0175	-1.4102	-3.33463	0.169608	0.00243769	0.304486	0.00787064	0	-1	-0.22555	-2.14081
292	SLC25A5	solute carrier family 25 member 5	-0.268312	-0.882158	-2.54524	-8.39562	0.0167792	4.26887e-09	0.053384	1.76157e-07	0	-1	-0.341451	-5.95818
293	SLC25A6	solute carrier family 25 member 6	-0.163361	-1.10026	-1.24105	-8.33307	0.224992	4.96154e-09	0.373152	1.967e-07	0	-1	-0.069937	-7.37857
301	ANXA1	annexin A1	-0.583193	-1.18717	-2.80584	-5.79664	0.00907459	3.29078e-06	0.0335199	3.44185e-05	0	-1	-0.860033	-5.2986
302	ANXA2	annexin A2	-0.453025	-0.849877	-4.39391	-8.35214	0.000147792	4.73898e-09	0.00138638	1.90175e-07	0	-1	-1.2948	-5.71189
306	ANXA3	annexin A3	-1.5052	-0.251394	-3.1056	-0.352779	0.00434953	0.726923	0.0191816	0.800574	-1	0	-2.58461	-0.0242843
307	ANXA4	annexin A4	-0.0444491	-0.47396	-0.238765	-2.55613	0.813044	0.0163622	0.884679	0.0383246	0	0	-0.00236533	-0.671375
308	ANXA5	annexin A5	0.608457	0.341282	4.46124	2.53473	0.000123163	0.017191	0.00120558	0.039891	1	0	1.77597	0.477496
309	ANXA6	annexin A6	0.426721	-0.58916	2.23409	-3.08543	0.0337299	0.00457399	0.0905485	0.0133765	0	-1	0.445121	-1.10388
310	ANXA7	annexin A7	-0.0803672	0.271937	-0.576621	1.95329	0.56885	0.0609498	0.705051	0.11414	0	0	-0.0121981	0.256317
311	ANXA11	annexin A11	-0.559288	-0.129562	-3.95557	-0.910295	0.000480116	0.370517	0.00344165	0.484503	0	0	-1.37766	-0.0407735
313	AOAH	acyloxyacyl hydrolase	-0.722894	-0.699813	-1.44068	-1.43571	0.160879	0.162278	0.292452	0.253497	0	0	-0.385986	-0.417108
314	AOC2	amine oxidase, copper containing 2	1.45501	2.82894	6.39546	14.088	6.66784e-07	3.71264e-14	2.26622e-05	3.79346e-11	1	1	6.7581	29.4803
316	AOX1	aldehyde oxidase 1	-0.136464	0.629637	-0.189553	1.27627	0.851041	0.212453	0.908639	0.313314	0	0	-0.00567809	0.31735
317	APAF1	apoptotic peptidase activating factor 1	0.00458125	0.228346	0.0336752	1.66869	0.973378	0.106441	0.985993	0.179605	0	0	2.80662e-05	0.170274
318	NUDT2	nudix hydrolase 2	-0.737216	-0.262025	-2.33109	-0.993491	0.0272548	0.329068	0.0771705	0.442052	0	0	-0.820188	-0.0928951
320	APBA1	amyloid beta precursor protein binding family A member 1	-1.50195	-2.11385	-2.28516	-3.49041	0.0301654	0.00163252	0.0831991	0.00565739	0	-1	-1.62193	-4.75064
322	APBB1	amyloid beta precursor protein binding family B member 1	-1.22208	-0.273151	-4.76419	-1.02839	5.41017e-05	0.312662	0.000642785	0.424738	-1	0	-3.90079	-0.101579
323	APBB2	amyloid beta precursor protein binding family B member 2	-0.535133	1.28635	-0.492395	1.17949	0.626319	0.24823	0.753159	0.354086	0	0	-0.0658822	0.580002
324	APC	APC, WNT signaling pathway regulator	-0.399411	0.658542	-2.61584	4.2969	0.014241	0.00019209	0.047173	0.000957784	0	1	-0.529741	1.98796
327	APEH	acylaminoacyl-peptide hydrolase	-0.114058	-0.616395	-0.726871	-4.14516	0.473401	0.000289053	0.6254	0.00134317	0	-1	-0.0232497	-1.7702
328	APEX1	apurinic/apyrimidinic endodeoxyribonuclease 1	0.419755	-1.30151	1.50205	-6.63633	0.144396	3.54089e-07	0.270409	5.75687e-06	0	-1	0.238412	-6.81966
329	BIRC2	baculoviral IAP repeat containing 2	0.896162	-0.179449	5.89203	-1.17708	2.54694e-06	0.249175	6.31174e-05	0.35509	1	0	3.76375	-0.0806914
330	BIRC3	baculoviral IAP repeat containing 3	1.18676	1.51865	2.94632	3.77993	0.00645132	0.000765225	0.02578	0.00300992	1	1	1.88543	3.8292
331	XIAP	X-linked inhibitor of apoptosis	0.538212	0.885465	3.20702	5.27098	0.00337139	1.36336e-05	0.0156552	0.000108116	0	1	0.971656	3.51185
334	APLP2	amyloid beta precursor like protein 2	-0.598104	-1.81532	-4.56522	-13.5267	9.29e-05	9.97488e-14	0.000971646	5.76071e-11	-1	-1	-1.80178	-18.588
341	APOC1	apolipoprotein C1	0.565359	-4.61385	0.317705	-5.45239	0.75309	8.33505e-06	0.844386	7.2268e-05	0	-1	0.0415308	-19.1062
348	APOE	apolipoprotein E	0.600846	-6.0111	0.269894	-5.25188	0.789242	1.43595e-05	0.869928	0.00011233	0	-1	0.0363613	-23.7409
351	APP	amyloid beta precursor protein	-0.140556	-0.447688	-0.756588	-2.42218	0.455681	0.0222259	0.608384	0.0496146	0	0	-0.030335	-0.583959
353	APRT	adenine phosphoribosyltransferase	-0.115545	-0.946001	-0.545587	-5.6452	0.589715	4.94862e-06	0.722885	4.791e-05	0	-1	-0.0162839	-4.08632
355	FAS	Fas cell surface death receptor	1.71019	1.12632	5.96209	3.8986	2.11094e-06	0.00055874	5.42353e-05	0.00230131	1	1	7.29517	2.97127
360	AQP3	aquaporin 3 (Gill blood group)	-0.784421	-0.240131	-1.10488	-0.541423	0.278715	0.592543	0.433349	0.690586	0	0	-0.284872	-0.0386087
363	AQP6	aquaporin 6	0.2092	0.100305	0.990765	0.403233	0.330374	0.689871	0.487998	0.771278	0	0	0.0651829	0.0113133
366	AQP9	aquaporin 9	0.0492653	-1.15596	0.208147	-5.06101	0.836636	2.41265e-05	0.899987	0.000172204	0	-1	0.00225456	-4.35098
368	ABCC6	ATP binding cassette subfamily C member 6	-0.388171	-1.41215	-0.42494	-3.42125	0.674162	0.00195182	0.788422	0.00654915	0	-1	-0.0400752	-3.08387
369	ARAF	A-Raf proto-oncogene, serine/threonine kinase	-0.321156	-0.466532	-3.09905	-4.51059	0.00442125	0.000107743	0.0194333	0.000596559	0	0	-0.549644	-1.50426
372	ARCN1	archain 1	0.383227	0.571071	2.90294	4.33098	0.00717303	0.000175204	0.0280062	0.00088758	0	0	0.595055	1.74279
373	TRIM23	tripartite motif containing 23	0.20779	0.967427	1.2153	5.44843	0.234506	8.42502e-06	0.383993	7.28654e-05	0	1	0.0863734	4.00271
374	AREG	amphiregulin	0.303178	0.0885242	0.396965	0.0945144	0.694434	0.925381	0.802676	0.94699	0	0	0.0289414	0.00209401
375	ARF1	ADP ribosylation factor 1	-0.0441897	0.0127501	-0.486401	0.140618	0.630507	0.889189	0.75611	0.921734	0	0	-0.0053653	0.000451285
377	ARF3	ADP ribosylation factor 3	-0.236517	0.164118	-1.75952	1.21583	0.0895268	0.234305	0.189659	0.338364	0	0	-0.170772	0.0772364
378	ARF4	ADP ribosylation factor 4	0.257014	0.161156	2.32018	1.46105	0.0279222	0.15525	0.0787287	0.244663	0	0	0.283709	0.0985359
379	ARL4D	ADP ribosylation factor like GTPase 4D	-1.76455	-0.26058	-4.75913	-0.650353	5.48516e-05	0.520821	0.00065053	0.626211	-1	0	-5.62314	-0.0529705
381	ARF5	ADP ribosylation factor 5	-0.562196	-0.910167	-5.46538	-8.92092	8.04697e-06	1.23235e-09	0.000150335	6.72688e-08	0	-1	-2.14924	-6.52789
382	ARF6	ADP ribosylation factor 6	-0.154644	0.0707556	-1.13659	0.521346	0.265444	0.606268	0.418256	0.702158	0	0	-0.0585416	0.0108656
384	ARG2	arginase 2	-0.300426	-0.250886	-1.91849	-1.8125	0.0654056	0.0807576	0.150179	0.143586	0	0	-0.247369	-0.211468
387	RHOA	ras homolog family member A	-0.0783876	-0.294783	-1.03047	-3.85049	0.311699	0.000634863	0.468942	0.002571	0	0	-0.0257801	-0.763458
388	RHOB	ras homolog family member B	-0.455905	-0.264344	-1.28136	-0.699836	0.210686	0.489863	0.355041	0.598002	0	0	-0.20503	-0.0590275
389	RHOC	ras homolog family member C	0.591143	0.263304	2.13444	0.941404	0.0417956	0.354633	0.106743	0.468436	0	0	0.57439	0.086719
391	RHOG	ras homolog family member G	-0.328516	-0.570777	-2.67503	-4.66338	0.012393	7.116e-05	0.0426025	0.00041922	0	0	-0.450252	-1.92783
392	ARHGAP1	Rho GTPase activating protein 1	-0.222672	0.125194	-1.94024	1.09228	0.0625887	0.284118	0.145317	0.393939	0	0	-0.186528	0.05065
393	ARHGAP4	Rho GTPase activating protein 4	-0.93454	-1.59735	-3.46467	-6.42373	0.00174494	6.1887e-07	0.00941342	8.9841e-06	-1	-1	-1.89362	-8.06105
394	ARHGAP5	Rho GTPase activating protein 5	0.250365	1.03014	2.12187	8.36596	0.0429274	4.58408e-09	0.108901	1.86209e-07	0	1	0.241093	6.93282
395	ARHGAP6	Rho GTPase activating protein 6	-1.56173	-2.23842	-1.90303	-3.00047	0.067473	0.00564693	0.153726	0.0159422	0	-1	-1.27008	-4.02345
396	ARHGDIA	Rho GDP dissociation inhibitor alpha	-0.0863959	-0.368491	-0.798911	-3.4594	0.431137	0.00176888	0.585428	0.00604166	0	0	-0.0200893	-0.817625
397	ARHGDIB	Rho GDP dissociation inhibitor beta	-1.59214	-0.929694	-6.95936	-3.97288	1.5299e-07	0.000458459	7.84618e-06	0.00195559	-1	-1	-8.1284	-2.51828
399	RHOH	ras homolog family member H	0.262494	1.89046	1.18171	7.86218	0.247363	1.56446e-08	0.398258	4.88959e-07	0	1	0.104954	11.9302
400	ARL1	ADP ribosylation factor like GTPase 1	0.31892	0.449223	2.04159	2.96461	0.050817	0.00616817	0.123922	0.0170976	0	0	0.289213	0.793806
402	ARL2	ADP ribosylation factor like GTPase 2	0.213742	0.149021	1.08349	0.860153	0.287928	0.397086	0.443335	0.510698	0	0	0.0755084	0.0434895
403	ARL3	ADP ribosylation factor like GTPase 3	-1.04218	-0.569446	-5.1828	-2.995	1.73244e-05	0.00572361	0.000269778	0.0161244	-1	0	-3.71954	-1.02074
405	ARNT	aryl hydrocarbon receptor nuclear translocator	-0.463492	-0.116454	-4.52584	-1.13844	0.000103377	0.264685	0.00105546	0.372359	0	0	-1.37961	-0.0499631
406	ARNTL	aryl hydrocarbon receptor nuclear translocator like	-0.771638	-0.524635	-4.22438	-3.17157	0.000233576	0.0036865	0.00196373	0.011162	-1	0	-2.08876	-1.02422
408	ARRB1	arrestin beta 1	-0.634786	-1.64201	-2.33628	-6.0115	0.0269424	1.84955e-06	0.0765839	2.18378e-05	0	-1	-0.708334	-7.65308
409	ARRB2	arrestin beta 2	-0.812904	-1.08245	-4.45769	-5.90101	0.000124353	2.48633e-06	0.00121339	2.75216e-05	-1	-1	-2.37043	-4.93633
410	ARSA	arylsulfatase A	-0.414786	-0.661091	-2.83452	-4.82253	0.00846846	4.61631e-05	0.0317759	0.000292132	0	-1	-0.62131	-2.33657
411	ARSB	arylsulfatase B	0.0980633	0.322382	0.572982	1.8851	0.571278	0.0699433	0.707005	0.127513	0	0	0.0147661	0.288354
412	STS	steroid sulfatase	-0.387913	-0.786426	-1.26629	-2.43785	0.215951	0.0214517	0.361771	0.0480916	0	-1	-0.171289	-1.03646
414	ARSD	arylsulfatase D	-0.0668161	0.854157	-0.307647	4.03547	0.760651	0.000387866	0.849624	0.00171563	0	1	-0.00472879	2.36224
421	ARVCF	armadillo repeat gene deleted in velocardiofacial syndrome	-1.58861	0.809684	-4.1013	2.49196	0.000325163	0.0189653	0.00256176	0.0433816	-1	1	-4.11681	1.10335
427	ASAH1	N-acylsphingosine amidohydrolase 1	-1.47751	-1.64734	-6.81873	-7.47421	2.20149e-07	4.11714e-08	1.02605e-05	1.02604e-06	-1	-1	-7.37106	-9.86565
430	ASCL2	achaete-scute family bHLH transcription factor 2	2.13018	1.43343	6.51912	5.39702	4.81452e-07	9.68452e-06	1.8312e-05	8.18317e-05	1	1	10.0912	5.85852
432	ASGR1	asialoglycoprotein receptor 1	-0.780752	-3.53095	-1.10093	-8.17939	0.280397	7.19463e-09	0.434802	2.70726e-07	0	-1	-0.282405	-23.1894
433	ASGR2	asialoglycoprotein receptor 2	-0.622422	-0.438286	-0.603418	-0.966003	0.551138	0.342398	0.691291	0.455811	0	0	-0.0997986	-0.14955
435	ASL	argininosuccinate lyase	-0.0455125	-0.827962	-0.23876	-4.07415	0.813049	0.000349714	0.884679	0.00157359	0	-1	-0.00242192	-2.32087
439	ASNA1	arsA arsenite transporter, ATP-binding, homolog 1 (bacterial)	-0.463555	-0.244288	-3.37794	-1.82482	0.00218173	0.0788276	0.0111547	0.140808	0	0	-0.90511	-0.20798
440	ASNS	asparagine synthetase (glutamine-hydrolyzing)	0.425972	1.03574	0.591769	1.31096	0.558803	0.200632	0.696723	0.299302	0	0	0.0668521	0.542613
444	ASPH	aspartate beta-hydroxylase	0.330647	2.29597	1.04771	7.14257	0.303826	9.55502e-08	0.460383	2.00505e-06	0	1	0.111389	13.0821
463	ZFHX3	zinc finger homeobox 3	0.38643	-0.0627983	1.06836	-0.166139	0.294576	0.869253	0.450478	0.907371	0	0	0.133831	-0.00265104
466	ATF1	activating transcription factor 1	0.277137	0.283088	2.30802	2.53219	0.0286831	0.0172919	0.0802006	0.0400783	0	0	0.303693	0.3955
467	ATF3	activating transcription factor 3	1.89365	2.53566	3.00071	3.90176	0.00564353	0.000554058	0.0232371	0.00228416	1	1	3.09388	6.69737
468	ATF4	activating transcription factor 4	0.413918	0.734757	2.67806	4.77174	0.0123048	5.30022e-05	0.0423871	0.000328832	0	1	0.568212	2.55918
471	ATIC	5-aminoimidazole-4-carboxamide ribonucleotide formyltransferase/IMP cyclohydrolase	0.859739	-0.208355	1.53952	-0.540454	0.13502	0.593202	0.257608	0.691023	0	0	0.506421	-0.0334426
472	ATM	ATM serine/threonine kinase	0.360056	0.723741	2.5621	5.1884	0.0161374	1.70629e-05	0.0517671	0.000129438	0	1	0.463012	2.81386
473	RERE	arginine-glutamic acid dipeptide repeats	-0.0284155	-0.223745	-0.134669	-1.14431	0.893847	0.262284	0.936576	0.369607	0	0	-0.000808618	-0.0967157
475	ATOX1	antioxidant 1 copper chaperone	-0.0881314	0.138349	-0.588195	1.01058	0.561165	0.320962	0.698328	0.433443	0	0	-0.0137432	0.0502303
476	ATP1A1	ATPase Na+/K+ transporting subunit alpha 1	0.0791414	-1.15394	0.528739	-7.68795	0.601196	2.41022e-08	0.732565	6.76849e-07	0	-1	0.0106963	-7.11922
480	ATP1A4	ATPase Na+/K+ transporting subunit alpha 4	0.965953	-2.53339	0.425978	-1.25062	0.673414	0.221529	0.788064	0.324251	0	0	0.099917	-1.23913
481	ATP1B1	ATPase Na+/K+ transporting subunit beta 1	-0.236888	0.619169	-0.488201	1.63276	0.629249	0.113832	0.755178	0.189787	0	0	-0.0288886	0.446874
482	ATP1B2	ATPase Na+/K+ transporting subunit beta 2	0.437371	2.93605	0.92378	6.28112	0.363576	9.02264e-07	0.521418	1.23047e-05	0	1	0.123695	14.4158
483	ATP1B3	ATPase Na+/K+ transporting subunit beta 3	0.258615	-0.339938	1.93279	-2.56173	0.0635418	0.0161515	0.146813	0.0379382	0	0	0.215488	-0.483025
488	ATP2A2	ATPase sarcoplasmic/endoplasmic reticulum Ca2+ transporting 2	0.265528	0.324533	2.26725	2.78024	0.0313746	0.00964979	0.0858038	0.0247162	0	0	0.283184	0.52153
489	ATP2A3	ATPase sarcoplasmic/endoplasmic reticulum Ca2+ transporting 3	-1.54543	-0.670735	-6.47796	-2.92861	5.36487e-07	0.00673732	1.94173e-05	0.018346	-1	-1	-7.28178	-1.1647
490	ATP2B1	ATPase plasma membrane Ca2+ transporting 1	0.804535	-0.19992	3.18747	-0.793063	0.00354177	0.434479	0.0162674	0.545584	1	0	1.43906	-0.0526066
493	ATP2B4	ATPase plasma membrane Ca2+ transporting 4	-2.46139	-1.91369	-6.57909	-5.87792	4.11348e-07	2.64522e-06	1.62135e-05	2.88477e-05	-1	-1	-11.7904	-8.68796
498	ATP5A1	ATP synthase, H+ transporting, mitochondrial F1 complex, alpha subunit 1, cardiac muscle	-0.500744	-0.39019	-4.03913	-3.12735	0.000384084	0.0041192	0.00290369	0.0122708	0	0	-1.27041	-0.745704
501	ALDH7A1	aldehyde dehydrogenase 7 family member A1	-0.538848	0.548557	-0.555274	0.946303	0.583163	0.352174	0.716705	0.465975	0	0	-0.0779495	0.181922
506	ATP5B	ATP synthase, H+ transporting, mitochondrial F1 complex, beta polypeptide	-0.274242	-0.274542	-3.81324	-3.7965	0.00070071	0.000732439	0.00467011	0.00290244	0	0	-0.639169	-0.696577
509	ATP5C1	ATP synthase, H+ transporting, mitochondrial F1 complex, gamma polypeptide 1	-0.134463	-0.28187	-1.25907	-2.68557	0.218507	0.0120886	0.365177	0.0298741	0	0	-0.0588271	-0.429769
513	ATP5D	ATP synthase, H+ transporting, mitochondrial F1 complex, delta subunit	-0.34508	-0.98701	-2.02021	-6.41025	0.0531242	6.41277e-07	0.128113	9.25878e-06	0	-1	-0.307951	-4.96806
514	ATP5E	ATP synthase, H+ transporting, mitochondrial F1 complex, epsilon subunit	-0.0363521	-0.620248	-0.374504	-6.38115	0.71088	6.92459e-07	0.813898	9.85844e-06	0	-1	-0.00325096	-3.10508
515	ATP5F1	ATP synthase, H+ transporting, mitochondrial Fo complex subunit B1	-0.250513	-0.472706	-2.23231	-4.35542	0.0338608	0.000164006	0.0907977	0.000840792	0	0	-0.261016	-1.45372
516	ATP5G1	ATP synthase, H+ transporting, mitochondrial Fo complex subunit C1 (subunit 9)	0.255147	-0.216992	1.28048	-1.54553	0.21099	0.133562	0.355432	0.216434	0	0	0.114623	-0.144229
517	ATP5G2	ATP synthase, H+ transporting, mitochondrial Fo complex subunit C2 (subunit 9)	-0.104009	-0.701394	-0.922436	-6.47422	0.364264	5.41789e-07	0.521898	8.05889e-06	0	-1	-0.0293736	-3.57271
518	ATP5G3	ATP synthase, H+ transporting, mitochondrial Fo complex subunit C3 (subunit 9)	0.0389259	-0.390917	0.250952	-2.63197	0.803703	0.0137135	0.880291	0.0331375	0	0	0.00215548	-0.578433
521	ATP5I	ATP synthase, H+ transporting, mitochondrial Fo complex subunit E	-0.218192	-0.452435	-1.79107	-4.16207	0.0842129	0.000276209	0.181326	0.00129551	0	0	-0.161798	-1.30643
522	ATP5J	ATP synthase, H+ transporting, mitochondrial Fo complex subunit F6	-0.0905676	-0.24054	-0.805176	-2.30278	0.427573	0.0290167	0.581923	0.0619661	0	0	-0.0212956	-0.290535
523	ATP6V1A	ATPase H+ transporting V1 subunit A	-0.350726	0.233444	-2.43238	1.61148	0.0217191	0.118408	0.0649763	0.196038	0	0	-0.416398	0.165199
526	ATP6V1B2	ATPase H+ transporting V1 subunit B2	0.0991062	0.719759	0.624097	4.55724	0.537669	9.49356e-05	0.680047	0.000537294	0	1	0.0165964	2.35346
527	ATP6V0C	ATPase H+ transporting V0 subunit c	-0.643973	-0.695033	-4.87103	-5.21268	4.04565e-05	1.59733e-05	0.000515724	0.000122159	-1	-1	-2.11712	-2.71971
528	ATP6V1C1	ATPase H+ transporting V1 subunit C1	0.46771	-0.050672	3.40817	-0.369	0.00201866	0.714932	0.0105525	0.79137	0	0	0.924498	-0.00514929
529	ATP6V1E1	ATPase H+ transporting V1 subunit E1	0.0234209	0.129312	0.231622	1.27754	0.818533	0.21201	0.888575	0.312869	0	0	0.00120163	0.0652556
533	ATP6V0B	ATPase H+ transporting V0 subunit b	0.0501617	-0.117319	0.582591	-1.35457	0.56488	0.186498	0.701636	0.282879	0	0	0.00771928	-0.0643377
535	ATP6V0A1	ATPase H+ transporting V0 subunit a1	-0.163361	-0.964449	-1.807	-10.6778	0.0816329	2.51049e-11	0.177265	3.11653e-09	0	-1	-0.122745	-8.20392
537	ATP6AP1	ATPase H+ transporting accessory protein 1	-0.867957	-0.546545	-5.61918	-3.48423	5.3088e-06	0.00165883	0.000109668	0.00572317	-1	0	-3.43704	-1.22555
538	ATP7A	ATPase copper transporting alpha	-0.0238066	0.100551	-0.197702	0.822274	0.844721	0.417941	0.904947	0.530534	0	0	-0.00103266	0.0276804
539	ATP5O	ATP synthase, H+ transporting, mitochondrial F1 complex, O subunit	-0.171827	-0.380663	-1.44309	-3.32422	0.160204	0.00250339	0.291666	0.00805925	0	0	-0.0919469	-0.796995
540	ATP7B	ATPase copper transporting beta	-1.7954	0.489062	-3.79576	1.0375	0.000733877	0.308471	0.00483776	0.420249	-1	0	-4.15699	0.184129
545	ATR	ATR serine/threonine kinase	0.629208	0.47159	4.55565	3.57069	9.53448e-05	0.00132516	0.000992813	0.0047529	1	0	1.88959	1.09552
546	ATRX	ATRX, chromatin remodeler	0.279386	0.487975	2.54952	4.45876	0.0166143	0.000123995	0.0529735	0.000669796	0	0	0.356481	1.54886
549	AUH	AU RNA binding methylglutaconyl-CoA hydratase	-0.962836	-0.650746	-3.26251	-3.45872	0.0029294	0.00177201	0.0140423	0.00604923	-1	-1	-1.78371	-1.44355
550	AUP1	ancient ubiquitous protein 1	0.183624	-0.245423	2.31882	-3.0923	0.028006	0.00449634	0.078898	0.0131989	0	0	0.202525	-0.461263
554	AVPR2	arginine vasopressin receptor 2	-0.597898	1.03413	-0.726759	1.17998	0.473469	0.248041	0.625406	0.353853	0	0	-0.121874	0.466577
558	AXL	AXL receptor tyrosine kinase	1.0456	0.0704299	1.69625	0.14887	0.101046	0.882734	0.207842	0.917327	0	0	0.713379	0.00263943
566	AZU1	azurocidin 1	-0.316266	-1.03968	-0.449543	-2.35392	0.656537	0.0259051	0.776561	0.0563631	0	0	-0.0347338	-1.29857
567	B2M	beta-2-microglobulin	0.267157	0.0941047	1.74217	0.603582	0.09257	0.551031	0.194527	0.654097	0	0	0.189954	0.0173489
571	BACH1	BTB domain and CNC homolog 1	0.65013	0.93263	2.88191	4.20829	0.00754974	0.000243917	0.0291073	0.00116988	1	1	0.998599	2.73434
572	BAD	BCL2 associated agonist of cell death	-1.04629	-0.748846	-5.1139	-3.82401	2.08935e-05	0.000681026	0.000308023	0.00272308	-1	-1	-3.67396	-1.92075
573	BAG1	BCL2 associated athanogene 1	-0.349455	-0.758394	-2.58293	-5.72019	0.0153763	4.04266e-06	0.0498883	4.06193e-05	0	-1	-0.45499	-3.33031
575	ADGRB1	adhesion G protein-coupled receptor B1	0.0823357	-0.287338	0.252363	-0.462097	0.802623	0.64762	0.87964	0.735733	0	0	0.00458569	-0.0382963
578	BAK1	BCL2 antagonist/killer 1	0.137392	0.534277	0.42386	1.69758	0.67494	0.100792	0.789123	0.171951	0	0	0.0141315	0.408506
580	BARD1	BRCA1 associated RING domain 1	-1.39089	0.429432	-3.81798	1.32769	0.000691984	0.195114	0.00462355	0.292681	-1	0	-3.24776	0.229147
581	BAX	BCL2 associated X, apoptosis regulator	-0.18657	-0.0950659	-1.30474	-0.674759	0.202712	0.50542	0.345829	0.611722	0	0	-0.0860345	-0.0202914
582	BBS1	Bardet-Biedl syndrome 1	-0.140215	0.310342	-0.88894	2.1514	0.381687	0.0403113	0.538726	0.0810558	0	0	-0.0376663	0.33865
583	BBS2	Bardet-Biedl syndrome 2	-0.912816	-0.498089	-2.91938	-1.78859	0.00689105	0.0846202	0.0271764	0.149152	-1	0	-1.42929	-0.411606
585	BBS4	Bardet-Biedl syndrome 4	-0.344312	-0.0865457	-2.14663	-0.533157	0.0407239	0.598175	0.10465	0.69515	0	0	-0.337516	-0.0136674
586	BCAT1	branched chain amino acid transaminase 1	0.865337	0.801505	2.82913	2.63808	0.0085793	0.0135184	0.0321282	0.0327913	1	1	1.29205	1.18963
587	BCAT2	branched chain amino acid transaminase 2	-0.506521	-0.432277	-2.42498	-2.38034	0.0220859	0.0244197	0.0656891	0.0536623	0	0	-0.598965	-0.549135
593	BCKDHA	branched chain keto acid dehydrogenase E1, alpha polypeptide	0.291586	-0.805875	0.812652	-2.63714	0.423345	0.0135484	0.577881	0.0328401	0	-1	0.0694444	-1.19559
594	BCKDHB	branched chain keto acid dehydrogenase E1 subunit beta	-0.263245	-0.322945	-0.715009	-1.17366	0.480584	0.250521	0.63135	0.356587	0	0	-0.0525779	-0.144626
595	CCND1	cyclin D1	1.52055	3.5746	2.14647	8.82351	0.0407381	1.54738e-09	0.104666	7.81514e-08	0	1	1.49043	25.4049
596	BCL2	BCL2, apoptosis regulator	2.57568	2.74922	6.40427	7.33318	6.5146e-07	5.87994e-08	2.23601e-05	1.35802e-06	1	1	11.9783	16.1299
597	BCL2A1	BCL2 related protein A1	1.21271	-0.711487	2.91062	-1.7376	0.00703997	0.0933851	0.0276172	0.161702	1	0	1.89039	-0.562988
598	BCL2L1	BCL2 like 1	0.502748	0.852586	2.93384	4.93167	0.00665155	3.43024e-05	0.0264212	0.000228289	0	1	0.793359	3.10471
599	BCL2L2	BCL2 like 2	0.0761942	0.202954	0.453138	1.1903	0.653978	0.244026	0.774552	0.34925	0	0	0.00845369	0.0927223
602	BCL3	B-cell CLL/lymphoma 3	-0.543186	-0.348669	-2.17516	-1.4018	0.0383119	0.172077	0.100078	0.26544	0	0	-0.543002	-0.200845
604	BCL6	B-cell CLL/lymphoma 6	0.600062	-0.291443	2.19775	-1.08256	0.0364927	0.288336	0.0964066	0.398789	0	0	0.609599	-0.11636
605	BCL7A	BCL tumor suppressor 7A	-0.925123	0.551885	-1.68982	1.01374	0.102285	0.319479	0.209506	0.431879	0	0	-0.627977	0.201238
607	BCL9	B-cell CLL/lymphoma 9	-1.09673	-0.037705	-4.20579	-0.14566	0.000245564	0.885244	0.00203483	0.919007	-1	0	-2.95183	-0.00138306
613	BCR	BCR, RhoGEF and GTPase activating protein	-0.899498	-0.185166	-3.89911	-0.793564	0.000557988	0.434192	0.00388253	0.545378	-1	0	-2.16859	-0.0487547
617	BCS1L	BCS1 homolog, ubiquinol-cytochrome c reductase complex chaperone	0.0844798	-0.198411	0.430858	-1.24719	0.669905	0.222766	0.785448	0.325666	0	0	0.00886045	-0.0966713
622	BDH1	3-hydroxybutyrate dehydrogenase 1	-2.28506	-2.11149	-3.40498	-4.37223	0.0020353	0.00015672	0.0106061	0.000812536	-1	-1	-4.51172	-6.52483
629	CFB	complement factor B	0.255882	2.48896	0.883153	7.92857	0.384751	1.32828e-08	0.541612	4.27204e-07	0	1	0.0681442	15.8531
634	CEACAM1	carcinoembryonic antigen related cell adhesion molecule 1	1.96942	2.08313	2.37693	2.23741	0.0246069	0.0334866	0.0714067	0.0695983	0	0	2.25747	2.41102
636	BICD1	BICD cargo adaptor 1	0.17433	1.106	0.551116	3.46219	0.585971	0.00175618	0.719396	0.00600756	0	1	0.0249347	2.45677
637	BID	BH3 interacting domain death agonist	0.718247	0.411532	6.07176	3.47371	1.57459e-06	0.00170462	4.33926e-05	0.00585832	1	0	3.13341	0.918633
639	PRDM1	PR/SET domain 1	0.439067	1.47522	1.84423	6.15445	0.0758663	1.26313e-06	0.168095	1.61329e-05	0	1	0.340033	7.06969
640	BLK	BLK proto-oncogene, Src family tyrosine kinase	0.333819	-0.661072	0.555947	-1.00183	0.582709	0.325093	0.71644	0.437509	0	0	0.0483437	-0.237333
641	BLM	Bloom syndrome RecQ like helicase	-0.803007	-0.647881	-3.00357	-2.68816	0.00560383	0.0120149	0.0231505	0.029714	-1	-1	-1.31327	-0.989339
642	BLMH	bleomycin hydrolase	-0.317805	-0.530626	-1.71652	-3.08929	0.0972271	0.00453019	0.201603	0.0132835	0	0	-0.221034	-0.995819
643	CXCR5	C-X-C motif chemokine receptor 5	0.909428	0.0670438	1.58724	0.094521	0.123805	0.925375	0.241306	0.94699	0	0	0.56151	0.0015859
644	BLVRA	biliverdin reductase A	0.43877	-0.148083	1.39581	-0.432948	0.173856	0.668404	0.31056	0.75279	0	0	0.222831	-0.0182625
645	BLVRB	biliverdin reductase B	-0.570891	-0.416514	-2.76043	-2.34597	0.0101183	0.0263681	0.0364724	0.0571503	0	0	-0.820961	-0.517719
648	BMI1	BMI1 proto-oncogene, polycomb ring finger	-0.394862	0.177116	-1.49918	0.813607	0.145134	0.422807	0.271523	0.535023	0	0	-0.223568	0.0481095
649	BMP1	bone morphogenetic protein 1	0.311713	-0.774483	0.804748	-1.88658	0.427816	0.0697362	0.582003	0.127222	0	0	0.0732759	-0.693501
654	BMP6	bone morphogenetic protein 6	0.418425	0.111566	0.728194	0.18123	0.472604	0.857506	0.624823	0.89871	0	0	0.0854604	0.00517444
655	BMP7	bone morphogenetic protein 7	-0.0364734	0.385807	-0.14282	1.50418	0.887466	0.143849	0.933208	0.230072	0	0	-0.00109499	0.246198
656	BMP8B	bone morphogenetic protein 8b	-1.27776	0.484255	-3.55637	1.76997	0.0013755	0.0877369	0.00784282	0.153485	-1	0	-2.69035	0.394152
657	BMPR1A	bone morphogenetic protein receptor type 1A	-0.47102	0.506203	-1.9835	2.22504	0.0573003	0.0343997	0.13572	0.0712507	0	0	-0.408542	0.580721
659	BMPR2	bone morphogenetic protein receptor type 2	0.0486151	0.0374045	0.267439	0.205636	0.791111	0.838579	0.871121	0.884597	0	0	0.00291309	0.00199196
661	POLR3D	RNA polymerase III subunit D	2.17605	1.64709	9.21371	7.31629	6.26415e-10	6.13726e-08	1.30959e-07	1.38642e-06	1	1	14.9775	9.64882
662	BNIP1	BCL2 interacting protein 1	0.186717	0.248007	0.700914	1.05355	0.489201	0.301188	0.638818	0.412229	0	0	0.0363393	0.0954484
663	BNIP2	BCL2 interacting protein 2	-0.317803	-0.113147	-2.34893	-0.836133	0.0261948	0.410233	0.075053	0.522972	0	0	-0.357411	-0.0318532
664	BNIP3	BCL2 interacting protein 3	3.67265	2.74872	15.2748	12.409	5.05505e-15	7.8434e-13	3.35731e-11	2.25386e-10	1	1	38.4673	26.5171
665	BNIP3L	BCL2 interacting protein 3 like	1.43197	0.49867	6.37214	2.21712	7.09152e-07	0.0349956	2.37271e-05	0.0722259	1	0	6.62252	0.569136
667	DST	dystonin	-0.581044	0.414578	-1.2267	0.91174	0.230258	0.369769	0.379093	0.483859	0	0	-0.244768	0.130709
669	BPGM	bisphosphoglycerate mutase	-0.222772	0.197218	-1.48774	1.31299	0.148111	0.199955	0.275289	0.298494	0	0	-0.124799	0.103552
670	BPHL	biphenyl hydrolase like	0.224668	0.177333	0.715953	0.701315	0.480011	0.488954	0.63091	0.59744	0	0	0.0449409	0.0396704
671	BPI	bactericidal/permeability-increasing protein	0.71984	0.804238	0.526212	0.981753	0.602928	0.334716	0.733627	0.447692	0	0	0.0968364	0.280695
672	BRCA1	BRCA1, DNA repair associated	-0.0207015	-0.736556	-0.116665	-4.61629	0.907967	8.08715e-05	0.94533	0.000467253	0	-1	-0.000505457	-2.45306
673	BRAF	B-Raf proto-oncogene, serine/threonine kinase	-0.00330731	1.2528	-0.022323	7.42714	0.98235	4.63583e-08	0.991306	1.12016e-06	0	1	-1.25425e-05	7.45504
675	BRCA2	BRCA2, DNA repair associated	0.0819188	2.35291	0.282377	7.79941	0.779753	1.8272e-08	0.863553	5.4911e-07	0	1	0.00521913	14.73
677	ZFP36L1	ZFP36 ring finger protein like 1	0.781672	-0.071207	3.41279	-0.304644	0.00199483	0.762914	0.0104402	0.829346	1	0	1.54872	-0.00578656
678	ZFP36L2	ZFP36 ring finger protein like 2	-0.337549	-1.80794	-0.920613	-6.62363	0.365198	3.66052e-07	0.522842	5.93436e-06	0	-1	-0.0950636	-9.44942
682	BSG	basigin (Ok blood group)	-0.102695	-0.246544	-0.749223	-1.78236	0.460036	0.0856516	0.612954	0.150411	0	0	-0.0218302	-0.202837
683	BST1	bone marrow stromal cell antigen 1	-0.901892	-1.57571	-2.87933	-5.97948	0.00759726	2.01493e-06	0.0292252	2.32936e-05	-1	-1	-1.38372	-7.29989
684	BST2	bone marrow stromal cell antigen 2	1.73061	0.662147	6.48545	2.48644	5.26018e-07	0.0192062	1.92458e-05	0.0438268	1	1	8.16097	0.899368
686	BTD	biotinidase	-0.817263	-0.397824	-5.30623	-2.60806	1.23894e-05	0.0145022	0.000206823	0.0346898	-1	0	-3.01112	-0.580742
687	KLF9	Kruppel like factor 9	-0.5002	0.429028	-1.38198	1.19939	0.178019	0.24053	0.315958	0.345364	0	0	-0.250285	0.198092
688	KLF5	Kruppel like factor 5	2.07481	2.81345	2.42597	2.78787	0.0220366	0.0094749	0.0655904	0.0243528	0	1	2.45483	4.53937
689	BTF3	basic transcription factor 3	0.408157	-0.315442	2.99789	-2.31375	0.00568294	0.028322	0.0233488	0.0606973	0	0	0.666004	-0.38384
694	BTG1	BTG anti-proliferation factor 1	0.54587	-0.494476	2.16642	-1.9602	0.0390366	0.0600982	0.101545	0.112816	0	0	0.542236	-0.46858
695	BTK	Bruton tyrosine kinase	-0.337376	-0.552502	-1.9925	-3.38622	0.056251	0.00213582	0.133716	0.0070485	0	0	-0.294804	-1.18893
699	BUB1	BUB1 mitotic checkpoint serine/threonine kinase	-0.954595	0.733561	-2.2064	2.13222	0.0358173	0.0419934	0.0948488	0.0837787	0	0	-0.976521	0.789947
705	BYSL	bystin like	1.2969	0.276213	3.34168	0.851498	0.00239414	0.401792	0.0119438	0.515245	1	0	2.49376	0.0795456
706	TSPO	translocator protein	-0.571055	-1.35832	-3.60813	-8.72593	0.00120182	1.94618e-09	0.0070636	9.40039e-08	0	-1	-1.22833	-9.54472
708	C1QBP	complement C1q binding protein	0.45228	0.0524659	2.34934	0.305306	0.0261709	0.762415	0.0750168	0.828872	0	0	0.508744	0.00427663
710	SERPING1	serpin family G member 1	2.4363	2.75743	3.02369	3.67445	0.00533194	0.00101021	0.0223491	0.00379556	1	1	4.0217	6.67497
712	C1QA	complement C1q A chain	-0.603056	0.914934	-0.619799	1.53667	0.540454	0.135716	0.681819	0.219175	0	0	-0.100307	0.603133
713	C1QB	complement C1q B chain	-0.235308	1.25767	-0.37841	2.2411	0.70801	0.0332193	0.812553	0.0691834	0	0	-0.0212126	1.45889
714	C1QC	complement C1q C chain	-0.41179	1.3097	-0.687786	2.94593	0.497305	0.00645759	0.646109	0.0177407	0	1	-0.078114	2.29333
715	C1R	complement C1r	0.490352	2.48037	1.01934	7.27515	0.31686	6.8134e-08	0.474291	1.50586e-06	0	1	0.158852	14.4413
716	C1S	complement C1s	-0.101914	2.22265	-0.166179	6.05444	0.869223	1.64906e-06	0.920798	2.00774e-05	0	1	-0.00365215	10.4404
717	C2	complement C2	0.433054	1.24554	0.762872	2.65369	0.451985	0.0130319	0.605079	0.0318614	0	1	0.0944872	1.86424
718	C3	complement C3	1.18498	0.812836	5.7842	3.81847	3.4027e-06	0.000691073	7.88225e-05	0.00275744	1	1	4.8624	2.08045
719	C3AR1	complement C3a receptor 1	-1.20848	-0.962381	-1.48084	-1.17073	0.149931	0.251675	0.277566	0.357732	0	0	-0.672684	-0.429648
720	C4A	complement C4A (Rodgers blood group)	0.851167	1.87414	2.07318	4.03135	0.0475707	0.000392167	0.117779	0.00173119	0	1	0.790678	5.17574
726	CAPN5	calpain 5	-0.539929	1.18956	-1.20183	2.75475	0.2396	0.0102565	0.389471	0.0259697	0	1	-0.221115	1.88608
727	C5	complement C5	1.10604	0.201302	2.96913	0.925257	0.00610009	0.36282	0.0246359	0.476832	1	0	1.77899	0.0647457
728	C5AR1	complement C5a receptor 1	-1.88656	-0.781707	-6.31839	-2.63395	8.17453e-07	0.01365	2.61931e-05	0.0330319	-1	-1	-8.64388	-1.15776
734	OSGIN2	oxidative stress induced growth inhibitor family member 2	1.61665	2.20213	6.31103	8.54239	8.33529e-07	3.00581e-09	2.6551e-05	1.3398e-07	1	1	7.39768	15.1351
738	VPS51	VPS51, GARP complex subunit	-0.394754	0.0839126	-2.86048	0.690202	0.00795282	0.495808	0.0302859	0.603097	0	0	-0.599537	0.0184283
740	MRPL49	mitochondrial ribosomal protein L49	0.069521	0.406614	0.848542	5.10045	0.403407	2.16722e-05	0.560524	0.000157824	0	0	0.017478	1.54588
741	ZNHIT2	zinc finger HIT-type containing 2	-0.273038	-0.635224	-1.31346	-3.63289	0.199799	0.00112647	0.342398	0.00415175	0	-1	-0.127091	-1.51296
745	MYRF	myelin regulatory factor	0.288165	0.25773	0.480394	0.383407	0.634718	0.704344	0.759615	0.783219	0	0	0.0344089	0.0273494
746	TMEM258	transmembrane protein 258	0.49355	-0.0277215	4.06177	-0.23517	0.000361503	0.815806	0.00276826	0.86795	0	0	1.2624	-0.00170502
747	DAGLA	diacylglycerol lipase alpha	-0.777958	-0.486551	-3.53399	-2.3665	0.00145799	0.025188	0.00820612	0.0550193	-1	0	-1.62271	-0.612804
752	FMNL1	formin like 1	-0.592767	-0.484258	-6.06935	-4.9734	1.58474e-06	3.06203e-05	4.35821e-05	0.000208046	-1	0	-2.58488	-1.78296
753	LDLRAD4	low density lipoprotein receptor class A domain containing 4	-0.360472	-2.30099	-0.91868	-5.59672	0.366191	5.64076e-06	0.523643	5.26682e-05	0	-1	-0.10128	-9.84468
754	PTTG1IP	pituitary tumor-transforming 1 interacting protein	-0.403518	-0.29749	-2.23482	-1.65651	0.0336759	0.1089	0.0904584	0.182941	0	0	-0.421091	-0.219455
755	C21orf2	chromosome 21 open reading frame 2	0.174103	-0.597586	0.708338	-2.50127	0.484652	0.0185654	0.635132	0.0425767	0	-1	0.0343218	-0.819187
757	TMEM50B	transmembrane protein 50B	-0.473988	-0.607387	-3.06862	-4.29632	0.0047695	0.000192391	0.0205855	0.00095788	0	-1	-0.799352	-1.83351
760	CA2	carbonic anhydrase 2	1.76374	0.540091	3.87195	1.44484	0.000599733	0.159718	0.00411498	0.250269	1	0	4.20762	0.324915
770	CA11	carbonic anhydrase 11	-0.000146142	0.250846	-0.000247621	1.13914	0.999804	0.264395	0.999879	0.372108	0	0	-7.67814e-09	0.107696
771	CA12	carbonic anhydrase 12	-0.0836006	0.993235	-0.128638	1.52061	0.898573	0.139688	0.940045	0.224281	0	0	-0.0022448	0.644816
773	CACNA1A	calcium voltage-gated channel subunit alpha1 A	0.140714	-0.190859	0.191934	-0.225638	0.849193	0.823139	0.907253	0.872955	0	0	0.00594822	-0.0112622
778	CACNA1F	calcium voltage-gated channel subunit alpha1 F	1.411	1.17123	1.76822	2.2243	0.0880331	0.034455	0.187545	0.0713319	0	0	1.02565	1.34307
780	DDR1	discoidin domain receptor tyrosine kinase 1	0.914167	1.06804	3.44064	4.06804	0.00185668	0.000355481	0.00988466	0.00159415	1	1	1.83294	2.9878
782	CACNB1	calcium voltage-gated channel auxiliary subunit beta 1	-0.47713	-0.630574	-1.48909	-2.3245	0.147757	0.0276561	0.275036	0.0595777	0	0	-0.267484	-0.772401
783	CACNB2	calcium voltage-gated channel auxiliary subunit beta 2	1.10565	0.26556	2.86644	0.660164	0.00783888	0.514599	0.0299465	0.620443	1	0	1.68463	0.0550501
784	CACNB3	calcium voltage-gated channel auxiliary subunit beta 3	-0.765358	-0.632063	-2.43756	-2.02251	0.021466	0.052872	0.0643351	0.101518	0	0	-0.911964	-0.627929
785	CACNB4	calcium voltage-gated channel auxiliary subunit beta 4	0.0261721	1.31221	0.0547104	2.43122	0.956762	0.0217763	0.975325	0.048729	0	1	0.000283987	1.7219
788	SLC25A20	solute carrier family 25 member 20	-0.223377	-0.244332	-1.08269	-1.34919	0.288276	0.188197	0.443704	0.284686	0	0	-0.0788312	-0.133316
790	CAD	carbamoyl-phosphate synthetase 2, aspartate transcarbamylase, and dihydroorotase	0.607935	0.432944	4.37068	3.65695	0.000157377	0.00105768	0.00145169	0.00393954	1	0	1.7254	1.04104
801	CALM1	calmodulin 1	0.153745	0.456742	0.818167	2.40798	0.420242	0.0229491	0.575065	0.0509584	0	0	0.0369423	0.590469
805	CALM2	calmodulin 2	-0.127837	-0.565395	-0.859605	-3.73455	0.397383	0.000862537	0.555153	0.0033354	0	0	-0.0326735	-1.4004
808	CALM3	calmodulin 3	-0.304163	-0.345311	-1.58558	-1.78192	0.124181	0.0857261	0.241887	0.150522	0	0	-0.187482	-0.283984
811	CALR	calreticulin	-1.05363	-0.806988	-7.76985	-5.83159	1.96616e-08	2.99567e-06	1.65294e-06	3.19098e-05	-1	-1	-6.09184	-3.62828
813	CALU	calumenin	0.197999	0.33963	1.3273	2.2755	0.195241	0.030812	0.337022	0.065078	0	0	0.0935231	0.402994
817	CAMK2D	calcium/calmodulin dependent protein kinase II delta	0.092692	0.0658382	0.190868	0.193188	0.85002	0.848221	0.907954	0.892641	0	0	0.00388715	0.00324734
818	CAMK2G	calcium/calmodulin dependent protein kinase II gamma	-1.39458	-0.735222	-5.4292	-3.17345	8.87553e-06	0.00366905	0.000160182	0.0111219	-1	-1	-5.29298	-1.43649
819	CAMLG	calcium modulating ligand	-0.0656667	-0.0769492	-0.625732	-0.712618	0.536611	0.48204	0.679032	0.590677	0	0	-0.0110392	-0.0175944
821	CANX	calnexin	0.336361	0.163967	2.53832	1.23152	0.0170493	0.228478	0.0540493	0.332079	0	0	0.426241	0.0785004
822	CAPG	capping actin protein, gelsolin like	-1.17392	-1.60115	-3.86154	-5.13097	0.000616534	1.99458e-05	0.00420834	0.000146944	-1	-1	-2.7891	-6.13696
823	CAPN1	calpain 1	-0.99826	-0.575158	-6.24259	-3.60856	9.99348e-07	0.00120046	3.07276e-05	0.00437315	-1	0	-4.50462	-1.35692
824	CAPN2	calpain 2	0.120179	0.381476	0.600947	1.92384	0.552759	0.0647024	0.692394	0.11958	0	0	0.0191862	0.35185
825	CAPN3	calpain 3	0.460283	-0.309536	1.97345	-1.68758	0.0584923	0.102717	0.137978	0.174765	0	0	0.395931	-0.234488
826	CAPNS1	calpain small subunit 1	-0.502525	-0.0889822	-4.56256	-0.807746	9.3574e-05	0.426117	0.000977925	0.538082	0	0	-1.51245	-0.0239497
828	CAPS	calcyphosine	-1.08873	-0.763604	-3.61168	-3.67456	0.00119073	0.00100991	0.00701396	0.00379556	-1	-1	-2.34517	-1.84848
829	CAPZA1	capping actin protein of muscle Z-line alpha subunit 1	0.0819332	0.128491	0.77617	1.22316	0.444224	0.231569	0.59741	0.335508	0	0	0.0183307	0.0609427
830	CAPZA2	capping actin protein of muscle Z-line alpha subunit 2	0.015105	-0.279392	0.137378	-2.53427	0.891725	0.0172092	0.935607	0.0399144	0	0	0.000436633	-0.390833
831	CAST	calpastatin	-0.320321	0.0648964	-1.65381	0.334698	0.109451	0.740373	0.220412	0.810548	0	0	-0.210376	0.00591993
832	CAPZB	capping actin protein of muscle Z-line beta subunit	-0.540157	-0.881319	-5.57899	-9.07367	5.91754e-06	8.64591e-10	0.000118915	5.09823e-08	0	-1	-2.11999	-6.42709
833	CARS	cysteinyl-tRNA synthetase	0.23794	0.616292	0.934228	2.39715	0.358257	0.0235155	0.515851	0.0519727	0	0	0.068402	0.791458
834	CASP1	caspase 1	0.664609	0.878935	4.60481	6.16782	8.34339e-05	1.219e-06	0.000901018	1.57204e-05	1	1	2.02391	4.22199
835	CASP2	caspase 2	-0.817888	-0.221996	-5.79204	-1.7278	3.33169e-06	0.0951545	7.77765e-05	0.16402	-1	0	-3.36082	-0.17429
836	CASP3	caspase 3	0.419065	1.58017	2.85564	10.5571	0.00804669	3.23979e-11	0.0304861	3.79782e-09	0	1	0.63526	13.3057
837	CASP4	caspase 4	0.518832	0.979847	3.48865	6.67615	0.00163997	3.19097e-07	0.0089645	5.30047e-06	0	1	1.06229	5.16937
838	CASP5	caspase 5	0.467835	2.49208	1.59128	5.93086	0.122892	2.29511e-06	0.240065	2.59013e-05	0	1	0.289904	11.4304
839	CASP6	caspase 6	-0.914098	-0.0819448	-4.27779	-0.467723	0.000202258	0.64364	0.00175501	0.73254	-1	0	-2.519	-0.0110764
840	CASP7	caspase 7	1.11891	0.990442	3.81295	3.37009	0.000701257	0.0022261	0.00467134	0.00729564	1	1	2.60768	2.11651
841	CASP8	caspase 8	0.171684	0.0424877	0.829514	0.214814	0.413903	0.831485	0.569491	0.878929	0	0	0.0419789	0.00238128
842	CASP9	caspase 9	-0.769251	-0.539853	-3.56472	-2.54691	0.00134592	0.0167147	0.00770596	0.0389921	-1	0	-1.62556	-0.760665
843	CASP10	caspase 10	1.66298	0.190552	9.6347	1.29795	2.41479e-10	0.205005	6.74033e-08	0.304426	1	0	11.9258	0.0984234
847	CAT	catalase	-0.921442	-1.8567	-4.22116	-10.5605	0.000235609	3.21673e-11	0.00197521	3.79782e-09	-1	-1	-2.49194	-15.6343
857	CAV1	caveolin 1	-1.03542	0.531559	-1.87486	1.45022	0.0713882	0.158224	0.160747	0.248367	0	0	-0.821976	0.321543
860	RUNX2	runt related transcription factor 2	-0.754752	1.12905	-1.78972	3.37739	0.0844346	0.00218484	0.181774	0.00718168	0	1	-0.55887	2.42044
861	RUNX1	runt related transcription factor 1	0.285273	0.943412	1.73056	5.76435	0.0946545	3.58944e-06	0.197564	3.71039e-05	0	1	0.200915	4.17986
863	CBFA2T3	CBFA2/RUNX1 translocation partner 3	-0.760134	-0.685752	-2.27531	-2.96451	0.0308251	0.00616967	0.084597	0.0170982	0	-1	-0.815354	-1.21176
864	RUNX3	runt related transcription factor 3	-1.01566	-0.727884	-3.43847	-2.47777	0.0018671	0.0195902	0.00992423	0.0445805	-1	-1	-2.03467	-0.983266
865	CBFB	core-binding factor beta subunit	0.328063	0.223075	2.69352	1.8322	0.0118635	0.0776897	0.0411764	0.139133	0	0	0.454483	0.191079
867	CBL	Cbl proto-oncogene	-0.108376	0.460682	-0.667689	2.84717	0.509855	0.00821337	0.656877	0.0215694	0	0	-0.0197803	0.76757
868	CBLB	Cbl proto-oncogene B	-0.365184	-0.404968	-1.51941	-1.91934	0.139989	0.0652931	0.264167	0.120423	0	0	-0.211121	-0.372283
871	SERPINH1	serpin family H member 1	2.14547	2.05332	13.0283	12.4	2.46229e-13	7.97971e-13	3.27065e-10	2.25386e-10	1	1	20.3506	19.8085
873	CBR1	carbonyl reductase 1	0.534926	0.136707	2.65312	0.826844	0.0130494	0.415389	0.0442761	0.528052	0	0	0.7242	0.0379119
874	CBR3	carbonyl reductase 3	0.439613	0.501145	0.936466	1.32889	0.357124	0.194722	0.514778	0.29226	0	0	0.126776	0.267727
875	CBS	cystathionine-beta-synthase	-0.0912105	1.1352	-0.221373	4.19273	0.826425	0.000254349	0.894063	0.00120791	0	1	-0.00443576	3.31247
881	CCIN	calicin	0.978915	-0.405613	1.2265	-0.504782	0.230331	0.617703	0.379166	0.71184	0	0	0.41229	-0.0598756
883	KYAT1	kynurenine aminotransferase 1	0.395081	-0.529146	1.21115	-2.04412	0.236066	0.0505507	0.385738	0.0979097	0	0	0.163448	-0.534001
889	KRIT1	KRIT1, ankyrin repeat containing	0.0727859	0.40269	0.61493	3.46141	0.543618	0.00175971	0.684314	0.00601808	0	0	0.0119911	0.89419
890	CCNA2	cyclin A2	0.225901	-0.1899	0.781498	-0.619776	0.441136	0.540469	0.594994	0.644497	0	0	0.0509377	-0.0362289
891	CCNB1	cyclin B1	0.0167689	1.52695	0.040992	3.66863	0.967596	0.00102576	0.982914	0.00383807	0	1	0.000125508	3.68894
892	CCNC	cyclin C	0.0624222	0.0627125	0.623299	0.638915	0.538185	0.528125	0.680311	0.632787	0	0	0.0104428	0.0124636
894	CCND2	cyclin D2	2.12517	3.8055	4.90482	10.08	3.69022e-05	9.03323e-11	0.000481033	8.5706e-09	1	1	7.05093	30.6989
896	CCND3	cyclin D3	-1.27215	0.685486	-4.27791	2.3231	0.000202194	0.0277418	0.00175501	0.0597235	-1	0	-3.50569	0.838935
898	CCNE1	cyclin E1	-0.702755	-0.46458	-1.28224	-1.17561	0.210381	0.249752	0.354811	0.355797	0	0	-0.316242	-0.208502
899	CCNF	cyclin F	-1.15135	0.217482	-5.78494	0.973951	3.39594e-06	0.338507	7.88225e-05	0.451717	-1	0	-4.72438	0.0750606
900	CCNG1	cyclin G1	-0.341217	0.00415588	-2.49295	0.0306848	0.0189223	0.975741	0.0584521	0.983739	0	0	-0.420789	2.95897e-05
901	CCNG2	cyclin G2	0.408432	0.870876	2.30626	4.85984	0.028795	4.17073e-05	0.0803706	0.00026828	0	1	0.447193	3.11026
902	CCNH	cyclin H	-0.0231632	-0.157769	-0.137483	-0.898044	0.891643	0.376899	0.935607	0.490963	0	0	-0.000669568	-0.0487428
904	CCNT1	cyclin T1	0.43405	0.467364	3.34928	3.55691	0.00234804	0.00137359	0.0117801	0.00489153	0	0	0.837217	1.07987
905	CCNT2	cyclin T2	0.314887	0.0905025	2.08359	0.5951	0.0465423	0.556605	0.115919	0.658536	0	0	0.294686	0.016419
908	CCT6A	chaperonin containing TCP1 subunit 6A	0.85528	0.332594	5.25143	2.0399	1.43772e-05	0.0509966	0.000232893	0.0985116	1	0	3.1071	0.33476
909	CD1A	CD1a molecule	-3.82684	0.548428	-3.42232	1.01803	0.00194645	0.317472	0.0102357	0.42963	-1	0	-7.61496	0.201221
910	CD1B	CD1b molecule	0.553943	1.38454	0.696279	2.78763	0.492053	0.00948037	0.641597	0.0243574	0	1	0.106766	2.23377
911	CD1C	CD1c molecule	-1.81948	0.332492	-2.05188	0.581928	0.0497395	0.56532	0.121831	0.666413	0	0	-1.66345	0.0586038
912	CD1D	CD1d molecule	0.329263	-4.19166	0.435044	-7.28195	0.6669	6.69674e-08	0.783409	1.49e-06	0	-1	0.0349056	-24.424
913	CD1E	CD1e molecule	-2.97217	0.210702	-2.67583	0.540651	0.0123698	0.593068	0.0425495	0.690967	-1	0	-4.07515	0.0338266
914	CD2	CD2 molecule	-0.710935	-1.32004	-1.10991	-1.92846	0.276577	0.0641012	0.431099	0.118769	0	0	-0.259792	-1.22143
915	CD3D	CD3d molecule	-1.53237	-1.49788	-1.7322	-1.97202	0.0943578	0.0586643	0.197099	0.11086	0	0	-1.0808	-1.43081
916	CD3E	CD3e molecule	-0.695024	-1.02931	-1.0311	-1.59474	0.311408	0.122113	0.468611	0.20112	0	0	-0.228793	-0.71696
919	CD247	CD247 molecule	0.679542	-0.30396	1.03596	-0.483499	0.309176	0.63254	0.466097	0.723764	0	0	0.225284	-0.0426769
920	CD4	CD4 molecule	-1.33739	-1.61597	-2.54689	-4.87552	0.0167154	3.9965e-05	0.053212	0.000258575	0	-1	-1.70382	-5.79715
921	CD5	CD5 molecule	-0.65073	-0.86354	-1.50688	-2.23087	0.143157	0.0339664	0.268696	0.0704412	0	0	-0.371397	-0.994948
923	CD6	CD6 molecule	-0.423604	-0.616002	-0.726594	-1.11563	0.473568	0.274163	0.625476	0.383095	0	0	-0.0863262	-0.256684
924	CD7	CD7 molecule	0.0553828	-0.477347	0.104225	-0.7616	0.917742	0.452732	0.952521	0.563181	0	0	0.00116999	-0.119028
925	CD8A	CD8a molecule	-1.42255	-1.41487	-1.03763	-1.15533	0.308415	0.257822	0.465214	0.364596	0	0	-0.472782	-0.61998
926	CD8B	CD8b molecule	-0.747129	-1.10026	-0.819128	-1.21565	0.419703	0.234375	0.574553	0.338428	0	0	-0.179811	-0.51771
928	CD9	CD9 molecule	-0.847949	-3.0824	-1.31863	-5.91521	0.198088	2.39343e-06	0.340274	2.66711e-05	0	-1	-0.396985	-14.0988
929	CD14	CD14 molecule	-1.81803	-3.55253	-5.38312	-10.4241	1.00565e-05	4.29968e-11	0.000176461	4.65156e-09	-1	-1	-6.82369	-29.6011
930	CD19	CD19 molecule	0.901745	-0.907424	1.7357	-1.42613	0.0937254	0.165001	0.196323	0.25682	0	0	0.637559	-0.535716
931	MS4A1	membrane spanning 4-domains A1	1.77598	-0.908165	2.58058	-1.23327	0.0154604	0.227834	0.0501124	0.331505	0	0	2.30887	-0.435474
933	CD22	CD22 molecule	0.138353	0.646457	0.235427	1.30259	0.815608	0.203438	0.886847	0.302901	0	0	0.00721528	0.335317
939	CD27	CD27 molecule	0.0124475	0.841142	0.0266244	2.13782	0.97895	0.0414959	0.989303	0.083023	0	0	5.81399e-05	0.909107
940	CD28	CD28 molecule	-0.0778096	0.239031	-0.105335	0.312505	0.916869	0.756996	0.951962	0.824466	0	0	-0.00166358	0.0200374
941	CD80	CD80 molecule	0.725837	2.52168	2.48033	7.39368	0.0194764	5.04479e-08	0.0597196	1.20521e-06	0	1	0.88834	14.9256
942	CD86	CD86 molecule	-0.426174	-1.93078	-1.30952	-6.80264	0.201112	2.29539e-07	0.343983	4.05447e-06	0	-1	-0.197516	-10.4109
943	TNFRSF8	TNF receptor superfamily member 8	-0.520405	-0.671244	-2.04801	-2.5822	0.0501418	0.0154025	0.1225	0.0364041	0	-1	-0.474538	-0.965819
944	TNFSF8	tumor necrosis factor superfamily member 8	0.647758	-1.82247	1.72464	-2.21604	0.0957314	0.0350777	0.199217	0.0723391	0	0	0.453868	-2.07875
945	CD33	CD33 molecule	-0.162107	-0.809154	-0.737455	-4.39034	0.467045	0.000149229	0.61982	0.000780091	0	-1	-0.0336753	-2.51473
948	CD36	CD36 molecule	-1.71855	-2.22371	-3.3934	-4.88745	0.00209683	3.8688e-05	0.0108628	0.000252032	-1	-1	-3.37534	-8.00212
949	SCARB1	scavenger receptor class B member 1	-0.579026	-1.64379	-0.826153	-4.33109	0.415774	0.000175152	0.571475	0.00088758	0	-1	-0.140705	-5.0165
950	SCARB2	scavenger receptor class B member 2	0.273505	-0.41881	1.34393	-2.02873	0.189873	0.0521945	0.330536	0.100435	0	0	0.131496	-0.418021
951	CD37	CD37 molecule	-0.309419	-1.33643	-1.50729	-7.02554	0.143052	1.29009e-07	0.268537	2.53142e-06	0	-1	-0.176677	-7.47949
952	CD38	CD38 molecule	0.844159	1.52331	2.48758	3.46402	0.0191564	0.00174787	0.0589835	0.00598994	0	1	1.0377	3.38567
953	ENTPD1	ectonucleoside triphosphate diphosphohydrolase 1	-0.765056	-1.74712	-2.05956	-5.73676	0.0489477	3.86618e-06	0.12018	3.94125e-05	0	-1	-0.703981	-7.69493
955	ENTPD6	ectonucleoside triphosphate diphosphohydrolase 6 (putative)	-0.097482	-0.293277	-0.562998	-1.73467	0.577964	0.0939115	0.713021	0.162468	0	0	-0.0143199	-0.231464
957	ENTPD5	ectonucleoside triphosphate diphosphohydrolase 5	0.225813	1.00757	1.10251	4.89284	0.279722	3.8125e-05	0.434285	0.000248975	0	1	0.0817953	3.63114
958	CD40	CD40 molecule	1.57004	1.56865	6.72386	6.72734	2.81758e-07	2.79211e-07	1.24561e-05	4.78624e-06	1	1	7.70047	8.34525
960	CD44	CD44 molecule (Indian blood group)	0.0797614	-0.395917	0.59934	-2.98723	0.553816	0.00583437	0.693236	0.016367	0	0	0.0126916	-0.70712
961	CD47	CD47 molecule	-0.0140367	-0.407456	-0.0572972	-1.6634	0.95472	0.107502	0.974301	0.181029	0	0	-0.000158713	-0.302435
962	CD48	CD48 molecule	0.911572	0.431661	5.42363	2.58065	9.01063e-06	0.015458	0.000162179	0.0365159	1	0	3.45486	0.620521
963	CD53	CD53 molecule	0.535297	0.0723818	6.28995	0.855904	8.81401e-07	0.399391	2.76124e-05	0.512919	0	0	2.44036	0.0209872
965	CD58	CD58 molecule	0.0201828	-0.469571	0.121281	-2.90097	0.904344	0.00720763	0.943407	0.0193843	0	0	0.000510643	-0.804164
966	CD59	CD59 molecule	-0.114673	-0.639157	-0.278476	-1.57976	0.782714	0.12551	0.865174	0.205719	0	0	-0.00721254	-0.438926
967	CD63	CD63 molecule	-0.354529	-0.699669	-2.17167	-4.30647	0.0385996	0.000187191	0.100612	0.000938996	0	-1	-0.35359	-2.11813
968	CD68	CD68 molecule	-0.40695	-0.428938	-3.22602	-3.34144	0.00321329	0.00239558	0.0151516	0.00775542	0	0	-0.740462	-0.905228
969	CD69	CD69 molecule	0.76748	-0.567036	0.92823	-0.531385	0.361304	0.599386	0.519338	0.696161	0	0	0.218387	-0.0891894
970	CD70	CD70 molecule	0.444161	-0.00657597	0.648682	-0.0118985	0.521884	0.990592	0.667776	0.993809	0	0	0.0778922	-1.77359e-05
971	CD72	CD72 molecule	0.655881	-1.92844	1.32306	-5.96379	0.196629	2.10135e-06	0.338626	2.40416e-05	0	-1	0.308447	-8.90752
972	CD74	CD74 molecule	-0.174279	0.407461	-0.891779	1.98292	0.38019	0.0573688	0.537127	0.108861	0	0	-0.047042	0.392437
973	CD79A	CD79a molecule	0.747321	-0.669384	1.52982	-1.19798	0.137399	0.241073	0.260538	0.345923	0	0	0.436532	-0.3086
974	CD79B	CD79b molecule	-0.053779	0.154513	-0.0904034	0.264749	0.928617	0.793162	0.959535	0.85214	0	0	-0.000964757	0.010737
975	CD81	CD81 molecule	-0.257092	-1.70824	-0.702935	-4.59438	0.48796	8.58302e-05	0.637887	0.000492264	0	-1	-0.0501987	-5.65053
976	ADGRE5	adhesion G protein-coupled receptor E5	0.837521	0.516233	2.49157	1.53137	0.0189823	0.137015	0.0585831	0.220709	0	0	1.03202	0.338742
977	CD151	CD151 molecule (Raph blood group)	-0.476079	-1.25639	-0.904227	-2.45749	0.37367	0.0205165	0.531305	0.046347	0	-1	-0.130758	-1.676
978	CDA	cytidine deaminase	-1.28732	-1.51129	-1.94707	-4.22967	0.0617261	0.00023027	0.143692	0.00111508	0	-1	-1.08465	-4.46237
983	CDK1	cyclin dependent kinase 1	-1.66042	0.371859	-2.11243	0.498108	0.043795	0.622339	0.110553	0.715751	0	0	-1.58808	0.0540079
984	CDK11B	cyclin dependent kinase 11B	-0.239712	-0.265408	-1.75925	-1.90134	0.0895742	0.0677027	0.189703	0.123989	0	0	-0.173054	-0.240623
987	LRBA	LPS responsive beige-like anchor protein	-0.191451	0.589364	-0.879581	3.25797	0.386651	0.00296335	0.54371	0.0092945	0	1	-0.0506642	1.19745
988	CDC5L	cell division cycle 5 like	-0.0724536	0.103076	-0.6583	0.943893	0.515778	0.353382	0.662561	0.467248	0	0	-0.0129528	0.0340619
989	SEPT7	septin 7	0.122117	0.0998501	1.0533	0.861785	0.301302	0.396202	0.457655	0.50971	0	0	0.0414541	0.0292238
990	CDC6	cell division cycle 6	0.293888	0.507252	1.19317	1.60062	0.242921	0.120802	0.39347	0.199306	0	0	0.119051	0.35532
994	CDC25B	cell division cycle 25B	-0.415331	-0.341801	-1.24089	-1.12992	0.22505	0.268197	0.3732	0.376178	0	0	-0.177786	-0.145131
996	CDC27	cell division cycle 27	-0.0867067	0.516855	-0.999042	5.91245	0.326419	2.4112e-06	0.483707	2.68241e-05	0	0	-0.0273488	2.36279
997	CDC34	cell division cycle 34	-0.274878	0.130888	-1.8957	0.908375	0.0684742	0.371513	0.15561	0.485519	0	0	-0.222091	0.041072
998	CDC42	cell division cycle 42	-0.053182	-0.29839	-0.716658	-4.03574	0.479582	0.000387584	0.630699	0.00171521	0	0	-0.0106459	-0.825251
1003	CDH5	cadherin 5	-2.71566	-0.00429313	-2.60656	-0.00350104	0.0145528	0.997232	0.0478715	0.998277	-1	0	-3.58446	-3.21594e-06
1010	CDH12	cadherin 12	0.0885101	0.310369	0.153709	0.657678	0.878953	0.516171	0.926892	0.621882	0	0	0.00291826	0.0640267
1017	CDK2	cyclin dependent kinase 2	-0.403759	-0.179619	-3.27021	-1.38818	0.0028727	0.176143	0.0138807	0.270549	0	0	-0.750018	-0.101979
1019	CDK4	cyclin dependent kinase 4	0.38972	0.16893	1.81436	0.884425	0.0804642	0.384077	0.175502	0.497921	0	0	0.294519	0.0511589
1020	CDK5	cyclin dependent kinase 5	-1.00154	-0.59511	-3.70789	-3.18277	0.000925248	0.003584	0.00577269	0.0109064	-1	-1	-2.24207	-1.1678
1021	CDK6	cyclin dependent kinase 6	0.815478	1.19851	2.24129	3.72592	0.0332053	0.000882365	0.0895567	0.00339415	0	1	0.854541	2.95945
1022	CDK7	cyclin dependent kinase 7	0.271801	0.323238	2.07205	2.41908	0.0476836	0.022382	0.11797	0.0499162	0	0	0.252293	0.420778
1024	CDK8	cyclin dependent kinase 8	-0.0235961	0.604529	-0.155412	4.04235	0.877623	0.000380796	0.925902	0.00168771	0	1	-0.00078894	1.67618
1025	CDK9	cyclin dependent kinase 9	-0.655935	-0.719527	-4.78679	-5.23094	5.0877e-05	1.52003e-05	0.000616043	0.000117661	-1	-1	-2.10581	-2.82729
1026	CDKN1A	cyclin dependent kinase inhibitor 1A	0.359844	1.29396	0.982702	3.60034	0.334257	0.00122653	0.49147	0.00445016	0	1	0.111013	3.0429
1027	CDKN1B	cyclin dependent kinase inhibitor 1B	-0.244988	0.262851	-1.43251	1.538	0.163184	0.135391	0.295592	0.218704	0	0	-0.129674	0.173519
1028	CDKN1C	cyclin dependent kinase inhibitor 1C	-1.02895	-0.748399	-1.22557	-1.03951	0.230674	0.307552	0.379606	0.419168	0	0	-0.432846	-0.282604
1029	CDKN2A	cyclin dependent kinase inhibitor 2A	0.413561	1.13431	0.964613	2.67558	0.343082	0.0123772	0.500311	0.0305077	0	1	0.124383	1.71915
1030	CDKN2B	cyclin dependent kinase inhibitor 2B	0.931809	1.80349	3.4558	5.71558	0.00178539	4.09315e-06	0.00957037	4.09408e-05	1	1	1.88139	7.91343
1031	CDKN2C	cyclin dependent kinase inhibitor 2C	-2.15598	-1.77235	-4.59415	-4.83587	8.58829e-05	4.45177e-05	0.000919986	0.000283475	-1	-1	-6.54603	-6.2874
1032	CDKN2D	cyclin dependent kinase inhibitor 2D	-1.5411	-0.913092	-5.64849	-2.89314	4.90496e-06	0.00734634	0.000104244	0.0196975	-1	-1	-6.1366	-1.55736
1033	CDKN3	cyclin dependent kinase inhibitor 3	-0.222236	2.51292	-0.322035	4.51144	0.749843	0.000107494	0.842369	0.000595888	0	1	-0.0165561	8.10375
1039	CDR2	cerebellar degeneration related protein 2	0.878833	0.29027	2.87121	0.931831	0.00774858	0.359472	0.0296481	0.473509	1	0	1.34286	0.0942425
1040	CDS1	CDP-diacylglycerol synthase 1	-1.05454	-1.01593	-4.44231	-3.79078	0.000129645	0.000743596	0.00125052	0.00293789	-1	-1	-3.06123	-2.57231
1043	CD52	CD52 molecule	-0.598316	-1.34336	-1.11319	-3.67827	0.275192	0.00100014	0.429861	0.0037709	0	-1	-0.219386	-3.2557
1047	CLGN	calmegin	2.5327	1.52993	5.15344	2.29217	1.87637e-05	0.0297034	0.000286151	0.063118	1	0	8.97437	1.83568
1050	CEBPA	CCAAT/enhancer binding protein alpha	-0.296302	-0.619203	-1.10398	-3.27094	0.279095	0.00286733	0.43371	0.00904244	0	-1	-0.107499	-1.26547
1051	CEBPB	CCAAT/enhancer binding protein beta	-0.408571	-0.56482	-1.2071	-1.67251	0.237598	0.105679	0.387383	0.178637	0	0	-0.168274	-0.422501
1052	CEBPD	CCAAT/enhancer binding protein delta	0.310941	-1.18395	0.887267	-3.20638	0.382572	0.0033768	0.539516	0.0103757	0	-1	0.0833309	-2.34893
1053	CEBPE	CCAAT/enhancer binding protein epsilon	-0.778551	-0.601995	-1.30527	-1.53525	0.202536	0.136062	0.345662	0.219547	0	0	-0.359184	-0.396397
1054	CEBPG	CCAAT/enhancer binding protein gamma	0.578201	0.597319	2.79971	2.92542	0.00920926	0.0067901	0.0339137	0.0184498	0	1	0.849739	1.03576
1059	CENPB	centromere protein B	-0.229082	-0.62773	-1.41012	-3.93365	0.16963	0.000508984	0.304486	0.00213768	0	-1	-0.118306	-1.67608
1060	CENPC	centromere protein C	-1.3231	-0.389454	-6.05993	-2.07021	1.62509e-06	0.0478686	4.44157e-05	0.093602	-1	0	-5.75873	-0.400637
1062	CENPE	centromere protein E	-2.09375	0.930645	-8.59751	4.19163	2.63672e-09	0.000255102	3.72591e-07	0.00121062	-1	1	-13.4602	2.71468
1066	CES1	carboxylesterase 1	-0.678112	-2.9862	-1.31061	-5.56644	0.20075	6.12176e-06	0.343584	5.62736e-05	0	-1	-0.314621	-12.6905
1069	CETN2	centrin 2	-0.371417	-0.335631	-2.89216	-2.53907	0.0073639	0.01702	0.0286008	0.0395589	0	0	-0.573327	-0.470808
1070	CETN3	centrin 3	-0.331908	0.78303	-1.26356	3.60594	0.216917	0.00120872	0.36316	0.00439633	0	1	-0.146007	1.84553
1071	CETP	cholesteryl ester transfer protein	0.799058	1.4095	1.65584	2.81197	0.109037	0.00894166	0.219812	0.0231841	0	1	0.525739	2.30427
1072	CFL1	cofilin 1	-0.619957	-0.597457	-6.10346	-5.91635	1.44692e-06	2.38614e-06	4.11299e-05	2.66345e-05	-1	-1	-2.71903	-2.7331
1073	CFL2	cofilin 2	0.382634	0.44281	1.01078	1.31763	0.320866	0.19842	0.478345	0.296628	0	0	0.122542	0.23371
1075	CTSC	cathepsin C	1.30809	0.210702	1.90559	0.302358	0.0671276	0.764637	0.153074	0.83054	0	0	1.06622	0.0169909
1084	CEACAM3	carcinoembryonic antigen related cell adhesion molecule 3	-3.32765	1.1806	-5.4367	3.16903	8.69703e-06	0.00371007	0.000157602	0.0112232	-1	1	-12.6532	2.30204
1089	CEACAM4	carcinoembryonic antigen related cell adhesion molecule 4	-2.58501	-2.66866	-3.31951	-5.83446	0.00253371	2.97261e-06	0.0125159	3.16895e-05	-1	-1	-4.91809	-12.0065
1102	RCBTB2	RCC1 and BTB domain containing protein 2	-0.161563	-0.0868971	-0.47983	-0.285065	0.635114	0.777714	0.759892	0.840688	0	0	-0.019266	-0.00654902
1104	RCC1	regulator of chromosome condensation 1	1.10398	-0.222166	5.51947	-1.12938	6.95104e-06	0.268421	0.000135184	0.376379	1	0	4.2714	-0.0942816
1105	CHD1	chromodomain helicase DNA binding protein 1	-0.00123879	0.379028	-0.00904572	2.75598	0.992847	0.0102266	0.996792	0.0259136	0	0	-1.72876e-06	0.601318
1106	CHD2	chromodomain helicase DNA binding protein 2	0.340911	0.170226	2.78411	1.39652	0.00956085	0.173645	0.0348691	0.267392	0	0	0.496898	0.0975142
1107	CHD3	chromodomain helicase DNA binding protein 3	-0.354719	-0.874476	-2.29057	-5.78776	0.0298084	3.37028e-06	0.0824713	3.50842e-05	0	-1	-0.384408	-3.89569
1108	CHD4	chromodomain helicase DNA binding protein 4	-0.420645	0.109074	-2.13367	0.555821	0.0418644	0.582793	0.106857	0.682048	0	0	-0.408529	0.0181265
1111	CHEK1	checkpoint kinase 1	0.1075	1.09943	0.397907	3.97318	0.693748	0.000458094	0.802286	0.00195466	0	1	0.0102846	2.97827
1112	FOXN3	forkhead box N3	-0.0352855	-0.139128	-0.171385	-0.715923	0.865167	0.480029	0.918184	0.588948	0	0	-0.00130805	-0.0319887
1116	CHI3L1	chitinase 3 like 1	-1.80657	-1.1133	-2.13762	-1.30136	0.0415138	0.203852	0.106204	0.30329	0	0	-1.75934	-0.576849
1117	CHI3L2	chitinase 3 like 2	-0.130562	2.28647	-0.437155	7.05937	0.665387	1.18266e-07	0.783002	2.36943e-06	0	1	-0.0138706	12.8622
1119	CHKA	choline kinase alpha	-0.504862	-0.738582	-3.02385	-4.99514	0.00532992	2.88619e-05	0.0223477	0.000198125	0	-1	-0.833411	-2.73501
1120	CHKB	choline kinase beta	-0.506113	-0.864544	-2.02562	-3.49106	0.0525323	0.00162977	0.126959	0.00564934	0	-1	-0.453647	-1.9435
1121	CHM	CHM, Rab escort protein 1	0.313861	0.501944	2.03065	3.12548	0.0519866	0.00413853	0.125941	0.0123145	0	0	0.282423	0.958503
1122	CHML	CHM like, Rab escort protein 2	0.384367	0.379957	1.15827	1.05701	0.256639	0.299637	0.408614	0.410656	0	0	0.149398	0.146862
1123	CHN1	chimerin 1	0.372454	1.56271	0.955205	4.38168	0.347733	0.000152765	0.504901	0.000795445	0	1	0.110542	4.84343
1124	CHN2	chimerin 2	-1.6804	-4.16574	-2.13372	-7.56397	0.0418602	3.28576e-08	0.106857	8.67688e-07	0	-1	-1.632	-25.2512
1130	LYST	lysosomal trafficking regulator	0.400567	-0.0708313	1.83982	-0.323247	0.0765307	0.748935	0.16909	0.817495	0	0	0.30919	-0.00619879
1131	CHRM3	cholinergic receptor muscarinic 3	0.374438	0.334696	1.15677	0.819752	0.257243	0.419353	0.409119	0.531971	0	0	0.145338	0.0917443
1138	CHRNA5	cholinergic receptor nicotinic alpha 5 subunit	1.11667	0.885913	1.68869	1.15549	0.102502	0.257758	0.209919	0.364544	0	0	0.757041	0.388252
1139	CHRNA7	cholinergic receptor nicotinic alpha 7 subunit	0.391516	-0.819294	0.827755	-1.77492	0.414881	0.0868983	0.570389	0.152298	0	0	0.0954629	-0.669613
1140	CHRNB1	cholinergic receptor nicotinic beta 1 subunit	-0.64516	-0.593513	-3.5794	-3.36489	0.00129541	0.00225599	0.00747947	0.00738268	-1	-1	-1.37169	-1.26524
1145	CHRNE	cholinergic receptor nicotinic epsilon subunit	-0.176796	0.267549	-0.284821	0.476924	0.777899	0.637156	0.861932	0.727592	0	0	-0.0114081	0.0369519
1147	CHUK	conserved helix-loop-helix ubiquitous kinase	-0.349402	0.7035	-2.61712	5.29901	0.0141983	1.26346e-05	0.0470667	0.000101959	0	1	-0.463757	2.80807
1152	CKB	creatine kinase B	2.0852	0.212466	5.48016	0.498991	7.73136e-06	0.621724	0.000145874	0.715201	1	0	7.99886	0.0309291
1153	CIRBP	cold inducible RNA binding protein	-0.497092	-0.55932	-3.78193	-4.25681	0.000761195	0.000214033	0.00498077	0.00104753	0	0	-1.14465	-1.66668
1154	CISH	cytokine inducible SH2 containing protein	-0.110168	-0.00505588	-0.341916	-0.01517	0.734994	0.988005	0.831777	0.991963	0	0	-0.00881267	-1.7718e-05
1155	TBCB	tubulin folding cofactor B	-1.0001	-0.256349	-4.91409	-1.26989	3.5983e-05	0.214683	0.000471135	0.315726	-1	0	-3.3272	-0.128351
1161	ERCC8	ERCC excision repair 8, CSA ubiquitin ligase complex subunit	-0.338378	0.379643	-0.67781	0.924842	0.503513	0.363033	0.651614	0.476969	0	0	-0.0629417	0.122059
1163	CKS1B	CDC28 protein kinase regulatory subunit 1B	0.533142	0.90905	2.40502	5.16555	0.0231027	1.81562e-05	0.0680501	0.000136177	0	1	0.622268	3.51429
1164	CKS2	CDC28 protein kinase regulatory subunit 2	0.72898	1.65293	2.42065	5.35974	0.022303	1.07149e-05	0.0662162	8.94012e-05	0	1	0.859493	6.69216
1173	AP2M1	adaptor related protein complex 2 mu 1 subunit	-0.450909	-0.645605	-4.7718	-6.80566	5.29934e-05	2.27747e-07	0.000634269	4.03893e-06	0	-1	-1.44188	-3.48222
1174	AP1S1	adaptor related protein complex 1 sigma 1 subunit	-1.05301	-0.24504	-5.08228	-1.32616	2.27698e-05	0.195615	0.000330909	0.293367	-1	0	-3.66477	-0.130506
1175	AP2S1	adaptor related protein complex 2 sigma 1 subunit	-0.6282	-0.926808	-3.02211	-4.61948	0.00535284	8.01754e-05	0.0224079	0.000463635	-1	-1	-1.03628	-3.08981
1176	AP3S1	adaptor related protein complex 3 sigma 1 subunit	-0.0585075	-0.31874	-0.643294	-3.60467	0.525321	0.00121273	0.669957	0.0044061	0	0	-0.0101775	-0.750935
1181	CLCN2	chloride voltage-gated channel 2	-0.613148	0.26696	-2.48431	1.17148	0.0193001	0.251382	0.0593023	0.357506	0	0	-0.752289	0.119256
1182	CLCN3	chloride voltage-gated channel 3	0.076725	0.74109	0.829222	8.17035	0.414065	7.35438e-09	0.569656	2.73637e-07	0	1	0.0187506	4.86364
1183	CLCN4	chloride voltage-gated channel 4	-0.76303	-3.2887	-0.726056	-3.38421	0.473893	0.0021469	0.625749	0.00707273	0	-1	-0.155353	-7.07207
1184	CLCN5	chloride voltage-gated channel 5	0.0277826	-0.329268	0.182375	-2.17284	0.856616	0.0385029	0.912237	0.0780696	0	0	0.00110832	-0.364671
1185	CLCN6	chloride voltage-gated channel 6	-0.238004	-0.731601	-1.75492	-5.2136	0.0903257	1.59333e-05	0.190959	0.000121984	0	-1	-0.171139	-2.86327
1186	CLCN7	chloride voltage-gated channel 7	0.0877662	-0.153392	0.347079	-0.598902	0.731154	0.554103	0.829016	0.656629	0	0	0.00714743	-0.0280217
1191	CLU	clusterin	-0.721047	3.47743	-0.951423	6.18664	0.349615	1.15946e-06	0.506814	1.51288e-05	0	1	-0.212818	16.7619
1192	CLIC1	chloride intracellular channel 1	-0.115377	-0.399897	-0.859534	-2.99722	0.397421	0.0056924	0.555153	0.0160501	0	0	-0.0294889	-0.717624
1193	CLIC2	chloride intracellular channel 2	1.68351	0.736993	6.40861	2.87537	6.44053e-07	0.0076707	2.21631e-05	0.0203658	1	1	7.83568	1.24633
1195	CLK1	CDC like kinase 1	0.286053	0.212743	1.53518	1.14289	0.136081	0.262865	0.258864	0.370269	0	0	0.167893	0.0917948
1196	CLK2	CDC like kinase 2	0.574233	-0.425554	4.22437	-3.09272	0.000233584	0.00449163	0.00196373	0.0131909	0	0	1.5544	-0.799925
1198	CLK3	CDC like kinase 3	0.653623	0.274984	6.5972	2.73675	3.92277e-07	0.0107066	1.56007e-05	0.0269347	1	0	3.14187	0.431639
1200	TPP1	tripeptidyl peptidase 1	0.428728	-0.306949	4.5063	-3.20916	0.000109004	0.00335319	0.00110084	0.0103174	0	0	1.2683	-0.609733
1201	CLN3	CLN3, battenin	0.0355484	-0.665958	0.246769	-4.70241	0.806906	6.39981e-05	0.881643	0.000382922	0	-1	0.00194475	-2.27551
1203	CLN5	ceroid-lipofuscinosis, neuronal 5	0.100332	-0.250205	0.849379	-2.16525	0.402949	0.039135	0.560106	0.0791699	0	0	0.0252565	-0.275586
1207	CLNS1A	chloride nucleotide-sensitive channel 1A	0.193846	-0.307688	1.07232	-1.89928	0.292825	0.0679835	0.448808	0.124418	0	0	0.0674468	-0.278494
1209	CLPTM1	CLPTM1, transmembrane protein	-0.148487	-0.137191	-1.49242	-1.37684	0.146888	0.179585	0.273914	0.274819	0	0	-0.0835068	-0.0769578
1211	CLTA	clathrin light chain A	-0.231468	-0.25398	-2.30301	-2.52791	0.0290024	0.0174633	0.0808216	0.040419	0	0	-0.252872	-0.353899
1212	CLTB	clathrin light chain B	-0.374499	-0.559956	-2.214	-3.52423	0.0352334	0.00149542	0.0936197	0.00526831	0	0	-0.385222	-1.27576
1213	CLTC	clathrin heavy chain	-0.117179	0.186106	-1.05905	1.68436	0.298724	0.103346	0.45504	0.175542	0	0	-0.0400694	0.140625
1230	CCR1	C-C motif chemokine receptor 1	-0.955986	0.308086	-2.98045	0.946135	0.00593247	0.352258	0.0241203	0.46604	-1	0	-1.54642	0.102154
1234	CCR5	C-C motif chemokine receptor 5 (gene/pseudogene)	0.0508858	-0.193323	0.104476	-0.397828	0.917544	0.693805	0.952391	0.774503	0	0	0.00107801	-0.0214544
1235	CCR6	C-C motif chemokine receptor 6	0.366408	-0.313131	0.967562	-0.775771	0.341632	0.444455	0.498671	0.555486	0	0	0.110723	-0.0799509
1236	CCR7	C-C motif chemokine receptor 7	0.967325	-0.145318	2.44025	-0.369215	0.0213357	0.714774	0.0639732	0.791261	0	0	1.15499	-0.014776
1240	CMKLR1	chemerin chemokine-like receptor 1	-2.4513	-1.40642	-7.5277	-5.97447	3.59884e-08	2.04213e-06	2.62656e-06	2.35427e-05	-1	-1	-13.6797	-6.5091
1241	LTB4R	leukotriene B4 receptor	-0.426177	-0.596504	-2.02869	-2.60578	0.0521986	0.0145795	0.126294	0.0348372	0	-1	-0.38297	-0.869677
1244	ABCC2	ATP binding cassette subfamily C member 2	0.582834	-0.247371	2.01748	-0.981063	0.0534251	0.33505	0.128613	0.448004	0	0	0.519139	-0.086263
1263	PLK3	polo like kinase 3	0.657418	0.448689	2.40966	1.64605	0.0228627	0.111051	0.0675458	0.185944	0	0	0.769443	0.327821
1265	CNN2	calponin 2	-0.801562	-0.780806	-2.60268	-2.53641	0.0146854	0.0171248	0.0482321	0.0397602	-1	-1	-1.05539	-1.09356
1267	CNP	2',3'-cyclic nucleotide 3' phosphodiesterase	0.291703	0.0755786	2.55392	0.65988	0.0164459	0.514778	0.0525374	0.620547	0	0	0.373244	0.0156618
1277	COL1A1	collagen type I alpha 1 chain	-0.232522	-1.16503	-0.332176	-2.24835	0.742256	0.0326978	0.837102	0.06829	0	0	-0.0179558	-1.35801
1278	COL1A2	collagen type I alpha 2 chain	1.18384	3.24737	1.74641	3.99208	0.0918189	0.000435554	0.193377	0.0018767	0	1	0.844781	8.8543
1284	COL4A2	collagen type IV alpha 2 chain	-0.779778	-1.36588	-1.33149	-3.44911	0.19388	0.00181651	0.335632	0.00616631	0	-1	-0.369722	-3.01855
1291	COL6A1	collagen type VI alpha 1 chain	-0.644792	-0.4295	-1.01409	-1.24183	0.319312	0.224708	0.477047	0.327963	0	0	-0.207261	-0.207953
1292	COL6A2	collagen type VI alpha 2 chain	-0.294124	0.0892628	-0.316383	0.153147	0.754083	0.879393	0.844774	0.915298	0	0	-0.0215474	0.00343105
1294	COL7A1	collagen type VII alpha 1 chain	0.115187	-0.956701	0.170534	-1.78755	0.865829	0.0847913	0.918595	0.149393	0	0	0.00424765	-0.78992
1296	COL8A2	collagen type VIII alpha 2 chain	0.484338	-2.3899	1.24411	-8.97979	0.223879	1.07463e-09	0.371862	6.07419e-08	0	-1	0.20808	-17.2468
1298	COL9A2	collagen type IX alpha 2 chain	1.49624	2.66902	5.25343	11.8541	1.42993e-05	2.29481e-12	0.000231914	5.25552e-10	1	1	5.43835	24.7668
1302	COL11A2	collagen type XI alpha 2 chain	-0.0762612	-0.215245	-0.21995	-0.553929	0.827522	0.58407	0.89453	0.682941	0	0	-0.00369145	-0.0356482
1306	COL15A1	collagen type XV alpha 1 chain	-1.05603	-2.08295	-0.819728	-2.04799	0.419366	0.0501439	0.574238	0.0973206	0	0	-0.254405	-2.10752
1308	COL17A1	collagen type XVII alpha 1 chain	0.231956	2.47265	0.346874	2.38321	0.731307	0.0242635	0.829118	0.0533772	0	0	0.0188774	3.1468
1312	COMT	catechol-O-methyltransferase	-0.0559269	-0.555368	-0.41068	-4.27347	0.684465	0.000204629	0.795638	0.00100791	0	0	-0.00555267	-1.6642
1314	COPA	coatomer protein complex subunit alpha	-0.28075	-0.394445	-3.10363	-4.38046	0.00437098	0.000153272	0.0192634	0.000797456	0	0	-0.481562	-1.22211
1315	COPB1	coatomer protein complex subunit beta 1	0.0323289	0.186446	0.207453	1.19797	0.837173	0.241076	0.900237	0.345923	0	0	0.00147559	0.0859555
1316	KLF6	Kruppel like factor 6	0.00724818	0.909638	0.021382	2.72483	0.983094	0.0110146	0.991604	0.0276027	0	1	2.65394e-05	1.41817
1317	SLC31A1	solute carrier family 31 member 1	-0.623136	-1.42511	-3.90346	-8.88309	0.000551566	1.34608e-09	0.00384591	7.19313e-08	-1	-1	-1.50487	-10.1797
1318	SLC31A2	solute carrier family 31 member 2	-0.287336	0.133588	-1.38823	0.642949	0.176129	0.525542	0.313356	0.63066	0	0	-0.144806	0.0267449
1326	MAP3K8	mitogen-activated protein kinase kinase kinase 8	1.76957	1.44951	7.23769	5.9289	7.49497e-08	2.3072e-06	4.71828e-06	2.59716e-05	1	1	9.42513	6.64672
1327	COX4I1	cytochrome c oxidase subunit 4I1	-0.114574	-0.614562	-1.15491	-6.2045	0.257988	1.10572e-06	0.40996	1.45997e-05	0	-1	-0.0443696	-2.97181
1329	COX5B	cytochrome c oxidase subunit 5B	-0.197268	-0.306048	-1.31012	-2.16668	0.200913	0.0390147	0.343687	0.0789506	0	0	-0.0915001	-0.337462
1337	COX6A1	cytochrome c oxidase subunit 6A1	-0.0378007	-0.144498	-0.453329	-1.74666	0.653842	0.0917736	0.774552	0.159538	0	0	-0.00419396	-0.115185
1340	COX6B1	cytochrome c oxidase subunit 6B1	-0.204204	-0.340752	-1.67745	-2.87921	0.104701	0.00759956	0.213337	0.0202294	0	0	-0.137007	-0.577239
1345	COX6C	cytochrome c oxidase subunit 6C	-0.182756	-0.176966	-1.33036	-1.46639	0.194246	0.1538	0.336048	0.242739	0	0	-0.0865531	-0.10881
1347	COX7A2	cytochrome c oxidase subunit 7A2	0.282152	0.184033	2.91959	1.92383	0.00688745	0.0647037	0.0271764	0.11958	0	0	0.441796	0.169741
1349	COX7B	cytochrome c oxidase subunit 7B	0.208665	-0.335126	2.44858	-4.23923	0.020936	0.000224419	0.0630883	0.00109152	0	0	0.250409	-0.992631
1350	COX7C	cytochrome c oxidase subunit 7C	-0.0205699	-0.268301	-0.214882	-2.91917	0.831433	0.00689451	0.896904	0.0186821	0	0	-0.00097201	-0.463777
1351	COX8A	cytochrome c oxidase subunit 8A	-0.356684	-0.37896	-3.17617	-3.45209	0.00364406	0.0018026	0.0166795	0.00612691	0	0	-0.634118	-0.838547
1352	COX10	COX10, heme A:farnesyltransferase cytochrome c oxidase assembly factor	0.849395	0.28456	3.92654	1.45488	0.000518714	0.156936	0.00366104	0.246755	1	0	2.06946	0.172937
1353	COX11	COX11, cytochrome c oxidase copper chaperone	-1.11313	0.0136972	-4.92567	0.0778024	3.48667e-05	0.938544	0.000461749	0.955992	-1	0	-3.71295	0.000267725
1355	COX15	COX15, cytochrome c oxidase assembly homolog	0.11178	0.445873	0.924742	3.9374	0.363084	0.000503928	0.520994	0.00212094	0	0	0.0316524	1.19203
1356	CP	ceruloplasmin	2.05572	3.05961	3.40224	5.95754	0.00204971	2.13683e-06	0.0106603	2.43635e-05	1	1	4.05436	14.1148
1362	CPD	carboxypeptidase D	0.803228	0.697195	5.18035	4.5333	1.74404e-05	0.000101305	0.0002709	0.000566785	1	1	2.86527	2.2635
1366	CLDN7	claudin 7	-0.556243	-0.623488	-0.852357	-1.72385	0.401323	0.0958762	0.558489	0.165062	0	0	-0.140722	-0.487787
1368	CPM	carboxypeptidase M	1.59051	0.00896882	7.00974	0.0394965	1.34362e-07	0.968778	7.11049e-06	0.97872	1	0	8.18811	8.37819e-05
1371	CPOX	coproporphyrinogen oxidase	-0.509562	-0.116617	-3.41486	-0.970332	0.0019842	0.340275	0.0103969	0.45353	0	0	-1.01051	-0.0400455
1374	CPT1A	carnitine palmitoyltransferase 1A	0.0903019	0.139227	0.465385	0.716861	0.645292	0.479459	0.767636	0.588492	0	0	0.0103707	0.0320583
1375	CPT1B	carnitine palmitoyltransferase 1B	0.240644	0.225546	0.976307	0.982364	0.337359	0.33442	0.494347	0.447401	0	0	0.0736294	0.0787839
1376	CPT2	carnitine palmitoyltransferase 2	-0.28078	0.0901185	-2.24505	0.759376	0.0329342	0.45404	0.0890423	0.564437	0	0	-0.294932	0.022384
1378	CR1	complement C3b/C4b receptor 1 (Knops blood group)	-1.22212	-2.63382	-2.29624	-5.28499	0.0294388	1.31246e-05	0.0818065	0.000104615	0	-1	-1.3287	-10.4837
1379	CR1L	complement C3b/C4b receptor 1 like	1.98342	2.7031	2.81888	4.93284	0.00879417	3.4193e-05	0.0326658	0.000227891	1	1	2.94717	9.84543
1382	CRABP2	cellular retinoic acid binding protein 2	-0.620732	-1.74139	-0.908654	-3.79217	0.371368	0.00074087	0.528883	0.00293061	0	-1	-0.17172	-4.41102
1384	CRAT	carnitine O-acetyltransferase	-1.20032	-0.225339	-5.71612	-1.22233	4.08729e-06	0.231877	9.01289e-05	0.335843	-1	0	-4.85547	-0.10678
1385	CREB1	cAMP responsive element binding protein 1	0.561102	0.0859525	4.08655	0.626445	0.000338282	0.53615	0.00263478	0.640323	0	0	1.44722	0.0166404
1386	ATF2	activating transcription factor 2	-0.143711	0.450814	-1.34184	4.209	0.190542	0.000243451	0.331452	0.00116869	0	0	-0.0689206	1.32192
1387	CREBBP	CREB binding protein	0.0989366	0.781419	0.69546	5.5093	0.492558	7.14494e-06	0.642031	6.38118e-05	0	1	0.0190398	3.27813
1388	ATF6B	activating transcription factor 6 beta	-0.664802	-0.683596	-4.13669	-4.25807	0.000295701	0.000213305	0.00237043	0.00104435	-1	-1	-1.74522	-2.0379
1389	CREBL2	cAMP responsive element binding protein like 2	-0.10327	-0.19391	-0.576048	-1.07972	0.569232	0.289575	0.70524	0.400045	0	0	-0.0156623	-0.0771552
1390	CREM	cAMP responsive element modulator	0.149388	0.27084	0.791638	1.2958	0.435296	0.205734	0.589222	0.3052	0	0	0.0343174	0.139595
1393	CRHBP	corticotropin releasing hormone binding protein	-0.581999	-2.0128	-0.597902	-2.31586	0.554761	0.0281901	0.693804	0.0604657	0	0	-0.0924002	-2.45258
1396	CRIP1	cysteine rich protein 1	-0.817456	-1.25848	-1.88757	-3.37334	0.069599	0.00220763	0.157386	0.00724586	0	-1	-0.656446	-2.69304
1397	CRIP2	cysteine rich protein 2	-2.076	0.377385	-3.38129	0.477263	0.00216304	0.636918	0.0111148	0.727507	-1	0	-4.05671	0.0521406
1398	CRK	CRK proto-oncogene, adaptor protein	0.176417	0.593542	1.41897	4.71537	0.16706	6.17835e-05	0.301215	0.000371681	0	1	0.0919352	2.03575
1399	CRKL	CRK like proto-oncogene, adaptor protein	0.242938	0.52071	2.17293	4.65505	0.0384951	7.27902e-05	0.100431	0.000427631	0	0	0.242484	1.75424
1400	CRMP1	collapsin response mediator protein 1	-0.665658	0.299679	-0.727225	0.373544	0.473188	0.711586	0.625347	0.788718	0	0	-0.135714	0.0308903
1406	CRX	cone-rod homeobox	0.248486	0.557879	1.07664	2.42435	0.290924	0.0221171	0.446745	0.0494095	0	0	0.0869552	0.728696
1407	CRY1	cryptochrome circadian clock 1	-0.373254	0.181094	-2.42284	1.19495	0.0221926	0.242236	0.065962	0.34725	0	0	-0.440703	0.083187
1408	CRY2	cryptochrome circadian clock 2	0.25948	0.649837	1.83993	4.38884	0.0765144	0.000149833	0.16909	0.000782941	0	1	0.200288	2.01857
1416	CRYBB2P1	crystallin beta B2 pseudogene 1	0.326325	0.335552	1.75189	1.72251	0.0908543	0.0961227	0.191802	0.165367	0	0	0.234023	0.262251
1427	CRYGS	crystallin gamma S	0.589398	-1.11166	1.71395	-3.50901	0.0977042	0.00155566	0.202222	0.00543786	0	-1	0.409144	-2.51743
1429	CRYZ	crystallin zeta	-0.422352	0.777038	-0.918895	1.63203	0.36608	0.113988	0.523643	0.189923	0	0	-0.118666	0.560573
1431	CS	citrate synthase	-0.279105	-0.215242	-3.37638	-2.60902	0.00219048	0.0144698	0.011193	0.0346372	0	0	-0.544549	-0.314352
1432	MAPK14	mitogen-activated protein kinase 14	-0.647119	-0.29754	-5.22449	-2.41375	1.54687e-05	0.0226527	0.000247257	0.0504098	-1	0	-2.33406	-0.386054
1434	CSE1L	chromosome segregation 1 like	0.182487	0.329022	1.32886	2.42753	0.194732	0.0219589	0.336537	0.0491045	0	0	0.0863104	0.43065
1435	CSF1	colony stimulating factor 1	0.218233	0.753528	0.372116	1.3624	0.712637	0.184043	0.815507	0.279932	0	0	0.0193294	0.416661
1436	CSF1R	colony stimulating factor 1 receptor	-2.13017	-1.90191	-10.69	-9.25745	2.44722e-11	5.66737e-10	1.25671e-08	3.6019e-08	-1	-1	-16.8299	-14.1568
1437	CSF2	colony stimulating factor 2	3.77045	4.55555	4.87426	4.16878	4.01019e-05	0.000271276	0.000513667	0.00127779	1	1	12.4022	13.1817
1438	CSF2RA	colony stimulating factor 2 receptor alpha subunit	-0.371316	0.379589	-1.56093	1.58962	0.129889	0.123267	0.250627	0.202743	0	0	-0.22315	0.263076
1439	CSF2RB	colony stimulating factor 2 receptor beta common subunit	-0.154816	1.08686	-0.733392	5.11019	0.469479	2.11056e-05	0.622116	0.000154291	0	1	-0.0319121	4.14273
1440	CSF3	colony stimulating factor 3	2.73766	1.89375	9.62158	5.73376	2.48675e-10	3.89755e-06	6.74033e-08	3.9641e-05	1	1	19.6327	8.33601
1441	CSF3R	colony stimulating factor 3 receptor	-1.21855	-3.3996	-2.20939	-6.37995	0.0355864	6.94661e-07	0.0943502	9.8792e-06	0	-1	-1.24932	-17.016
1445	CSK	c-src tyrosine kinase	-1.15476	-0.831529	-8.31798	-5.95543	5.14519e-09	2.14895e-06	6.21394e-07	2.44603e-05	-1	-1	-7.16717	-3.83463
1452	CSNK1A1	casein kinase 1 alpha 1	0.0554001	0.509438	0.537784	4.94893	0.595019	3.27284e-05	0.727081	0.000220035	0	0	0.00766833	1.86327
1453	CSNK1D	casein kinase 1 delta	0.00773478	-0.111525	0.0896581	-1.29663	0.929204	0.205451	0.959878	0.304951	0	0	0.000137557	-0.0575211
1454	CSNK1E	casein kinase 1 epsilon	0.193585	0.766918	1.17731	4.38603	0.249084	0.000150978	0.399959	0.000787681	0	1	0.0770441	2.38024
1455	CSNK1G2	casein kinase 1 gamma 2	-0.64015	-0.981958	-4.65503	-7.13567	7.27936e-05	9.7253e-08	0.000811172	2.0297e-06	-1	-1	-1.97863	-5.58987
1456	CSNK1G3	casein kinase 1 gamma 3	-0.203669	0.365214	-1.49799	2.61698	0.145442	0.0142031	0.271947	0.0341033	0	0	-0.115178	0.535843
1457	CSNK2A1	casein kinase 2 alpha 1	0.211907	0.439917	1.7371	3.64791	0.0934751	0.00108302	0.19588	0.0040139	0	0	0.150032	1.05423
1459	CSNK2A2	casein kinase 2 alpha 2	0.119708	0.68538	0.903396	5.00372	0.374103	2.81957e-05	0.531807	0.000194053	0	1	0.0328295	2.54418
1460	CSNK2B	casein kinase 2 beta	-0.223671	-0.185318	-2.15423	-1.80501	0.0400687	0.0819509	0.103487	0.145257	0	0	-0.220341	-0.155272
1462	VCAN	versican	-2.40968	-4.90628	-5.56168	-11.1924	6.20113e-06	8.6396e-12	0.000123124	1.41679e-09	-1	-1	-9.42103	-43.4142
1464	CSPG4	chondroitin sulfate proteoglycan 4	-0.224203	-1.97244	-0.242853	-2.90682	0.809908	0.00710549	0.883175	0.0191756	0	-1	-0.0120965	-3.38718
1465	CSRP1	cysteine and glycine rich protein 1	-0.329683	-0.143705	-1.84267	-0.798991	0.0761004	0.431091	0.168361	0.542612	0	0	-0.255094	-0.0381553
1466	CSRP2	cysteine and glycine rich protein 2	0.459027	0.642063	1.06944	1.0045	0.2941	0.323831	0.450217	0.436341	0	0	0.159089	0.231254
1468	SLC25A10	solute carrier family 25 member 10	-0.343257	-1.21026	-0.602913	-2.88562	0.55147	0.00748193	0.691403	0.0199925	0	-1	-0.0550133	-2.0564
1471	CST3	cystatin C	-0.323551	-0.541475	-1.04728	-1.85044	0.304022	0.0749395	0.460522	0.135082	0	0	-0.108956	-0.470759
1474	CST6	cystatin E/M	0.174175	-1.47081	0.179288	-2.33928	0.859016	0.0267638	0.91372	0.057909	0	0	0.00682538	-1.81976
1475	CSTA	cystatin A	0.183004	-0.712416	0.661101	-2.60327	0.514007	0.0146649	0.661229	0.0349977	0	-1	0.0328764	-1.03725
1476	CSTB	cystatin B	0.182102	0.0320688	0.978191	0.174624	0.336443	0.862645	0.4937	0.902387	0	0	0.0558208	0.00143049
1477	CSTF1	cleavage stimulation factor subunit 1	0.241818	-0.360211	1.83289	-2.89988	0.0775842	0.00722679	0.170621	0.019424	0	0	0.185708	-0.616559
1478	CSTF2	cleavage stimulation factor subunit 2	-0.0272065	0.546655	-0.150624	3.09506	0.881364	0.00446552	0.928771	0.0131233	0	0	-0.000873099	1.02878
1479	CSTF3	cleavage stimulation factor subunit 3	1.59908	0.376652	9.83527	2.38312	1.54589e-10	0.0242682	5.0083e-08	0.0533787	1	0	11.6738	0.479339
1486	CTBS	chitobiase	-0.283616	0.179631	-2.01444	1.47282	0.0537622	0.152069	0.129153	0.240627	0	0	-0.252104	0.11113
1487	CTBP1	C-terminal binding protein 1	-0.151926	-0.351119	-1.52128	-3.56885	0.13952	0.00133154	0.263395	0.00477119	0	0	-0.0880247	-0.815078
1488	CTBP2	C-terminal binding protein 2	0.0857961	-0.702907	0.586749	-4.74166	0.562123	5.7521e-05	0.69925	0.00035226	0	-1	0.0133299	-2.42723
1489	CTF1	cardiotrophin 1	0.383571	1.26925	0.561163	2.87498	0.579197	0.007678	0.713544	0.0203703	0	1	0.0562235	2.1463
1491	CTH	cystathionine gamma-lyase	-2.43665	-1.44904	-4.67808	-2.3923	6.83732e-05	0.0237732	0.000773596	0.0524724	-1	0	-7.58162	-1.85487
1495	CTNNA1	catenin alpha 1	-0.427172	-0.45966	-3.12838	-3.39751	0.00410865	0.00207478	0.0183446	0.0068881	0	0	-0.741781	-0.993738
1497	CTNS	cystinosin, lysosomal cystine transporter	-0.283903	-0.124045	-1.8798	-0.822431	0.0706884	0.417853	0.159442	0.530473	0	0	-0.226384	-0.0341541
1499	CTNNB1	catenin beta 1	0.0171986	-0.552915	0.127981	-4.10354	0.899088	0.000323214	0.940361	0.00147636	0	0	0.000459292	-1.5652
1500	CTNND1	catenin delta 1	-0.0314791	-0.350896	-0.144777	-1.76415	0.885935	0.0887304	0.932095	0.154917	0	0	-0.000961367	-0.284191
1501	CTNND2	catenin delta 2	3.9487	1.61771	3.68495	2.79741	0.000982748	0.00926038	0.00605185	0.023874	1	1	8.75866	2.62404
1503	CTPS1	CTP synthase 1	0.219194	-0.352692	0.642424	-1.25576	0.525878	0.219689	0.670239	0.321983	0	0	0.0380894	-0.173583
1506	CTRL	chymotrypsin like	1.04883	0.588488	3.84614	2.49131	0.000642236	0.0189938	0.00434581	0.0434316	1	1	2.47726	0.801635
1508	CTSB	cathepsin B	-0.962893	-1.57005	-2.96502	-4.82544	0.00616202	4.57992e-05	0.0248322	0.000290244	-1	-1	-1.54543	-5.55362
1509	CTSD	cathepsin D	-0.650593	-0.660398	-2.37315	-2.28812	0.0248162	0.0299694	0.0717668	0.0635408	0	0	-0.744328	-0.790461
1512	CTSH	cathepsin H	-0.0810176	0.241612	-0.340335	1.0113	0.736171	0.320623	0.832643	0.433158	0	0	-0.00644424	0.0877908
1513	CTSK	cathepsin K	-0.694753	-3.1501	-2.21496	-9.40187	0.0351601	4.07931e-10	0.0934998	2.76456e-08	0	-1	-0.715033	-23.8096
1514	CTSL	cathepsin L	-0.837371	1.41492	-2.86753	5.02623	0.00781804	2.65204e-05	0.0298754	0.000185405	-1	1	-1.27673	5.28029
1519	CTSO	cathepsin O	0.378292	0.307789	1.93268	1.66689	0.0635562	0.106801	0.14682	0.180053	0	0	0.315198	0.229179
1520	CTSS	cathepsin S	0.399235	-0.25725	2.52647	-1.56994	0.0175211	0.127779	0.0550932	0.208641	0	0	0.502598	-0.175085
1521	CTSW	cathepsin W	0.563207	0.585203	0.622881	0.865687	0.538456	0.394095	0.680524	0.507688	0	0	0.0941438	0.172286
1522	CTSZ	cathepsin Z	-0.30592	-0.482639	-2.23673	-3.5111	0.0335365	0.00154724	0.0902197	0.00541413	0	0	-0.319594	-1.09389
1523	CUX1	cut like homeobox 1	-0.437413	-0.556221	-2.68084	-3.40967	0.0122243	0.00201092	0.0421318	0.00671469	0	0	-0.601614	-1.20865
1524	CX3CR1	C-X3-C motif chemokine receptor 1	-0.648917	-1.94999	-0.708547	-2.57314	0.484524	0.0157299	0.635132	0.0370987	0	-1	-0.127925	-2.78973
1525	CXADR	coxsackie virus and adenovirus receptor	-0.0891617	0.842611	-0.240647	2.13766	0.8116	0.0415102	0.883905	0.0830391	0	0	-0.00477856	0.910624
1527	TEX28	testis expressed 28	0.0818595	1.9993	0.0413737	1.09006	0.967295	0.285076	0.982683	0.395103	0	0	0.000621047	0.806296
1528	CYB5A	cytochrome b5 type A	0.303429	0.505357	1.06244	1.95606	0.297207	0.0606075	0.45351	0.113611	0	0	0.104201	0.477349
1534	CYB561	cytochrome b561	-0.245092	1.03888	-0.824533	4.12689	0.416678	0.000303584	0.5723	0.00139872	0	1	-0.0594043	2.96523
1535	CYBA	cytochrome b-245 alpha chain	-0.272337	-0.333713	-1.38954	-1.68413	0.175733	0.10339	0.312904	0.175573	0	0	-0.137418	-0.252135
1536	CYBB	cytochrome b-245 beta chain	0.264925	-0.772025	1.36482	-3.71649	0.183292	0.000904543	0.322387	0.00346612	0	-1	0.130243	-1.8993
1537	CYC1	cytochrome c1	-0.016292	-0.524781	-0.100999	-3.38496	0.920279	0.00214278	0.954207	0.00706265	0	0	-0.000331663	-1.12882
1540	CYLD	CYLD lysine 63 deubiquitinase	0.513089	0.667418	4.28779	5.57269	0.000196873	6.01917e-06	0.00172264	5.54841e-05	0	1	1.41808	2.84042
1543	CYP1A1	cytochrome P450 family 1 subfamily A member 1	-0.765749	2.358	-0.765628	1.70266	0.45037	0.0998252	0.603416	0.170588	0	0	-0.167992	1.81107
1545	CYP1B1	cytochrome P450 family 1 subfamily B member 1	-2.40949	0.250776	-5.23024	0.538904	1.52291e-05	0.594257	0.00024431	0.691685	-1	0	-8.70321	0.0401471
1564	CYP2D7	cytochrome P450 family 2 subfamily D member 7 (gene/pseudogene)	-0.156217	-0.153555	-0.538511	-0.598267	0.594524	0.554521	0.726635	0.656948	0	0	-0.0216648	-0.0280191
1565	CYP2D6	cytochrome P450 family 2 subfamily D member 6	-0.824395	-0.825408	-1.80748	-1.94472	0.0815564	0.0620221	0.177215	0.115757	0	0	-0.619533	-0.772954
1577	CYP3A5	cytochrome P450 family 3 subfamily A member 5	1.32178	1.2191	2.99969	1.67266	0.00565777	0.10565	0.0232813	0.178636	1	0	2.15845	0.911923
1588	CYP19A1	cytochrome P450 family 19 subfamily A member 1	0.750151	0.861317	1.20315	1.28564	0.239096	0.209209	0.389038	0.309629	0	0	0.307568	0.438546
1593	CYP27A1	cytochrome P450 family 27 subfamily A member 1	-0.837667	-1.60509	-1.53492	-2.85416	0.136143	0.0080757	0.258896	0.0212626	0	-1	-0.491605	-2.68433
1594	CYP27B1	cytochrome P450 family 27 subfamily B member 1	0.126641	1.06491	0.305817	2.47686	0.76203	0.0196312	0.850663	0.0446509	0	1	0.00889559	1.43781
1595	CYP51A1	cytochrome P450 family 51 subfamily A member 1	-0.0357726	-2.41598	-0.116769	-7.13533	0.907885	9.73363e-08	0.945319	2.0297e-06	0	-1	-0.000873621	-13.7531
1601	DAB2	DAB2, clathrin adaptor protein	-1.23837	-1.57289	-6.86758	-8.72039	1.93958e-07	1.97174e-09	9.36854e-06	9.42107e-08	-1	-1	-6.22692	-11.051
1602	DACH1	dachshund family transcription factor 1	-0.999846	-1.03472	-1.30241	-1.53611	0.203498	0.135851	0.346724	0.219287	0	0	-0.459945	-0.681866
1603	DAD1	defender against cell death 1	0.403489	-0.0832458	3.75139	-0.775432	0.000825091	0.444652	0.00529453	0.555627	0	0	0.918411	-0.0212457
1604	CD55	CD55 molecule (Cromer blood group)	-1.11604	-2.11287	-1.70128	-3.06972	0.100087	0.00475645	0.206339	0.0138209	0	-1	-0.764953	-3.92879
1605	DAG1	dystroglycan 1	0.085912	0.972787	0.545143	6.20752	0.590016	1.09689e-06	0.722988	1.4512e-05	0	1	0.0121024	4.70661
1606	DGKA	diacylglycerol kinase alpha	-0.897758	-0.973876	-3.58821	-4.24984	0.00126599	0.000218093	0.0073465	0.00106544	-1	-1	-1.91574	-2.89482
1608	DGKG	diacylglycerol kinase gamma	1.99341	3.04664	3.79643	7.44425	0.000732578	4.43999e-08	0.00483159	1.08413e-06	1	1	4.61655	18.173
1609	DGKQ	diacylglycerol kinase theta	-0.316476	-0.21228	-1.04159	-0.803992	0.306603	0.428245	0.463587	0.539661	0	0	-0.105661	-0.0568653
1611	DAP	death associated protein	0.321601	-1.06753	1.48102	-5.11303	0.149883	2.0943e-05	0.277516	0.000153186	0	-1	0.179039	-4.07239
1612	DAPK1	death associated protein kinase 1	-0.288073	-0.598037	-0.876534	-1.81916	0.388275	0.0797087	0.545244	0.142136	0	0	-0.075881	-0.506714
1613	DAPK3	death associated protein kinase 3	-0.222089	-0.478305	-1.48824	-3.06573	0.147981	0.00480391	0.275183	0.0139385	0	0	-0.124454	-0.887632
1615	DARS	aspartyl-tRNA synthetase	2.4878	1.29304	11.9086	6.5528	2.06186e-12	4.40711e-07	1.68028e-09	6.88702e-06	1	1	21.8295	6.67462
1616	DAXX	death domain associated protein	0.273527	0.0275523	1.86623	0.186862	0.0726258	0.853131	0.162762	0.895679	0	0	0.215662	0.00131831
1622	DBI	diazepam binding inhibitor, acyl-CoA binding protein	-0.511349	-0.913375	-2.68486	-4.78584	0.0121089	5.10078e-05	0.0418219	0.000318541	0	-1	-0.704945	-3.19392
1627	DBN1	drebrin 1	0.729641	0.732029	3.04406	3.21078	0.00506962	0.0033395	0.0215529	0.0102777	1	1	1.21594	1.45535
1628	DBP	D-box binding PAR bZIP transcription factor	-0.938498	-1.36676	-1.27631	-3.66852	0.212439	0.00102606	0.357239	0.00383811	0	-1	-0.419547	-3.30194
1629	DBT	dihydrolipoamide branched chain transacylase E2	-0.276717	0.48342	-2.30439	4.46435	0.0289137	0.000122129	0.0806174	0.000660253	0	0	-0.30261	1.53742
1632	ECI1	enoyl-CoA delta isomerase 1	-0.0872782	-0.483746	-0.565575	-3.59471	0.576234	0.0012447	0.711613	0.00450869	0	0	-0.0128959	-1.13484
1633	DCK	deoxycytidine kinase	0.135859	0.480832	0.97909	3.58627	0.336007	0.00127242	0.493224	0.00459654	0	0	0.0417029	1.12398
1635	DCTD	dCMP deaminase	0.440009	0.387967	4.57215	4.085	9.117e-05	0.000339693	0.000959596	0.00153576	0	0	1.32791	1.09161
1636	ACE	angiotensin I converting enzyme	-0.0884934	1.16532	-0.094646	2.89605	0.925277	0.0072945	0.957648	0.0195743	0	1	-0.00166315	1.99074
1639	DCTN1	dynactin subunit 1	-0.488932	-0.0202944	-4.79985	-0.199992	4.91009e-05	0.842947	0.00059985	0.88864	0	0	-1.57532	-0.00104058
1642	DDB1	damage specific DNA binding protein 1	-0.0544734	-0.253836	-0.522759	-2.41434	0.605297	0.0226225	0.735336	0.0503602	0	0	-0.00727298	-0.329457
1643	DDB2	damage specific DNA binding protein 2	-0.366006	0.030404	-1.13266	0.112333	0.267062	0.911369	0.420355	0.937846	0	0	-0.137759	0.000847309
1645	AKR1C1	aldo-keto reductase family 1 member C1	2.29194	3.48461	1.47879	1.66566	0.150475	0.107048	0.278327	0.180333	0	0	1.27305	2.59229
1646	AKR1C2	aldo-keto reductase family 1 member C2	2.57494	2.98386	1.49107	1.51029	0.147239	0.142289	0.274303	0.227851	0	0	1.44653	1.91668
1647	GADD45A	growth arrest and DNA damage inducible alpha	0.487865	1.86696	1.36083	4.21682	0.184534	0.000238384	0.32408	0.00114851	0	1	0.238736	5.48862
1649	DDIT3	DNA damage inducible transcript 3	-0.315691	0.56326	-1.19415	2.07168	0.24254	0.0477206	0.393078	0.0933677	0	0	-0.12802	0.580047
1650	DDOST	dolichyl-diphosphooligosaccharide--protein glycosyltransferase non-catalytic subunit	-0.56855	-0.486127	-4.78141	-4.07829	5.16261e-05	0.000345851	0.000622278	0.00155938	0	0	-1.82278	-1.36458
1652	DDT	D-dopachrome tautomerase	0.660244	-0.361915	2.27834	-1.35342	0.0306204	0.186861	0.0841626	0.283277	0	0	0.709684	-0.198253
1653	DDX1	DEAD-box helicase 1	0.201194	0.104485	1.3605	0.710941	0.184637	0.483062	0.324189	0.591602	0	0	0.0984245	0.0238196
1654	DDX3X	DEAD-box helicase 3, X-linked	0.184995	0.051683	0.927632	0.26045	0.361609	0.796442	0.519438	0.854259	0	0	0.0526247	0.00353567
1655	DDX5	DEAD-box helicase 5	-0.227486	-0.587309	-2.14754	-5.54239	0.0406456	6.53305e-06	0.104543	5.96006e-05	0	-1	-0.223096	-2.48123
1656	DDX6	DEAD-box helicase 6	-0.0566295	0.00979213	-0.450899	0.0779052	0.655571	0.938463	0.775764	0.955992	0	0	-0.00624456	0.000191396
1657	DMXL1	Dmx like 1	-0.34716	0.34116	-2.31969	2.30687	0.0279522	0.0287559	0.0787632	0.0615278	0	0	-0.383153	0.41312
1659	DHX8	DEAH-box helicase 8	-0.00528186	0.137093	-0.0572085	1.48463	0.95479	0.148929	0.974301	0.236657	0	0	-5.97221e-05	0.085804
1660	DHX9	DExH-box helicase 9	0.0739173	0.287366	0.748467	2.90348	0.460484	0.00716356	0.613441	0.0192892	0	0	0.0156873	0.492742
1662	DDX10	DEAD-box helicase 10	0.91186	0.447915	3.70391	2.11062	0.000934979	0.0439626	0.00582247	0.0870107	1	0	2.03791	0.474981
1663	DDX11	DEAD/H-box helicase 11	0.258742	0.408863	0.435246	0.782496	0.666755	0.440559	0.783409	0.551602	0	0	0.0274297	0.10564
1665	DHX15	DEAH-box helicase 15	0.556951	0.344783	6.08678	3.76292	1.51273e-06	0.000800384	4.25713e-05	0.00312967	0	0	2.43437	0.86351
1666	DECR1	2,4-dienoyl-CoA reductase 1	0.624894	0.356334	2.85876	1.71264	0.00798604	0.0979496	0.0303515	0.168009	1	0	0.948476	0.27604
1672	DEFB1	defensin beta 1	3.0209	-0.00429313	1.97161	-0.00233661	0.0587131	0.998152	0.138317	0.998754	0	0	2.59532	-2.32474e-06
1674	DES	desmin	0.48183	-0.00429313	0.676752	-0.00476051	0.504174	0.996236	0.652279	0.99819	0	0	0.0894116	-3.37847e-06
1675	CFD	complement factor D	-0.534448	-1.22025	-0.614395	-2.1788	0.543966	0.0380132	0.684557	0.0772536	0	0	-0.0879649	-1.35702
1676	DFFA	DNA fragmentation factor subunit alpha	0.0238952	0.385797	0.211027	3.38257	0.834411	0.00215597	0.898758	0.00710085	0	0	0.00110772	0.828959
1677	DFFB	DNA fragmentation factor subunit beta	-0.188795	-0.14469	-1.29748	-1.06346	0.205163	0.296754	0.348845	0.407546	0	0	-0.0863485	-0.0564037
1678	TIMM8A	translocase of inner mitochondrial membrane 8A	0.633663	-0.337916	1.93082	-1.22771	0.0637956	0.229885	0.147143	0.33365	0	0	0.527373	-0.161088
1687	DFNA5	DFNA5, deafness associated tumor suppressor	0.704756	1.14744	1.65757	2.71537	0.108684	0.0112647	0.21933	0.0281174	0	1	0.464365	1.77971
1716	DGUOK	deoxyguanosine kinase	0.339819	-0.110883	2.6704	-0.906596	0.0125291	0.372437	0.0428929	0.486342	0	0	0.464741	-0.0347129
1717	DHCR7	7-dehydrocholesterol reductase	-1.40485	-5.23165	-4.00621	-8.11042	0.000419429	8.50894e-09	0.00310032	3.06299e-07	-1	-1	-3.52421	-34.0782
1718	DHCR24	24-dehydrocholesterol reductase	-2.04831	-3.15335	-5.15215	-7.46413	1.88297e-05	4.22294e-08	0.000286829	1.04652e-06	-1	-1	-7.25587	-18.8578
1719	DHFR	dihydrofolate reductase	0.361174	0.819667	0.912113	2.76656	0.369577	0.00997125	0.527065	0.0253975	0	1	0.100455	1.30754
1723	DHODH	dihydroorotate dehydrogenase (quinone)	0.542783	0.392388	1.37966	1.24436	0.178724	0.22379	0.316743	0.326803	0	0	0.271007	0.190588
1725	DHPS	deoxyhypusine synthase	0.159859	0.0209742	1.19929	0.171104	0.240571	0.865386	0.390601	0.904613	0	0	0.0652653	0.000913157
1727	CYB5R3	cytochrome b5 reductase 3	-0.570917	-0.201731	-4.22622	-1.5003	0.000232422	0.144847	0.00195768	0.231444	0	0	-1.54619	-0.128211
1728	NQO1	NAD(P)H quinone dehydrogenase 1	0.598188	2.31258	1.71776	6.01896	0.0969976	1.81301e-06	0.201315	2.14637e-05	0	1	0.416412	10.7958
1729	DIAPH1	diaphanous related formin 1	-0.0968604	0.102544	-0.768377	0.819397	0.448763	0.419552	0.602234	0.532071	0	0	-0.021332	0.0281003
1730	DIAPH2	diaphanous related formin 2	0.212911	-0.115092	1.03523	-0.583656	0.30951	0.564173	0.466495	0.665534	0	0	0.0705061	-0.0203518
1731	SEPT1	septin 1	-0.195475	-1.59165	-0.388247	-3.52826	0.7008	0.00147983	0.807699	0.00522365	0	-1	-0.0181304	-3.63218
1736	DKC1	dyskerin pseudouridine synthase 1	0.489615	-0.0820833	2.46148	-0.473792	0.0203313	0.63936	0.0616718	0.72923	0	0	0.592392	-0.0112565
1737	DLAT	dihydrolipoamide S-acetyltransferase	-0.147856	0.442607	-0.919822	2.94453	0.365604	0.00647976	0.523274	0.0177795	0	0	-0.0415876	0.774598
1738	DLD	dihydrolipoamide dehydrogenase	0.162	0.226023	0.8777	1.22206	0.387653	0.23198	0.544576	0.335883	0	0	0.0427586	0.107093
1739	DLG1	discs large MAGUK scaffold protein 1	-0.460437	0.172996	-3.19284	1.2601	0.00349413	0.218141	0.0160619	0.320173	0	0	-0.826117	0.0855662
1742	DLG4	discs large MAGUK scaffold protein 4	-0.501336	-0.394881	-2.36888	-2.15939	0.0250545	0.0396287	0.0723476	0.079986	0	0	-0.571812	-0.433179
1743	DLST	dihydrolipoamide S-succinyltransferase	0.0561675	0.288101	0.613144	3.13674	0.544781	0.00402341	0.685258	0.0120286	0	0	0.00921965	0.553092
1748	DLX4	distal-less homeobox 4	-0.953105	-0.400236	-1.39573	-0.729141	0.173879	0.472034	0.31056	0.581581	0	0	-0.484038	-0.0942115
1756	DMD	dystrophin	0.375325	-1.76895	0.697433	-2.72607	0.491343	0.0109819	0.640733	0.0275284	0	-1	0.072559	-2.75995
1759	DNM1	dynamin 1	0.763948	-0.239105	0.834966	-0.365925	0.410878	0.7172	0.567132	0.793153	0	0	0.188172	-0.0240642
1760	DMPK	dystrophia myotonica protein kinase	0.337724	4.37921	1.15702	10.8959	0.25714	1.59112e-11	0.409003	2.27278e-09	0	1	0.131129	37.8514
1762	DMWD	dystrophia myotonica, WD repeat containing	0.415643	5.01671	1.631	13.1644	0.114205	1.91913e-13	0.227264	8.49727e-11	0	1	0.267454	50.5219
1763	DNA2	DNA replication helicase/nuclease 2	0.302757	0.44666	1.1603	1.70095	0.255828	0.100149	0.407943	0.171075	0	0	0.117894	0.342504
1773	DNASE1	deoxyribonuclease 1	0.695615	0.819415	3.15794	3.90703	0.00381499	0.000546351	0.0172951	0.00225869	1	1	1.22573	2.16829
1774	DNASE1L1	deoxyribonuclease 1 like 1	-0.715608	-0.690624	-3.11717	-3.19012	0.00422555	0.00351824	0.0187656	0.0107481	-1	-1	-1.2356	-1.35961
1775	DNASE1L2	deoxyribonuclease 1 like 2	1.12201	0.765332	3.19701	2.33138	0.0034576	0.0272371	0.0159193	0.0588087	1	0	2.01745	0.941786
1777	DNASE2	deoxyribonuclease 2, lysosomal	-2.15992	-4.21144	-6.01103	-15.7463	1.85189e-06	2.36807e-15	4.91974e-05	4.49358e-12	-1	-1	-9.30508	-47.7889
1778	DYNC1H1	dynein cytoplasmic 1 heavy chain 1	0.00727994	0.567693	0.0503849	3.97719	0.960177	0.000453217	0.978145	0.00193821	0	0	6.9864e-05	1.53992
1781	DYNC1I2	dynein cytoplasmic 1 intermediate chain 2	-0.122771	-0.0980087	-0.65275	-0.52111	0.519296	0.60643	0.665619	0.702285	0	0	-0.0217028	-0.015043
1783	DYNC1LI2	dynein cytoplasmic 1 light intermediate chain 2	0.00735986	0.289076	0.102756	4.03031	0.918897	0.000393255	0.953347	0.00173404	0	0	0.00015271	0.798121
1785	DNM2	dynamin 2	-0.581308	-0.342867	-5.43318	-3.21395	8.78054e-06	0.00331284	0.000158683	0.0102121	0	0	-2.20866	-0.682609
1786	DNMT1	DNA methyltransferase 1	-0.550477	-0.332609	-2.81899	-1.73328	0.00879168	0.0941613	0.0326657	0.162751	0	0	-0.817959	-0.262254
1787	TRDMT1	tRNA aspartic acid methyltransferase 1	-0.255715	-0.262534	-1.43844	-1.49815	0.161508	0.145401	0.293236	0.232135	0	0	-0.136241	-0.166515
1788	DNMT3A	DNA methyltransferase 3 alpha	0.631702	-0.520516	2.10996	-1.90977	0.0440242	0.0665649	0.110942	0.122175	0	0	0.603216	-0.47524
1793	DOCK1	dedicator of cytokinesis 1	-0.267076	0.464242	-1.24047	2.25148	0.225204	0.0324753	0.373363	0.067943	0	0	-0.114274	0.542168
1794	DOCK2	dedicator of cytokinesis 2	-0.808354	-0.324956	-6.14004	-2.45696	1.31255e-06	0.0205414	3.83178e-05	0.0463818	-1	0	-3.57018	-0.433378
1795	DOCK3	dedicator of cytokinesis 3	0.164966	-0.436262	0.428012	-1.29882	0.671951	0.204709	0.787152	0.304152	0	0	0.0171468	-0.225508
1796	DOK1	docking protein 1	-0.650576	-1.00352	-4.06875	-6.75519	0.000354808	2.5968e-07	0.00273054	4.52074e-06	-1	-1	-1.66791	-5.36362
1797	DXO	decapping exoribonuclease	-0.144117	-0.636042	-0.795469	-4.0254	0.433102	0.000398451	0.58715	0.00174889	0	-1	-0.0333272	-1.75372
1798	DPAGT1	dolichyl-phosphate N-acetylglucosaminephosphotransferase 1	0.675122	-0.376947	4.05204	-2.59196	0.000371042	0.0150567	0.0028251	0.0357511	1	0	1.72086	-0.545333
1801	DPH1	diphthamide biosynthesis 1	0.323785	0.361781	1.50501	2.06251	0.143637	0.0486464	0.269405	0.0948576	0	0	0.184426	0.370076
1802	DPH2	DPH2 homolog	0.812622	-0.468565	2.97759	-2.05313	0.0059744	0.0496095	0.0242314	0.0964713	1	0	1.31289	-0.475875
1803	DPP4	dipeptidyl peptidase 4	1.43696	0.913717	3.17683	1.50266	0.00363797	0.144238	0.0166574	0.230638	1	0	2.55548	0.5821
1806	DPYD	dihydropyrimidine dehydrogenase	-0.0393356	-0.473025	-0.24527	-2.9084	0.808055	0.00707811	0.882224	0.0191133	0	0	-0.00214068	-0.812971
1807	DPYS	dihydropyrimidinase	1.08705	0.511923	2.98493	0.93052	0.00586745	0.360138	0.0238925	0.474058	1	0	1.76291	0.165949
1808	DPYSL2	dihydropyrimidinase like 2	0.199683	0.244573	0.966558	1.18937	0.342126	0.244386	0.499239	0.349728	0	0	0.0602425	0.111591
1809	DPYSL3	dihydropyrimidinase like 3	0.15495	1.65105	0.351845	2.73145	0.727616	0.0108423	0.827193	0.0272245	0	1	0.0127668	2.58396
1810	DR1	down-regulator of transcription 1	0.225764	0.515975	1.82312	4.18439	0.079092	0.000260121	0.173249	0.00123092	0	0	0.171881	1.50137
1819	DRG2	developmentally regulated GTP binding protein 2	0.129646	-0.220743	1.25697	-2.22162	0.219258	0.034656	0.366064	0.071681	0	0	0.0565831	-0.252662
1820	ARID3A	AT-rich interaction domain 3A	0.075859	0.115772	0.377078	0.569331	0.708988	0.573718	0.813115	0.673861	0	0	0.0068158	0.0198467
1822	ATN1	atrophin 1	0.136994	0.0904375	0.7449	0.493458	0.462604	0.625577	0.615576	0.718322	0	0	0.0288672	0.0129942
1824	DSC2	desmocollin 2	-0.269239	-0.0770886	-0.548427	-0.188312	0.58779	0.852005	0.721058	0.895063	0	0	-0.0382399	-0.00371153
1825	DSC3	desmocollin 3	-0.195692	-0.0644921	-0.98768	-0.321516	0.331856	0.750232	0.489095	0.818508	0	0	-0.0607831	-0.00560934
1827	RCAN1	regulator of calcineurin 1	0.507893	-0.342968	1.12533	-0.695762	0.270104	0.492372	0.423888	0.600127	0	0	0.189317	-0.0760555
1829	DSG2	desmoglein 2	-0.219656	-0.562727	-0.634937	-1.92763	0.530677	0.0642092	0.674483	0.118903	0	0	-0.0375675	-0.520415
1830	DSG3	desmoglein 3	0.38789	0.0652533	1.13131	0.180679	0.26762	0.857934	0.420886	0.899014	0	0	0.145783	0.0030169
1831	TSC22D3	TSC22 domain family member 3	-1.36089	-0.558182	-3.83291	-1.65134	0.000665144	0.109958	0.00447574	0.184346	-1	0	-3.19692	-0.409909
1836	SLC26A2	solute carrier family 26 member 2	-0.901738	-0.283586	-3.37926	-1.00693	0.00217435	0.322681	0.0111389	0.435454	-1	0	-1.76124	-0.102391
1837	DTNA	dystrobrevin alpha	1.14101	2.4879	2.826	4.72117	0.00864443	6.08159e-05	0.0323448	0.00036719	1	1	1.70032	8.54619
1838	DTNB	dystrobrevin beta	-0.896212	-0.491279	-2.73318	-1.83266	0.0107979	0.0776201	0.038391	0.139027	-1	0	-1.26883	-0.420976
1839	HBEGF	heparin binding EGF like growth factor	-0.118848	-1.33497	-0.210138	-2.29369	0.835097	0.0296045	0.899277	0.062948	0	0	-0.00547965	-1.60332
1840	DTX1	deltex E3 ubiquitin ligase 1	0.330965	-0.527188	0.309006	-0.713611	0.759628	0.481435	0.849001	0.590268	0	0	0.023529	-0.1207
1841	DTYMK	deoxythymidylate kinase	-0.387809	-0.480579	-2.1245	-2.97312	0.0426878	0.00604044	0.108397	0.0168173	0	0	-0.37423	-0.852664
1843	DUSP1	dual specificity phosphatase 1	0.023481	0.425272	0.0755436	1.42635	0.940325	0.164937	0.964818	0.256752	0	0	0.000365234	0.251117
1844	DUSP2	dual specificity phosphatase 2	0.796482	0.355098	1.75088	0.718256	0.0910316	0.478612	0.192024	0.587615	0	0	0.570795	0.0819947
1845	DUSP3	dual specificity phosphatase 3	0.572831	0.728664	3.03755	3.83552	0.00515212	0.000660572	0.0218087	0.00265971	0	1	0.951685	1.87643
1846	DUSP4	dual specificity phosphatase 4	-1.24786	-0.0644611	-2.90628	-0.145811	0.0071149	0.885126	0.0278376	0.918984	-1	0	-1.94088	-0.0023652
1847	DUSP5	dual specificity phosphatase 5	0.638733	1.42375	1.53795	3.46963	0.135402	0.00172271	0.258188	0.00591438	0	1	0.375615	3.17225
1848	DUSP6	dual specificity phosphatase 6	-0.373857	0.74258	-1.20733	2.41434	0.23751	0.0226227	0.387288	0.0503602	0	0	-0.154016	0.963804
1849	DUSP7	dual specificity phosphatase 7	-0.0823725	-0.370966	-0.179842	-1.07578	0.858586	0.291303	0.913464	0.402097	0	0	-0.00323796	-0.14678
1850	DUSP8	dual specificity phosphatase 8	0.670939	2.08377	2.56651	5.26059	0.0159736	1.40238e-05	0.0513496	0.000110682	0	1	0.865151	8.24323
1854	DUT	deoxyuridine triphosphatase	0.384033	0.0803679	2.68435	0.721626	0.0121233	0.47657	0.0418488	0.585811	0	0	0.529319	0.0186648
1855	DVL1	dishevelled segment polarity protein 1	-0.20421	0.131028	-1.10049	0.696122	0.280586	0.49215	0.435044	0.599911	0	0	-0.0738151	0.0290769
1856	DVL2	dishevelled segment polarity protein 2	-0.0907891	-0.16083	-0.73356	-1.34686	0.469378	0.188938	0.622078	0.285545	0	0	-0.0187166	-0.0875438
1857	DVL3	dishevelled segment polarity protein 3	-0.0771261	-0.0642148	-0.694657	-0.577566	0.493054	0.568221	0.642586	0.668883	0	0	-0.0148135	-0.0112151
1859	DYRK1A	dual specificity tyrosine phosphorylation regulated kinase 1A	0.0617619	0.490791	0.611443	4.85364	0.54589	4.24168e-05	0.686329	0.000272185	0	0	0.0100961	1.74974
1861	TOR1A	torsin family 1 member A	-0.10338	-0.092822	-0.871634	-0.792229	0.390897	0.434957	0.548288	0.546081	0	0	-0.0269812	-0.0243883
1869	E2F1	E2F transcription factor 1	-0.672455	-0.0407112	-1.06659	-0.0820909	0.295361	0.935165	0.451523	0.953857	0	0	-0.232212	-0.000835263
1870	E2F2	E2F transcription factor 2	0.364684	-2.65117	0.580423	-6.12133	0.56632	1.37961e-06	0.702506	1.73044e-05	0	-1	0.0559244	-12.6244
1871	E2F3	E2F transcription factor 3	0.311352	-0.178852	2.42667	-1.36298	0.0220016	0.183863	0.0655516	0.279754	0	0	0.368459	-0.0989448
1874	E2F4	E2F transcription factor 4	0.0791169	-0.252403	0.855633	-2.7383	0.399539	0.010667	0.556974	0.0268454	0	0	0.0201088	-0.396558
1876	E2F6	E2F transcription factor 6	0.70073	0.161141	4.22018	0.958466	0.000236235	0.346116	0.00197851	0.459792	1	0	1.89454	0.054375
1877	E4F1	E4F transcription factor 1	-0.188592	-0.18397	-1.58415	-1.56013	0.124507	0.130079	0.242248	0.211875	0	0	-0.116124	-0.123981
1879	EBF1	early B-cell factor 1	0.63157	2.90657	1.83256	5.8208	0.0776351	3.0838e-06	0.170705	3.26391e-05	0	1	0.484891	13.0396
1880	GPR183	G protein-coupled receptor 183	-2.26899	-2.84006	-4.51106	-5.13203	0.000107605	1.98883e-05	0.00108859	0.000146602	-1	-1	-6.72333	-10.8884
1889	ECE1	endothelin converting enzyme 1	0.467817	0.838781	1.53527	2.26478	0.136057	0.0315448	0.258864	0.0663725	0	0	0.274575	0.988093
1890	TYMP	thymidine phosphorylase	-0.53764	-1.09452	-1.34318	-2.71808	0.190113	0.0111926	0.330837	0.0279614	0	-1	-0.258275	-1.70028
1891	ECH1	enoyl-CoA hydratase 1	-0.0312586	-0.44061	-0.165855	-2.46633	0.869475	0.0201079	0.920959	0.0456102	0	0	-0.00111779	-0.590831
1892	ECHS1	enoyl-CoA hydratase, short chain 1	0.00584936	0.40661	0.0360672	2.88941	0.971487	0.00741338	0.984765	0.0198452	0	0	3.89987e-05	0.692191
1893	ECM1	extracellular matrix protein 1	-0.518459	-0.0271082	-1.81448	-0.117363	0.0804443	0.907419	0.175487	0.93502	0	0	-0.391828	-0.000790997
1894	ECT2	epithelial cell transforming 2	-0.947879	-0.746386	-6.17339	-4.49613	1.20106e-06	0.000112052	3.56907e-05	0.000616528	-1	-1	-4.21564	-2.39594
1901	S1PR1	sphingosine-1-phosphate receptor 1	-0.566939	-1.71396	-1.24598	-3.05315	0.223204	0.00495648	0.370973	0.0142906	0	-1	-0.244157	-3.16216
1902	LPAR1	lysophosphatidic acid receptor 1	0.51419	0.798115	1.54283	2.61073	0.134216	0.0144119	0.256665	0.0345236	0	1	0.303698	1.16675
1903	S1PR3	sphingosine-1-phosphate receptor 3	-0.29651	0.274661	-0.815111	0.686168	0.421959	0.498309	0.576462	0.605529	0	0	-0.0709339	0.0598392
1906	EDN1	endothelin 1	1.57498	3.79365	3.11116	5.52019	0.00428944	6.93748e-06	0.0189606	6.25598e-05	1	1	2.71234	15.9474
1910	EDNRB	endothelin receptor type B	-1.58549	-4.16321	-1.666	-4.42569	0.106981	0.000135612	0.216836	0.000721111	0	-1	-1.05256	-13.0808
1911	PHC1	polyhomeotic homolog 1	-0.291861	0.061545	-1.17272	0.24503	0.250891	0.808238	0.401779	0.862354	0	0	-0.115581	0.00395823
1912	PHC2	polyhomeotic homolog 2	0.0574857	-0.442208	0.325525	-2.50404	0.747229	0.018448	0.840356	0.0423366	0	0	0.00434227	-0.607278
1915	EEF1A1	eukaryotic translation elongation factor 1 alpha 1	-0.103053	-0.753274	-0.771259	-5.6468	0.44708	4.92735e-06	0.600303	4.77388e-05	0	-1	-0.0228396	-3.25499
1933	EEF1B2	eukaryotic translation elongation factor 1 beta 2	0.317974	-0.552734	1.69173	-2.9728	0.101916	0.00604522	0.208944	0.016827	0	0	0.216213	-0.980546
1936	EEF1D	eukaryotic translation elongation factor 1 delta	-0.181062	-0.811139	-1.78191	-7.96702	0.0857275	1.20848e-08	0.183942	3.96352e-07	0	-1	-0.133138	-5.19285
1937	EEF1G	eukaryotic translation elongation factor 1 gamma	0.184994	-0.624465	1.30787	-4.39874	0.201665	0.000145873	0.34453	0.000765181	0	-1	0.0856101	-1.94598
1938	EEF2	eukaryotic translation elongation factor 2	0.311717	-0.486686	2.19415	-3.43415	0.0367773	0.00188798	0.0969658	0.00636015	0	0	0.315889	-1.06902
1939	EIF2D	eukaryotic translation initiation factor 2D	0.495583	0.259495	2.00213	1.41608	0.0551457	0.167896	0.131863	0.260637	0	0	0.436051	0.151536
1944	EFNA3	ephrin A3	-0.307643	0.383143	-0.57019	1.07353	0.573143	0.292295	0.708591	0.402883	0	0	-0.0460247	0.151273
1945	EFNA4	ephrin A4	-0.780977	-0.633621	-2.97739	-2.72341	0.00597735	0.0110516	0.024236	0.0276656	-1	-1	-1.2617	-0.98722
1946	EFNA5	ephrin A5	2.05623	4.58302	3.05773	7.64661	0.00490038	2.67203e-08	0.0209973	7.303e-07	1	1	3.45001	28.1237
1947	EFNB1	ephrin B1	0.00200765	-0.199478	0.0107847	-1.14552	0.991472	0.26179	0.996499	0.369028	0	0	3.05804e-06	-0.086362
1948	EFNB2	ephrin B2	0.802556	0.983771	1.80267	1.77509	0.0823275	0.0868699	0.178271	0.152269	0	0	0.60105	0.804124
1951	CELSR3	cadherin EGF LAG seven-pass G-type receptor 3	0.40696	0.106765	1.45922	0.459091	0.15575	0.64975	0.285728	0.737363	0	0	0.221405	0.014127
1952	CELSR2	cadherin EGF LAG seven-pass G-type receptor 2	-1.51303	-0.730328	-2.71129	-1.85512	0.0113744	0.0742471	0.0398944	0.134052	-1	0	-2.11686	-0.637376
1953	MEGF6	multiple EGF like domains 6	-1.88592	-1.30828	-2.49285	-2.33637	0.0189266	0.026937	0.0584521	0.0582363	0	0	-2.32571	-1.61548
1954	MEGF8	multiple EGF like domains 8	-0.397995	0.551784	-2.0834	3.23498	0.0465607	0.00314125	0.115919	0.00976943	0	0	-0.372461	1.10916
1955	MEGF9	multiple EGF like domains 9	-0.705832	-1.29805	-2.31228	-4.23549	0.0284145	0.000226689	0.079652	0.00109975	0	-1	-0.775571	-3.84056
1958	EGR1	early growth response 1	-0.831495	-2.05172	-0.820593	-1.79576	0.418881	0.0834453	0.573893	0.147316	0	0	-0.200531	-1.70652
1959	EGR2	early growth response 2	-0.594973	1.22265	-0.898261	2.10458	0.376785	0.0445274	0.534191	0.0879752	0	0	-0.162013	1.29068
1960	EGR3	early growth response 3	0.644661	1.01693	1.06307	1.58743	0.296925	0.123761	0.453177	0.203404	0	0	0.22159	0.703352
1961	EGR4	early growth response 4	-0.0137244	-3.17376	-0.0150822	-2.28834	0.988075	0.0299549	0.994438	0.0635202	0	0	-3.32431e-05	-3.79927
1962	EHHADH	enoyl-CoA hydratase and 3-hydroxyacyl CoA dehydrogenase	1.18178	-0.083931	3.50949	-0.199565	0.00155374	0.843278	0.00859594	0.888848	1	0	2.44122	-0.00429496
1964	EIF1AX	eukaryotic translation initiation factor 1A, X-linked	0.933579	0.433758	5.77499	2.74224	3.48811e-06	0.0105674	8.02991e-05	0.02664	1	0	3.82328	0.682938
1965	EIF2S1	eukaryotic translation initiation factor 2 subunit alpha	0.707315	0.377361	4.86814	2.61965	4.07757e-05	0.0141147	0.000519294	0.0339462	1	0	2.32324	0.554423
1967	EIF2B1	eukaryotic translation initiation factor 2B subunit alpha	0.0593076	-0.410668	0.600558	-4.48864	0.553015	0.000114349	0.692468	0.000627126	0	0	0.0094655	-1.31522
1968	EIF2S3	eukaryotic translation initiation factor 2 subunit gamma	0.24097	-0.0649406	1.75803	-0.473376	0.0897845	0.639653	0.190057	0.729502	0	0	0.173767	-0.00889514
1969	EPHA2	EPH receptor A2	0.703092	1.08383	1.96328	3.22279	0.0597217	0.00323961	0.139983	0.0100307	0	1	0.600388	2.16621
1973	EIF4A1	eukaryotic translation initiation factor 4A1	0.0461367	-0.34174	0.271967	-1.84227	0.787664	0.0761611	0.8687	0.136876	0	0	0.00282033	-0.295152
1974	EIF4A2	eukaryotic translation initiation factor 4A2	0.684382	0.567644	4.92053	4.09244	3.53583e-05	0.000332984	0.000465015	0.00151174	1	0	2.28073	1.60105
1975	EIF4B	eukaryotic translation initiation factor 4B	0.326817	-0.184992	1.48111	-0.833048	0.14986	0.41194	0.277512	0.524471	0	0	0.181945	-0.0518493
1977	EIF4E	eukaryotic translation initiation factor 4E	0.278277	0.286031	1.17267	1.22217	0.250909	0.231937	0.401779	0.335883	0	0	0.110201	0.135525
1978	EIF4EBP1	eukaryotic translation initiation factor 4E binding protein 1	0.181522	-1.00744	0.48383	-3.71536	0.632308	0.000907245	0.757686	0.00347389	0	-1	0.0218754	-2.47747
1979	EIF4EBP2	eukaryotic translation initiation factor 4E binding protein 2	-0.210835	-0.546523	-2.37714	-6.1605	0.0245956	1.24296e-06	0.0713951	1.5952e-05	0	0	-0.241686	-2.62177
1981	EIF4G1	eukaryotic translation initiation factor 4 gamma 1	0.225332	-0.17809	1.70574	-1.35452	0.0992424	0.186513	0.204791	0.282879	0	0	0.155184	-0.0976643
1982	EIF4G2	eukaryotic translation initiation factor 4 gamma 2	0.0083052	0.0767443	0.0772059	0.712531	0.939015	0.482093	0.964417	0.590687	0	0	0.000130684	0.017547
1983	EIF5	eukaryotic translation initiation factor 5	0.638173	0.683439	3.88687	4.2154	0.000576427	0.000239292	0.00399409	0.00115122	1	1	1.53071	2.00852
1984	EIF5A	eukaryotic translation initiation factor 5A	0.584567	0.216283	5.29327	1.96026	1.2833e-05	0.0600907	0.00021228	0.112816	0	0	2.14717	0.204956
1991	ELANE	elastase, neutrophil expressed	-0.0906884	-2.23959	-0.0563448	-2.1896	0.955471	0.0371399	0.974714	0.0758386	0	0	-0.00100872	-2.50859
1992	SERPINB1	serpin family B member 1	-0.182194	-1.04229	-1.02271	-5.9197	0.315289	2.3648e-06	0.472497	2.65077e-05	0	-1	-0.0593224	-4.77016
1994	ELAVL1	ELAV like RNA binding protein 1	0.157902	0.149942	1.55755	1.51379	0.13069	0.141402	0.251733	0.22676	0	0	0.0945928	0.096628
1997	ELF1	E74 like ETS transcription factor 1	0.0751707	-0.134383	0.492128	-0.878702	0.626505	0.387119	0.753314	0.500789	0	0	0.00924777	-0.0403612
1998	ELF2	E74 like ETS transcription factor 2	-0.0851796	0.0504609	-0.818059	0.500431	0.420302	0.620723	0.575065	0.714698	0	0	-0.0204672	0.00736112
1999	ELF3	E74 like ETS transcription factor 3	-0.918866	-1.89481	-1.40093	-2.90026	0.172334	0.00722011	0.308381	0.01941	0	-1	-0.46946	-3.24387
2000	ELF4	E74 like ETS transcription factor 4	0.608117	0.223868	4.55705	1.68192	9.4984e-05	0.103821	0.000991102	0.176192	1	0	1.82671	0.168799
2002	ELK1	ELK1, ETS transcription factor	0.637035	0.831886	5.56673	7.06385	6.11698e-06	1.16912e-07	0.000121817	2.34938e-06	1	1	2.49354	4.68273
2004	ELK3	ELK3, ETS transcription factor	-0.818655	-1.41768	-4.22544	-6.8823	0.000232914	1.86703e-07	0.00196058	3.50934e-06	-1	-1	-2.2166	-7.73315
2005	ELK4	ELK4, ETS transcription factor	0.561614	0.776763	4.77734	6.65232	5.22014e-05	3.39593e-07	0.000627789	5.57579e-06	0	1	1.79839	4.08087
2010	EMD	emerin	0.518592	-0.0641577	2.67269	-0.319708	0.0124616	0.751588	0.0427169	0.819516	0	0	0.71016	-0.00554597
2011	MARK2	microtubule affinity regulating kinase 2	-0.119119	-0.0503185	-1.09223	-0.461671	0.284136	0.647921	0.439113	0.735962	0	0	-0.042576	-0.00669965
2012	EMP1	epithelial membrane protein 1	-0.670767	1.21747	-2.17562	4.02932	0.0382735	0.000394297	0.0999983	0.00173541	0	1	-0.670772	3.36094
2013	EMP2	epithelial membrane protein 2	-0.164131	-0.0461299	-0.510909	-0.152887	0.613462	0.879595	0.742064	0.915406	0	0	-0.0212646	-0.00177077
2014	EMP3	epithelial membrane protein 3	-0.281023	-0.702753	-1.78593	-4.47949	0.0850598	0.000117222	0.182764	0.000639268	0	-1	-0.207425	-2.24482
2015	ADGRE1	adhesion G protein-coupled receptor E1	-0.105875	-0.205667	-0.268002	-0.505302	0.790682	0.617342	0.870942	0.711511	0	0	-0.00635361	-0.0304014
2017	CTTN	cortactin	0.755364	2.82913	2.01367	11.0633	0.0538474	1.12571e-11	0.129317	1.7801e-09	0	1	0.671023	24.7536
2021	ENDOG	endonuclease G	-0.288984	-1.07746	-0.928045	-3.84741	0.361398	0.000640078	0.51936	0.00259054	0	-1	-0.0822249	-2.78696
2022	ENG	endoglin	-1.64235	-2.81384	-5.99315	-10.2132	1.94256e-06	6.76494e-11	5.11963e-05	6.9122e-09	-1	-1	-7.04693	-22.962
2023	ENO1	enolase 1	1.70158	0.726114	13.2819	5.70896	1.54993e-13	4.16685e-06	2.57347e-10	4.16465e-05	1	1	16.3173	3.18069
2026	ENO2	enolase 2	2.81057	2.01548	9.61996	8.73619	2.49578e-10	1.89969e-09	6.74033e-08	9.27703e-08	1	1	20.1555	14.174
2027	ENO3	enolase 3	0.515189	-0.587942	1.59588	-2.76775	0.121859	0.00994278	0.238563	0.0253396	0	-1	0.320652	-0.938474
2029	ENSA	endosulfine alpha	-0.120002	0.16456	-1.08496	1.50673	0.287291	0.143196	0.442714	0.229137	0	0	-0.042466	0.105303
2030	SLC29A1	solute carrier family 29 member 1 (Augustine blood group)	0.114955	0.510101	0.2907	2.14347	0.773445	0.0409998	0.859116	0.082179	0	0	0.00758106	0.553582
2033	EP300	E1A binding protein p300	-0.218133	0.693043	-1.66498	5.31681	0.107185	1.20386e-05	0.217156	9.8405e-05	0	1	-0.144672	2.77701
2034	EPAS1	endothelial PAS domain protein 1	-0.252594	-1.05946	-1.12417	-4.25167	0.270586	0.000217017	0.424394	0.00106057	0	-1	-0.0940232	-3.15132
2035	EPB41	erythrocyte membrane protein band 4.1	-0.167274	0.122576	-0.508999	0.481863	0.614782	0.633687	0.743256	0.724877	0	0	-0.0215552	0.0171282
2037	EPB41L2	erythrocyte membrane protein band 4.1 like 2	-0.0600403	-0.021543	-0.318924	-0.116114	0.752176	0.908399	0.844132	0.93566	0	0	-0.00441834	-0.000622205
2040	STOM	stomatin	0.352219	0.461069	1.32765	1.76766	0.195129	0.088129	0.336916	0.154029	0	0	0.166416	0.374572
2041	EPHA1	EPH receptor A1	-0.343907	-2.94429	-0.765762	-6.82426	0.450292	2.17012e-07	0.603385	3.91122e-06	0	-1	-0.075455	-15.9218
2043	EPHA4	EPH receptor A4	0.0085308	-0.552606	0.00960746	-0.567454	0.992403	0.574975	0.996628	0.675061	0	0	1.25155e-05	-0.0943061
2048	EPHB2	EPH receptor B2	0.853844	-2.99161	1.18088	-5.71956	0.247687	4.04952e-06	0.398453	4.06364e-05	0	-1	0.341216	-13.1364
2049	EPHB3	EPH receptor B3	0.679522	-1.75129	0.965134	-2.60428	0.342826	0.0146305	0.500028	0.0349339	0	-1	0.20454	-2.5512
2050	EPHB4	EPH receptor B4	-0.14547	-2.01522	-0.220607	-2.91775	0.827016	0.00691847	0.89434	0.0187356	0	-1	-0.00705489	-3.48096
2051	EPHB6	EPH receptor B6	-1.35754	-1.41986	-4.11958	-6.05237	0.000309601	1.65821e-06	0.00246053	2.01549e-05	-1	-1	-3.5418	-6.66711
2052	EPHX1	epoxide hydrolase 1	0.28149	0.184715	0.870859	0.727805	0.391314	0.472838	0.54864	0.582194	0	0	0.0733879	0.0433956
2054	STX2	syntaxin 2	-0.294545	-0.0712003	-1.63587	-0.366667	0.113176	0.716653	0.225859	0.792746	0	0	-0.190324	-0.00718167
2055	CLN8	ceroid-lipofuscinosis, neuronal 8	-0.394901	-0.678556	-1.25094	-2.20161	0.221417	0.0361901	0.368602	0.0742758	0	0	-0.171167	-0.766194
2057	EPOR	erythropoietin receptor	-0.768381	-0.958895	-1.93791	-3.24925	0.0628853	0.00302965	0.145803	0.0094756	0	-1	-0.642546	-1.94022
2058	EPRS	glutamyl-prolyl-tRNA synthetase	0.0887125	0.48418	0.249185	1.36222	0.805055	0.184099	0.880992	0.279984	0	0	0.00488168	0.267687
2059	EPS8	epidermal growth factor receptor pathway substrate 8	0.667348	-1.52243	1.36864	-1.91818	0.182107	0.0654461	0.321196	0.120638	0	0	0.329156	-1.39838
2060	EPS15	epidermal growth factor receptor pathway substrate 15	0.171443	0.297187	1.47509	2.55665	0.151461	0.0163426	0.279657	0.0382863	0	0	0.0948722	0.421101
2063	NR2F6	nuclear receptor subfamily 2 group F member 6	-0.37087	0.439918	-1.05541	1.71916	0.300355	0.0967385	0.456893	0.166211	0	0	-0.126165	0.342845
2064	ERBB2	erb-b2 receptor tyrosine kinase 2	-0.192809	1.06271	-0.650458	4.52787	0.520753	0.000102809	0.666779	0.000573546	0	1	-0.0339379	3.44469
2067	ERCC1	ERCC excision repair 1, endonuclease non-catalytic subunit	-0.400193	-0.946384	-2.47583	-5.72143	0.0196774	4.02913e-06	0.0601288	4.0514e-05	0	-1	-0.488603	-4.15689
2068	ERCC2	ERCC excision repair 2, TFIIH core complex helicase subunit	-1.31984	-0.977361	-3.81707	-3.30913	0.000693642	0.00260167	0.00462997	0.00833324	-1	-1	-3.08105	-2.03211
2069	EREG	epiregulin	-0.0899586	2.00619	-0.16226	3.67145	0.872278	0.00101818	0.92271	0.0038164	0	1	-0.00314267	4.85167
2071	ERCC3	ERCC excision repair 3, TFIIH core complex helicase subunit	-0.421166	0.255252	-3.10647	1.91803	0.00434009	0.0654653	0.0191526	0.12064	0	0	-0.723467	0.23445
2072	ERCC4	ERCC excision repair 4, endonuclease catalytic subunit	0.0983044	1.0323	0.626198	7.54028	0.53631	3.48699e-08	0.678974	9.09973e-07	0	1	0.0165295	6.2361
2073	ERCC5	ERCC excision repair 5, endonuclease	-0.326245	-0.224716	-1.54511	-1.21641	0.133664	0.234089	0.256136	0.338126	0	0	-0.192984	-0.105824
2074	ERCC6	ERCC excision repair 6, chromatin remodeling factor	-0.0538781	0.467528	-0.206372	1.91871	0.838009	0.0653759	0.900699	0.120559	0	0	-0.00244717	0.429564
2077	ERF	ETS2 repressor factor	-0.245864	-0.487159	-1.69566	-3.39063	0.101159	0.00211177	0.207864	0.00698445	0	0	-0.167734	-1.05025
2078	ERG	ERG, ETS transcription factor	-2.05951	-2.02645	-2.69434	-2.29007	0.0118404	0.0298413	0.0411178	0.0633399	-1	0	-2.85442	-2.42834
2079	ERH	enhancer of rudimentary homolog (Drosophila)	0.21106	-0.0738903	2.29124	-0.841171	0.0297647	0.407453	0.0824053	0.520229	0	0	0.228799	-0.0209705
2081	ERN1	endoplasmic reticulum to nucleus signaling 1	0.640576	1.34139	3.73351	7.29157	0.000864903	6.53491e-08	0.00549393	1.4638e-06	1	1	1.44778	7.82637
2086	ERV3-1	endogenous retrovirus group 3 member 1	0.322357	0.186945	1.4387	0.902971	0.161435	0.374324	0.293232	0.488361	0	0	0.171748	0.0581885
2091	FBL	fibrillarin	1.15723	-0.317291	5.45995	-1.75166	8.16613e-06	0.090894	0.000151284	0.158237	1	0	4.42085	-0.254052
2098	ESD	esterase D	-0.179817	-0.616554	-1.28455	-4.41444	0.209584	0.000139804	0.353916	0.000739259	0	-1	-0.0811155	-1.93056
2099	ESR1	estrogen receptor 1	0.585932	2.0895	0.999694	5.62543	0.326109	5.21992e-06	0.483492	4.999e-05	0	1	0.184926	8.98717
2101	ESRRA	estrogen related receptor alpha	0.234786	-0.211347	1.5726	-1.48169	0.127161	0.149706	0.246437	0.237636	0	0	0.142819	-0.131899
2107	ETF1	eukaryotic translation termination factor 1	0.0337593	0.0236721	0.24536	0.171987	0.807986	0.864698	0.882224	0.904036	0	0	0.00183721	0.00103717
2108	ETFA	electron transfer flavoprotein alpha subunit	-0.0287509	-0.0981171	-0.236611	-0.873822	0.814699	0.389725	0.886148	0.503229	0	0	-0.00150924	-0.0292619
2109	ETFB	electron transfer flavoprotein beta subunit	-0.523722	-0.273539	-2.25095	-1.4898	0.0325127	0.147573	0.0880999	0.234897	0	0	-0.55254	-0.17209
2110	ETFDH	electron transfer flavoprotein dehydrogenase	0.433227	0.120254	2.08253	0.575914	0.0466462	0.569322	0.116095	0.670001	0	0	0.405147	0.0209152
2113	ETS1	ETS proto-oncogene 1, transcription factor	1.07351	1.05558	4.87351	4.47266	4.01837e-05	0.000119411	0.000513725	0.00064793	1	1	3.53105	3.36569
2114	ETS2	ETS proto-oncogene 2, transcription factor	0.130189	1.14579	0.395322	3.57493	0.695632	0.00131058	0.803662	0.00470626	0	1	0.0123584	2.66663
2117	ETV3	ETS variant 3	0.92351	1.35648	4.5461	6.37721	9.78498e-05	6.99702e-07	0.00101147	9.90755e-06	1	1	2.76595	6.78786
2119	ETV5	ETS variant 5	-0.546001	-0.733465	-1.49679	-2.80584	0.145752	0.00907445	0.272444	0.0234734	0	-1	-0.308339	-1.19512
2120	ETV6	ETS variant 6	-0.494485	-0.51068	-2.47251	-2.56029	0.0198268	0.0162052	0.0604941	0.0380239	0	0	-0.602425	-0.725137
2121	EVC	EvC ciliary complex subunit 1	-1.17877	0.985941	-1.36214	1.25795	0.184125	0.218908	0.323467	0.320944	0	0	-0.577799	0.486632
2123	EVI2A	ecotropic viral integration site 2A	-0.248776	0.110783	-0.914955	0.400442	0.368109	0.691902	0.525674	0.773028	0	0	-0.069479	0.012386
2124	EVI2B	ecotropic viral integration site 2B	-0.643803	-0.033897	-2.61001	-0.137742	0.0144361	0.89144	0.0476055	0.923491	-1	0	-0.851328	-0.00117173
2130	EWSR1	EWS RNA binding protein 1	0.00566248	-0.367937	0.0605289	-3.94358	0.952169	0.000495704	0.973047	0.0020903	0	0	6.71933e-05	-0.985994
2131	EXT1	exostosin glycosyltransferase 1	0.443507	0.902957	1.06926	1.96397	0.294179	0.0596379	0.450254	0.112226	0	0	0.153694	0.857725
2132	EXT2	exostosin glycosyltransferase 2	-0.277764	-0.132372	-1.37366	-0.651684	0.18056	0.519974	0.318934	0.625447	0	0	-0.137854	-0.0269786
2135	EXTL2	exostosin like glycosyltransferase 2	0.991513	0.252468	3.25176	0.986635	0.00301041	0.332359	0.0143787	0.445506	1	0	1.82664	0.0886533
2137	EXTL3	exostosin like glycosyltransferase 3	-0.159986	-0.0702026	-1.02822	-0.448098	0.312741	0.657567	0.470031	0.743801	0	0	-0.0524552	-0.00902406
2140	EYA3	EYA transcriptional coactivator and phosphatase 3	0.24818	0.59389	0.870333	2.0808	0.391596	0.0468165	0.548948	0.0918422	0	0	0.0646431	0.615839
2145	EZH1	enhancer of zeste 1 polycomb repressive complex 2 subunit	-0.231706	-0.195729	-1.91501	-1.62401	0.0658665	0.115695	0.150846	0.19229	0	0	-0.190339	-0.14015
2146	EZH2	enhancer of zeste 2 polycomb repressive complex 2 subunit	1.27553	0.866689	6.44651	4.09862	5.828e-07	0.000327508	2.081e-05	0.00149289	1	1	5.9717	2.44924
2149	F2R	coagulation factor II thrombin receptor	0.0626654	-0.287915	0.125562	-0.566258	0.900985	0.575776	0.941678	0.675891	0	0	0.00163542	-0.0489811
2150	F2RL1	F2R like trypsin receptor 1	-1.29244	-2.09511	-1.0068	-1.93373	0.322744	0.063421	0.480283	0.117788	0	0	-0.411645	-1.94614
2151	F2RL2	coagulation factor II thrombin receptor like 2	2.21318	5.43645	2.86475	4.12969	0.007871	0.000301312	0.0300346	0.00139163	1	1	3.36929	15.5291
2152	F3	coagulation factor III, tissue factor	2.346	3.44064	3.70927	3.74598	0.000921896	0.000836941	0.00575719	0.00325156	1	1	5.25454	8.56
2153	F5	coagulation factor V	-1.08881	-1.55071	-2.61761	-1.96505	0.0141823	0.0595054	0.0470252	0.112035	-1	0	-1.44558	-1.47418
2157	F8	coagulation factor VIII	0.723379	1.03467	1.25187	2.44277	0.221083	0.0212142	0.368093	0.0476154	0	1	0.313977	1.36809
2159	F10	coagulation factor X	-0.481925	1.18449	-0.823642	1.79492	0.417176	0.0835818	0.572394	0.147525	0	0	-0.116773	0.984468
2161	F12	coagulation factor XII	-1.73724	-3.15515	-2.11221	-4.91446	0.0438153	3.5947e-05	0.110583	0.000237318	0	-1	-1.66134	-11.4364
2162	F13A1	coagulation factor XIII A chain	-0.610584	-3.59447	-0.381945	-2.29864	0.705416	0.0292832	0.810416	0.0623747	0	0	-0.0557413	-4.33131
2166	FAAH	fatty acid amide hydrolase	-0.0713003	0.556833	-0.196139	2.26591	0.845933	0.031467	0.905733	0.0662403	0	0	-0.0030659	0.656438
2170	FABP3	fatty acid binding protein 3	-0.681871	-0.697169	-0.817521	-1.04352	0.420605	0.305725	0.575316	0.417235	0	0	-0.163713	-0.264659
2171	FABP5	fatty acid binding protein 5	0.293576	-1.8765	0.857456	-5.06987	0.398548	2.35515e-05	0.55622	0.000168735	0	-1	0.0747896	-7.07964
2175	FANCA	Fanconi anemia complementation group A	0.560305	1.42439	1.16822	3.99733	0.252669	0.000429488	0.404021	0.00185646	0	1	0.220534	3.89047
2176	FANCC	Fanconi anemia complementation group C	-0.752668	-0.22605	-3.64059	-1.14947	0.00110399	0.260187	0.00661447	0.367258	-1	0	-1.64044	-0.0983383
2177	FANCD2	Fanconi anemia complementation group D2	-0.27102	0.334893	-1.47654	2.40449	0.151075	0.0231306	0.279139	0.0512501	0	0	-0.150194	0.432115
2178	FANCE	Fanconi anemia complementation group E	-0.772305	-0.538204	-4.09771	-3.58677	0.000328308	0.00127076	0.00257433	0.00459429	-1	0	-1.99976	-1.2582
2180	ACSL1	acyl-CoA synthetase long-chain family member 1	-0.589196	0.390094	-2.11413	1.44156	0.0436369	0.160633	0.11028	0.251525	0	0	-0.564158	0.23383
2181	ACSL3	acyl-CoA synthetase long-chain family member 3	-0.144559	-0.172146	-0.636871	-0.758766	0.529436	0.454398	0.673353	0.56483	0	0	-0.0248291	-0.0427064
2182	ACSL4	acyl-CoA synthetase long-chain family member 4	0.355431	0.168874	2.17264	1.04077	0.038519	0.306976	0.100446	0.418469	0	0	0.354743	0.063891
2184	FAH	fumarylacetoacetate hydrolase	0.0976834	0.487397	0.436217	2.6706	0.666059	0.0125234	0.783363	0.030788	0	0	0.010358	0.736758
2185	PTK2B	protein tyrosine kinase 2 beta	-0.762963	-1.57251	-5.34272	-10.9442	1.12214e-05	1.4394e-11	0.000192327	2.14826e-09	-1	-1	-2.83514	-13.6304
2186	BPTF	bromodomain PHD finger transcription factor	-0.0416985	0.49285	-0.317706	3.74674	0.75309	0.000835278	0.844386	0.00324605	0	0	-0.00306314	1.22653
2187	FANCB	Fanconi anemia complementation group B	-1.65412	-0.080751	-3.21814	-0.153157	0.00327799	0.879385	0.0153586	0.915298	-1	0	-2.99999	-0.00310388
2188	FANCF	Fanconi anemia complementation group F	0.58301	0.623221	2.74103	3.31557	0.0105978	0.00255927	0.0378301	0.0082133	0	1	0.829135	1.29972
2189	FANCG	Fanconi anemia complementation group G	-0.0690137	0.391779	-0.435637	2.43836	0.666475	0.021427	0.783363	0.0480443	0	0	-0.00731798	0.516506
2191	FAP	fibroblast activation protein alpha	2.87352	2.64421	6.83497	4.55751	2.11066e-07	9.48659e-05	9.94179e-06	0.000537128	1	1	14.3749	8.64636
2193	FARSA	phenylalanyl-tRNA synthetase alpha subunit	0.376912	-0.112319	2.15237	-0.708384	0.0402282	0.484624	0.103757	0.593022	0	0	0.370874	-0.0254884
2194	FASN	fatty acid synthase	-0.279723	-0.876919	-1.28256	-3.69678	0.210272	0.000952676	0.354762	0.00362576	0	-1	-0.125893	-2.14021
2196	FAT2	FAT atypical cadherin 2	-0.00211412	-1.07686	-0.0060553	-2.99061	0.995212	0.00578594	0.997691	0.0162534	0	-1	-2.12281e-06	-1.92656
2197	FAU	FAU, ubiquitin like and ribosomal protein S30 fusion	0.0583963	-0.714137	0.608449	-7.42694	0.547845	4.63816e-08	0.688396	1.12016e-06	0	-1	0.00946966	-4.24963
2200	FBN1	fibrillin 1	-1.47697	0.682738	-2.21371	1.59043	0.035255	0.123084	0.0936398	0.202517	0	0	-1.51912	0.473505
2201	FBN2	fibrillin 2	0.0937634	-0.760691	0.0888136	-0.598418	0.929869	0.554422	0.959906	0.656889	0	0	0.00166629	-0.138832
2203	FBP1	fructose-bisphosphatase 1	-0.523436	-3.91635	-1.05445	-13.6595	0.300784	7.87278e-14	0.457182	5.22871e-11	0	-1	-0.177922	-40.2664
2204	FCAR	Fc fragment of IgA receptor	-0.684891	1.79095	-2.59447	6.7445	0.0149689	2.6701e-07	0.0488123	4.61208e-06	-1	1	-0.898215	9.55669
2205	FCER1A	Fc fragment of IgE receptor Ia	-0.223314	-2.78918	-0.158795	-1.94171	0.874982	0.0624021	0.924319	0.116351	0	0	-0.00763243	-2.60573
2207	FCER1G	Fc fragment of IgE receptor Ig	-0.529951	0.0906039	-3.79155	0.647252	0.000742092	0.522795	0.0048798	0.627988	0	0	-1.22503	0.0183064
2208	FCER2	Fc fragment of IgE receptor II	0.428349	2.29523	0.977894	5.31055	0.336588	1.2245e-05	0.493803	9.96021e-05	0	1	0.131266	9.18491
2209	FCGR1A	Fc fragment of IgG receptor Ia	-1.77564	-1.82216	-3.73133	-4.91533	0.000869878	3.5862e-05	0.00551351	0.000236875	-1	-1	-4.01041	-6.6062
2210	FCGR1B	Fc fragment of IgG receptor Ib	-1.16498	-1.24064	-1.78314	-2.45356	0.0855226	0.0207006	0.18364	0.0466678	0	-1	-0.857467	-1.65126
2212	FCGR2A	Fc fragment of IgG receptor IIa	0.476944	0.268781	3.22261	1.85235	0.00324111	0.0746569	0.0152557	0.134628	0	0	0.866401	0.234072
2213	FCGR2B	Fc fragment of IgG receptor IIb	1.38758	0.324852	3.33474	0.913772	0.00243702	0.368719	0.0121058	0.482865	1	0	2.66001	0.10271
2214	FCGR3A	Fc fragment of IgG receptor IIIa	0.178773	-2.29275	0.376583	-4.76323	0.709352	5.42428e-05	0.813461	0.000335432	0	-1	0.0160294	-7.96593
2215	FCGR3B	Fc fragment of IgG receptor IIIb	-0.616549	-2.06753	-0.450701	-1.9626	0.655712	0.0598042	0.775862	0.112407	0	0	-0.0679534	-1.96251
2217	FCGRT	Fc fragment of IgG receptor and transporter	-1.24726	-2.15715	-5.83974	-10.2866	2.93081e-06	5.77391e-11	7.04096e-05	5.99179e-09	-1	-1	-5.17907	-17.7371
2218	FKTN	fukutin	0.706654	0.432654	4.95963	2.99867	3.17891e-05	0.00567202	0.000431312	0.0160058	1	0	2.37804	0.776926
2219	FCN1	ficolin 1	-0.246197	-0.321549	-0.304089	-0.494247	0.763332	0.625027	0.851544	0.717945	0	0	-0.0171828	-0.0462738
2222	FDFT1	farnesyl-diphosphate farnesyltransferase 1	-0.40933	-1.49613	-2.18719	-7.72056	0.0373329	2.22226e-08	0.09808	6.38923e-07	0	-1	-0.412776	-9.26784
2224	FDPS	farnesyl diphosphate synthase	-0.417203	-1.31377	-2.23225	-6.81495	0.0338651	2.22319e-07	0.0907977	3.9757e-06	0	-1	-0.434694	-7.0951
2230	FDX1	ferredoxin 1	0.212161	-0.323888	0.999633	-1.7219	0.326138	0.0962339	0.483492	0.165515	0	0	0.0669602	-0.253009
2232	FDXR	ferredoxin reductase	-0.379742	0.0716955	-0.8683	0.20085	0.392688	0.842283	0.549929	0.88801	0	0	-0.0986164	0.0036982
2235	FECH	ferrochelatase	-0.595456	-0.551261	-3.78309	-4.22628	0.000758871	0.000232387	0.00496801	0.00112329	-1	0	-1.37182	-1.62595
2237	FEN1	flap structure-specific endonuclease 1	-0.488216	-0.653299	-2.83782	-3.89768	0.00840113	0.000560109	0.0315946	0.00230534	0	-1	-0.732513	-1.72292
2239	GPC4	glypican 4	0.0553618	-1.49496	0.0753942	-3.10717	0.940443	0.00433247	0.964818	0.0127885	0	-1	0.000861124	-2.83024
2241	FER	FER tyrosine kinase	-0.243682	0.747086	-1.38998	3.67006	0.1756	0.0010219	0.312733	0.00382688	0	1	-0.123017	1.80582
2242	FES	FES proto-oncogene, tyrosine kinase	-1.35299	-0.480664	-4.87758	-2.09264	3.97414e-05	0.0456641	0.000511021	0.0899002	-1	0	-4.45344	-0.502889
2245	FGD1	FYVE, RhoGEF and PH domain containing 1	-0.0903214	0.268788	-0.38338	1.30304	0.704364	0.203286	0.809838	0.302772	0	0	-0.00827359	0.13947
2247	FGF2	fibroblast growth factor 2	1.26805	2.70316	1.28609	3.93502	0.209053	0.00050713	0.353425	0.00213239	0	1	0.572783	7.22051
2250	FGF5	fibroblast growth factor 5	0.498184	0.745543	1.9842	2.7608	0.0572176	0.0101095	0.135622	0.0256807	0	1	0.432258	1.18571
2256	FGF11	fibroblast growth factor 11	1.52535	1.5851	2.67591	4.88707	0.0123675	3.87289e-05	0.0425495	0.000252174	1	1	2.09142	5.70365
2258	FGF13	fibroblast growth factor 13	1.34343	4.41383	3.53403	8.36867	0.00145782	4.55431e-09	0.00820612	1.85567e-07	1	1	2.80221	29.7117
2260	FGFR1	fibroblast growth factor receptor 1	0.601551	0.62657	1.9875	2.05779	0.0568321	0.0491285	0.1349	0.0957134	0	0	0.523342	0.638492
2263	FGFR2	fibroblast growth factor receptor 2	-0.433295	-0.288923	-0.792869	-0.501863	0.434591	0.619728	0.588547	0.713765	0	0	-0.0997528	-0.0423112
2268	FGR	FGR proto-oncogene, Src family tyrosine kinase	-0.192287	-0.752547	-0.998566	-3.91774	0.326645	0.000531002	0.483759	0.00221245	0	-1	-0.0606417	-1.99811
2271	FH	fumarate hydratase	0.668126	0.0282092	3.23621	0.150475	0.00313147	0.88148	0.0148343	0.916532	1	0	1.22182	0.00106779
2272	FHIT	fragile histidine triad	0.574893	0.201858	0.815104	0.509149	0.421964	0.614679	0.576462	0.709336	0	0	0.137531	0.0301068
2273	FHL1	four and a half LIM domains 1	0.558652	-1.51337	0.895992	-2.28098	0.377975	0.0304438	0.535021	0.0644335	0	0	0.151746	-1.80225
2275	FHL3	four and a half LIM domains 3	-0.416239	-1.87386	-1.3571	-7.31412	0.185703	6.17125e-08	0.325298	1.38937e-06	0	-1	-0.203007	-10.9756
2280	FKBP1A	FK506 binding protein 1A	0.20213	-0.962036	1.53629	-7.28659	0.135809	6.61818e-08	0.258615	1.47499e-06	0	-1	0.11872	-5.60984
2281	FKBP1B	FK506 binding protein 1B	-1.18323	-0.363003	-2.78757	-0.982273	0.00948171	0.334464	0.0346671	0.447401	-1	0	-1.72762	-0.126798
2286	FKBP2	FK506 binding protein 2	-0.228369	-0.414779	-1.62548	-3.08551	0.115382	0.00457314	0.229056	0.0133765	0	0	-0.146169	-0.777153
2287	FKBP3	FK506 binding protein 3	-0.031305	0.19283	-0.238773	1.53165	0.813039	0.136946	0.884679	0.220626	0	0	-0.00166587	0.126563
2288	FKBP4	FK506 binding protein 4	1.96942	1.83383	8.14632	7.61169	7.79666e-09	2.91562e-08	8.41976e-07	7.87159e-07	1	1	11.9636	11.1936
2289	FKBP5	FK506 binding protein 5	-0.1237	-0.369341	-0.40528	-1.21358	0.688384	0.235151	0.798515	0.339439	0	0	-0.0120875	-0.173309
2305	FOXM1	forkhead box M1	-0.778	-0.879177	-1.29698	-1.94071	0.205332	0.0625287	0.349	0.116522	0	0	-0.355682	-0.820792
2306	FOXD2	forkhead box D2	-0.529413	0.548333	-1.41079	1.62193	0.169436	0.116144	0.30422	0.192891	0	0	-0.273607	0.391887
2308	FOXO1	forkhead box O1	-0.854204	-0.89399	-1.96333	-2.53912	0.0597155	0.017018	0.139983	0.0395589	0	-1	-0.729427	-1.25405
2309	FOXO3	forkhead box O3	-0.0088968	0.25248	-0.0480012	1.3621	0.96206	0.184137	0.979312	0.280011	0	0	-8.07747e-05	0.139577
2310	FOXO3B	forkhead box O3B pseudogene	0.593024	1.48363	1.99547	4.72708	0.0559077	5.98459e-05	0.133253	0.000362652	0	1	0.519087	5.10446
2313	FLI1	Fli-1 proto-oncogene, ETS transcription factor	-0.824442	-2.41019	-4.17526	-12.8956	0.00026659	3.14557e-13	0.0021698	1.19379e-10	-1	-1	-2.19597	-23.9165
2314	FLII	FLII, actin remodeling protein	-0.0768055	-0.190023	-0.726845	-1.80599	0.473417	0.0817937	0.6254	0.145017	0	0	-0.0156562	-0.15935
2316	FLNA	filamin A	-0.0926107	0.0968391	-0.454455	0.482982	0.653041	0.632903	0.773971	0.724104	0	0	-0.0103053	0.0135767
2317	FLNB	filamin B	0.179604	1.15909	0.570364	3.67143	0.573027	0.00101824	0.708575	0.0038164	0	1	0.0268712	2.80309
2319	FLOT2	flotillin 2	-0.673731	-0.0216896	-2.35117	-0.075614	0.0260644	0.940269	0.0747437	0.957072	0	0	-0.758908	-0.000413308
2321	FLT1	fms related tyrosine kinase 1	2.26955	1.28677	5.88576	3.16241	2.59015e-06	0.00377238	6.3713e-05	0.011378	1	1	9.52251	2.50139
2322	FLT3	fms related tyrosine kinase 3	-0.966533	-1.04923	-1.15169	-1.67048	0.259289	0.106084	0.411682	0.179125	0	0	-0.372538	-0.783612
2323	FLT3LG	fms related tyrosine kinase 3 ligand	0.763082	0.923627	2.86512	4.11043	0.00786395	0.000317296	0.0300163	0.00145182	1	1	1.1619	2.62133
2329	FMO4	flavin containing monooxygenase 4	0.388404	0.440769	1.73549	2.34497	0.0937647	0.0264267	0.196323	0.0572543	0	0	0.274612	0.54752
2330	FMO5	flavin containing monooxygenase 5	-0.710763	-1.14439	-1.36177	-2.53948	0.184239	0.0170037	0.323624	0.0395483	0	-1	-0.348244	-1.60543
2332	FMR1	fragile X mental retardation 1	0.286292	0.470273	3.02387	4.92436	0.0053297	3.49918e-05	0.0223477	0.000232166	0	0	0.472601	1.70907
2334	AFF2	AF4/FMR2 family member 2	1.27391	3.66476	4.25179	7.79944	0.000216946	1.82707e-08	0.00186036	5.4911e-07	1	1	3.4783	22.9426
2335	FN1	fibronectin 1	0.0444618	-6.82291	0.0245835	-4.19864	0.980563	0.000250338	0.990086	0.001193	0	-1	0.000192396	-19.9458
2339	FNTA	farnesyltransferase, CAAX box, alpha	0.452503	0.0734455	4.06363	0.681451	0.000359711	0.501242	0.00275709	0.608037	0	0	1.1582	0.0158694
2342	FNTB	farnesyltransferase, CAAX box, beta	1.29989	-0.23517	3.76411	-0.750209	0.000797859	0.459452	0.00516974	0.569527	1	0	2.97224	-0.0574955
2350	FOLR2	folate receptor beta	-2.84019	-5.10773	-3.06857	-5.86652	0.00477018	2.72744e-06	0.0205855	2.96227e-05	-1	-1	-4.78981	-23.1297
2352	FOLR3	folate receptor 3	-0.562517	-2.70672	-0.3018	-2.27747	0.765058	0.0306794	0.85261	0.0648573	0	0	-0.038954	-3.2157
2353	FOS	Fos proto-oncogene, AP-1 transcription factor subunit	-1.05903	-2.2623	-1.94679	-4.38304	0.0617614	0.000152204	0.143749	0.000793455	0	-1	-0.892122	-7.01422
2354	FOSB	FosB proto-oncogene, AP-1 transcription factor subunit	-0.644961	-2.24986	-0.683821	-1.18571	0.499767	0.245806	0.648408	0.351231	0	0	-0.12135	-1.02235
2355	FOSL2	FOS like 2, AP-1 transcription factor subunit	-0.142201	0.399204	-0.945229	2.6982	0.352712	0.0117326	0.509957	0.0291191	0	0	-0.041589	0.613107
2356	FPGS	folylpolyglutamate synthase	-1.34325	-1.58581	-5.07341	-5.86573	2.33261e-05	2.7332e-06	0.000337149	2.96368e-05	-1	-1	-4.66402	-7.18082
2357	FPR1	formyl peptide receptor 1	-2.31264	-4.80605	-5.88996	-10.9142	2.56114e-06	1.53178e-11	6.32335e-05	2.2359e-09	-1	-1	-9.7109	-41.575
2358	FPR2	formyl peptide receptor 2	-1.02529	-0.708059	-3.6366	-2.53906	0.00111557	0.0170202	0.00666697	0.0395589	-1	-1	-2.23111	-0.993235
2359	FPR3	formyl peptide receptor 3	0.0150702	-1.82807	0.0549575	-7.59653	0.956567	3.02838e-08	0.975325	8.12646e-07	0	-1	0.000163524	-11.1331
2395	FXN	frataxin	0.197767	-0.366846	0.724036	-1.55942	0.475112	0.130246	0.626829	0.212075	0	0	0.0401172	-0.247075
2475	MTOR	mechanistic target of rapamycin	-0.286345	0.185228	-3.23627	2.09334	0.00313101	0.0455967	0.0148343	0.089794	0	0	-0.523649	0.193887
2483	FRG1	FSHD region gene 1	-0.170812	0.343868	-1.11008	2.35759	0.276504	0.0256941	0.431081	0.0559774	0	0	-0.0624218	0.430518
2491	CENPI	centromere protein I	-1.72951	-0.145038	-3.84466	-0.301669	0.000644755	0.765157	0.00435841	0.830833	-1	0	-4.0828	-0.0116736
2495	FTH1	ferritin heavy chain 1	-0.183866	-0.141674	-1.42102	-1.09494	0.166467	0.282969	0.300309	0.392651	0	0	-0.0960571	-0.0575187
2512	FTL	ferritin light chain	0.194425	-0.309388	1.13182	-1.78263	0.267412	0.0856064	0.420757	0.150352	0	0	0.073098	-0.254592
2517	FUCA1	fucosidase, alpha-L- 1, tissue	-1.28972	-2.01668	-2.1417	-4.88244	0.0411546	3.92198e-05	0.105512	0.000254622	0	-1	-1.25967	-7.24817
2519	FUCA2	fucosidase, alpha-L- 2, plasma	-0.364929	-0.507366	-2.5328	-3.90859	0.0172679	0.000544094	0.0545079	0.00225217	0	0	-0.461103	-1.3432
2521	FUS	FUS RNA binding protein	-0.0778853	0.171593	-0.830675	1.83786	0.413257	0.0768277	0.568881	0.137868	0	0	-0.0190802	0.147662
2526	FUT4	fucosyltransferase 4	-0.145793	0.00681094	-0.630493	0.0291838	0.533538	0.976927	0.677113	0.984377	0	0	-0.0246884	4.65764e-05
2529	FUT7	fucosyltransferase 7	-1.02237	-0.95749	-1.66238	-3.5093	0.107709	0.00155449	0.21784	0.00543662	0	-1	-0.676667	-2.1684
2530	FUT8	fucosyltransferase 8	-0.284759	-1.972	-1.07448	-8.09917	0.291876	8.74546e-09	0.447638	3.11437e-07	0	-1	-0.0994017	-12.8311
2531	KDSR	3-ketodihydrosphingosine reductase	0.545188	0.674317	3.2244	3.92557	0.00322649	0.000520056	0.0151977	0.00217915	0	1	0.991273	1.79484
2533	FYB	FYN binding protein	-0.829242	-0.529509	-3.51491	-2.22609	0.00153202	0.0343216	0.0085317	0.0711002	-1	0	-1.71567	-0.607945
2534	FYN	FYN proto-oncogene, Src family tyrosine kinase	-0.472191	-0.505792	-2.05117	-2.2669	0.0498124	0.0313984	0.121942	0.0661273	0	0	-0.43151	-0.596642
2535	FZD2	frizzled class receptor 2	-1.2586	-1.07814	-4.34517	-5.00656	0.000168616	2.79786e-05	0.0015257	0.000192713	-1	-1	-3.54488	-4.00537
2537	IFI6	interferon alpha inducible protein 6	1.62481	0.557676	1.83369	0.63674	0.077462	0.529519	0.170461	0.634058	0	0	1.24846	0.110348
2539	G6PD	glucose-6-phosphate dehydrogenase	0.0742365	0.836444	0.399051	4.44136	0.692914	0.000129977	0.801865	0.000696445	0	1	0.00711918	2.64075
2542	SLC37A4	solute carrier family 37 member 4	-0.666263	-0.583357	-2.92162	-3.30056	0.00685342	0.00265916	0.0270693	0.0084969	-1	0	-1.04438	-1.20798
2547	XRCC6	X-ray repair cross complementing 6	0.159958	-0.0163081	2.18888	-0.222286	0.0371972	0.825722	0.0978009	0.874855	0	0	0.161503	-0.000946912
2548	GAA	glucosidase alpha, acid	-0.663774	-1.55835	-2.59726	-6.02544	0.0148718	1.78188e-06	0.0486439	2.11896e-05	-1	-1	-0.871517	-7.28354
2549	GAB1	GRB2 associated binding protein 1	0.151352	0.0597498	0.824304	0.307433	0.416806	0.760812	0.5723	0.827569	0	0	0.036684	0.00491117
2550	GABBR1	gamma-aminobutyric acid type B receptor subunit 1	-0.0913602	-0.199713	-0.339826	-0.736135	0.73655	0.467835	0.832859	0.577479	0	0	-0.00725659	-0.0476243
2551	GABPA	GA binding protein transcription factor alpha subunit	0.0891335	0.108053	0.680089	0.840903	0.502091	0.4076	0.650471	0.520291	0	0	0.0166477	0.0306605
2553	GABPB1	GA binding protein transcription factor beta subunit 1	0.917416	0.552097	5.37315	3.09779	1.03322e-05	0.00443517	0.000180345	0.0130568	1	0	3.43471	1.04024
2570	GABRR2	gamma-aminobutyric acid type A receptor rho2 subunit	0.532794	-0.468176	2.22469	-1.33565	0.0344259	0.192532	0.0920078	0.289594	0	0	0.552068	-0.251977
2571	GAD1	glutamate decarboxylase 1	-0.398623	0.634294	-0.67598	1.73415	0.504656	0.0940047	0.652648	0.162503	0	0	-0.0738731	0.500546
2580	GAK	cyclin G associated kinase	-0.202901	-0.459405	-2.16258	-4.89843	0.0393595	3.75494e-05	0.102092	0.000245962	0	0	-0.201077	-1.65805
2581	GALC	galactosylceramidase	-0.233833	-0.600371	-0.71465	-1.94728	0.480803	0.0617005	0.631515	0.115286	0	0	-0.046677	-0.563283
2582	GALE	UDP-galactose-4-epimerase	-0.184435	0.747908	-0.944989	4.11964	0.352832	0.000309554	0.51003	0.0014213	0	1	-0.0539297	2.12953
2584	GALK1	galactokinase 1	-0.0631427	0.0153462	-0.215403	0.0618471	0.831031	0.951129	0.896897	0.965595	0	0	-0.00298396	0.000233342
2585	GALK2	galactokinase 2	-0.0530766	0.530234	-0.318517	3.60516	0.752481	0.0012112	0.84432	0.00440293	0	0	-0.00390077	1.24937
2588	GALNS	galactosamine (N-acetyl)-6-sulfatase	-0.104686	0.150845	-0.456027	0.65912	0.651925	0.515259	0.773185	0.621013	0	0	-0.0116952	0.0312098
2589	GALNT1	polypeptide N-acetylgalactosaminyltransferase 1	-0.522307	-0.713224	-3.98735	-5.56706	0.000441096	6.11153e-06	0.00321574	5.6235e-05	0	-1	-1.30196	-3.0312
2590	GALNT2	polypeptide N-acetylgalactosaminyltransferase 2	-1.00915	0.0993208	-5.11982	0.506216	2.05599e-05	0.616709	0.00030373	0.710966	-1	0	-3.54968	0.0147145
2591	GALNT3	polypeptide N-acetylgalactosaminyltransferase 3	0.449974	0.729926	1.25556	1.91354	0.219759	0.0660617	0.366624	0.121487	0	0	0.196089	0.668227
2592	GALT	galactose-1-phosphate uridylyltransferase	-0.655744	-1.18943	-2.21505	-5.22068	0.0351529	1.56299e-05	0.0934995	0.000119943	0	-1	-0.674886	-4.66377
2595	GANC	glucosidase alpha, neutral C	0.338652	0.447031	1.59856	2.44917	0.12126	0.0209081	0.237602	0.0470397	0	0	0.21137	0.59345
2597	GAPDH	glyceraldehyde-3-phosphate dehydrogenase	0.627746	0.275647	4.59423	2.03178	8.5865e-05	0.0518642	0.000919986	0.0999204	1	0	1.90597	0.275742
2615	LRRC32	leucine rich repeat containing 32	0.306051	0.206743	0.461031	0.421665	0.648375	0.676523	0.770274	0.760129	0	0	0.0346924	0.0246256
2617	GARS	glycyl-tRNA synthetase	0.0866662	0.0233538	0.461023	0.123924	0.64838	0.90227	0.770274	0.931296	0	0	0.00982403	0.000721918
2618	GART	phosphoribosylglycinamide formyltransferase, phosphoribosylglycinamide synthetase, phosphoribosylaminoimidazole synthetase	0.583076	0.59968	3.49723	3.66069	0.00160392	0.00104734	0.00880185	0.00390782	0	1	1.19847	1.44407
2621	GAS6	growth arrest specific 6	-0.755503	-0.293747	-2.57178	-0.964162	0.0157793	0.343304	0.0508854	0.456696	0	0	-0.977172	-0.0999836
2622	GAS8	growth arrest specific 8	-0.0860873	0.886305	-0.465249	4.36829	0.645389	0.0001584	0.767682	0.000819325	0	1	-0.00988444	2.73562
2624	GATA2	GATA binding protein 2	0.847686	0.333825	0.702283	0.249827	0.488361	0.804564	0.638097	0.859777	0	0	0.165395	0.0219037
2628	GATM	glycine amidinotransferase	0.935822	-0.39963	1.52582	-0.858198	0.138388	0.398146	0.261816	0.511714	0	0	0.544652	-0.116281
2629	GBA	glucosylceramidase beta	-0.813745	-0.603327	-4.44327	-3.2798	0.000129308	0.00280348	0.00124825	0.0088769	-1	-1	-2.36287	-1.23787
2630	GBAP1	glucosylceramidase beta pseudogene 1	-0.675503	-1.33539	-1.52301	-4.57834	0.139087	8.96517e-05	0.262888	0.000509561	0	-1	-0.391947	-4.39719
2631	GBAS	glioblastoma amplified sequence	-0.725804	-0.408067	-6.42586	-3.97935	6.15411e-07	0.000450608	2.15686e-05	0.0019314	-1	0	-3.38673	-1.10755
2632	GBE1	1,4-alpha-glucan branching enzyme 1	1.6728	1.1052	8.19857	5.47636	6.86738e-09	7.81117e-06	7.6655e-07	6.86215e-05	1	1	10.2299	4.60155
2633	GBP1	guanylate binding protein 1	2.32325	3.38564	4.35984	6.40447	0.00016206	6.51118e-07	0.00147923	9.37031e-06	1	1	6.57472	17.0238
2634	GBP2	guanylate binding protein 2	1.45646	1.38528	5.12612	4.87382	2.0211e-05	4.01506e-05	0.000300891	0.000259523	1	1	5.12905	4.96738
2635	GBP3	guanylate binding protein 3	3.04977	3.54083	7.79932	9.12471	1.82762e-08	7.6855e-10	1.6077e-06	4.64029e-08	1	1	17.6697	25.9665
2639	GCDH	glutaryl-CoA dehydrogenase	-0.760962	-0.862028	-4.77717	-7.06071	5.22251e-05	1.1786e-07	0.000627789	2.36485e-06	-1	-1	-2.43674	-4.84994
2643	GCH1	GTP cyclohydrolase 1	1.10922	1.92003	5.61571	9.86255	5.35878e-06	1.45547e-10	0.000110358	1.2314e-08	1	1	4.38942	15.1866
2644	GCHFR	GTP cyclohydrolase I feedback regulator	-0.859754	-2.86913	-1.65169	-11.6635	0.109887	3.34408e-12	0.221056	6.73021e-10	0	-1	-0.563567	-26.3156
2646	GCKR	glucokinase regulator	0.373526	2.09905	1.40615	2.98268	0.170795	0.00590006	0.306164	0.0165199	0	1	0.19201	3.74048
2647	BLOC1S1	biogenesis of lysosomal organelles complex 1 subunit 1	-0.358804	-0.370402	-2.27626	-2.6971	0.0307609	0.0117633	0.0844559	0.0291896	0	0	-0.385129	-0.568482
2648	KAT2A	lysine acetyltransferase 2A	0.621157	0.113612	2.45041	0.571577	0.0208492	0.572216	0.0628552	0.672607	0	0	0.746419	0.0195684
2649	NR6A1	nuclear receptor subfamily 6 group A member 1	0.260776	1.12456	1.05132	3.65302	0.302192	0.00106862	0.458545	0.00397161	0	1	0.0883033	2.70011
2650	GCNT1	glucosaminyl (N-acetyl) transferase 1, core 2	0.12721	-1.17208	0.214979	-2.58899	0.831358	0.015161	0.896904	0.03596	0	-1	0.00601117	-1.69269
2651	GCNT2	glucosaminyl (N-acetyl) transferase 2, I-branching enzyme (I blood group)	0.32511	0.0642157	0.935107	0.22844	0.357811	0.820982	0.515601	0.871724	0	0	0.0935298	0.00382861
2653	GCSH	glycine cleavage system protein H	-1.82855	-0.127006	-3.64965	-0.290889	0.00107808	0.773302	0.0065105	0.837282	-1	0	-3.99792	-0.00979576
2664	GDI1	GDP dissociation inhibitor 1	-0.220711	0.168206	-2.38727	1.83101	0.0240432	0.0778718	0.0701748	0.139366	0	0	-0.25466	0.143958
2665	GDI2	GDP dissociation inhibitor 2	0.0411377	-0.347203	0.271476	-2.28741	0.788037	0.0300162	0.86896	0.0636197	0	0	0.00250941	-0.415396
2669	GEM	GTP binding protein overexpressed in skeletal muscle	0.416709	-0.895211	0.913289	-1.80851	0.368969	0.0813921	0.526368	0.14444	0	0	0.116141	-0.752257
2670	GFAP	glial fibrillary acidic protein	-1.39025	0.868724	-2.23142	2.45987	0.0339264	0.0204061	0.090929	0.0461604	0	1	-1.44766	1.16038
2671	GFER	growth factor, augmenter of liver regeneration	0.0780463	0.127594	0.369013	0.692828	0.714923	0.494183	0.816958	0.601534	0	0	0.00685248	0.0281651
2673	GFPT1	glutamine--fructose-6-phosphate transaminase 1	0.299326	1.02284	1.62268	5.38127	0.115982	1.01071e-05	0.229789	8.49166e-05	0	1	0.191171	4.16399
2675	GFRA2	GDNF family receptor alpha 2	-0.278035	-0.461263	-0.341642	-0.637362	0.735198	0.529121	0.831777	0.633695	0	0	-0.0222409	-0.0913853
2677	GGCX	gamma-glutamyl carboxylase	0.132058	-0.154514	0.85212	-1.02141	0.401452	0.315894	0.55861	0.428078	0	0	0.0333963	-0.0569349
2678	GGT1	gamma-glutamyltransferase 1	0.104001	2.26811	0.489504	10.4253	0.628338	4.28856e-11	0.754767	4.65156e-09	0	1	0.0127077	18.8988
2681	GGTA1P	glycoprotein, alpha-galactosyltransferase 1 pseudogene	0.754534	-0.490425	1.06604	-0.601268	0.295605	0.552549	0.451658	0.655254	0	0	0.260457	-0.0900371
2683	B4GALT1	beta-1,4-galactosyltransferase 1	-0.0770002	0.700606	-0.466183	4.28985	0.644728	0.000195781	0.767308	0.000971809	0	1	-0.00885735	2.11052
2686	GGT7	gamma-glutamyltransferase 7	-0.322919	0.401154	-1.42347	1.96327	0.165764	0.0597221	0.299367	0.11233	0	0	-0.169144	0.380898
2687	GGT5	gamma-glutamyltransferase 5	-0.788152	4.7102	-2.25012	10.4777	0.0325723	3.83541e-11	0.0881896	4.27544e-09	0	1	-0.831172	39.4197
2696	GIPR	gastric inhibitory polypeptide receptor	-0.596284	-1.30818	-0.633102	-1.52497	0.531858	0.1386	0.675463	0.222803	0	0	-0.101606	-0.853038
2700	GJA3	gap junction protein alpha 3	-1.31314	-0.40915	-1.12451	-0.410752	0.270443	0.684413	0.424269	0.76679	0	0	-0.488959	-0.0471847
2706	GJB2	gap junction protein beta 2	-0.0651668	-0.337353	-0.144284	-0.730358	0.886321	0.471302	0.932293	0.580787	0	0	-0.00198416	-0.0796097
2710	GK	glycerol kinase	-0.730387	-0.587092	-4.81377	-3.91217	4.72766e-05	0.000538939	0.000581459	0.00223641	-1	-1	-2.36315	-1.55606
2713	GK3P	glycerol kinase 3 pseudogene	-0.63886	-0.182829	-2.41891	-0.592495	0.0223909	0.558324	0.0663752	0.659978	0	0	-0.752574	-0.0329953
2717	GLA	galactosidase alpha	-0.0824571	-0.624813	-0.426903	-3.22857	0.672749	0.00319259	0.787681	0.00990358	0	-1	-0.00854666	-1.25226
2720	GLB1	galactosidase beta 1	-0.775758	-1.02008	-5.09661	-6.87451	2.18996e-05	1.90506e-07	0.000320014	3.56407e-06	-1	-1	-2.71115	-5.55747
2729	GCLC	glutamate-cysteine ligase catalytic subunit	0.945628	0.416997	2.17477	1.21765	0.0383436	0.233624	0.100121	0.337565	0	0	0.94513	0.196674
2730	GCLM	glutamate-cysteine ligase modifier subunit	1.12013	2.90878	3.01241	7.04437	0.00548289	1.22914e-07	0.0227876	2.43681e-06	1	1	1.83959	16.3275
2733	GLE1	GLE1, RNA export mediator	-0.00869336	0.275951	-0.0936208	2.98999	0.926084	0.00579473	0.957862	0.016273	0	0	-0.00016254	0.493547
2734	GLG1	golgi glycoprotein 1	-0.0771045	-0.313247	-0.541043	-2.18158	0.592801	0.0377866	0.725129	0.0768871	0	0	-0.0107626	-0.349003
2737	GLI3	GLI family zinc finger 3	0.193702	1.60371	0.453075	3.61411	0.654022	0.00118318	0.774552	0.00432002	0	1	0.0214911	3.79199
2738	GLI4	GLI family zinc finger 4	-0.61151	-0.824444	-2.59547	-3.71643	0.014934	0.000904693	0.0487215	0.00346612	-1	-1	-0.802471	-2.02826
2739	GLO1	glyoxalase I	-0.609392	-0.243813	-4.09944	-1.66167	0.000326788	0.107853	0.00256695	0.181504	-1	0	-1.57868	-0.180693
2744	GLS	glutaminase	1.5267	1.04266	6.64143	4.57393	3.49406e-07	9.07299e-05	1.43689e-05	0.000515248	1	1	7.39316	3.42824
2745	GLRX	glutaredoxin	0.0497016	-0.574175	0.238991	-2.76497	0.812871	0.0100092	0.884679	0.0254795	0	0	0.00264484	-0.915126
2746	GLUD1	glutamate dehydrogenase 1	-0.409441	-0.15151	-4.2281	-1.56636	0.000231248	0.128614	0.00195275	0.209771	0	0	-1.10932	-0.102762
2749	GLUD1P3	glutamate dehydrogenase 1 pseudogene 3	-0.546286	-0.0692127	-1.52358	-0.19892	0.138945	0.843778	0.262719	0.889104	0	0	-0.317123	-0.00353312
2752	GLUL	glutamate-ammonia ligase	-1.36227	-0.671289	-4.8077	-2.31983	4.80628e-05	0.0279436	0.000589648	0.0600607	-1	0	-4.39932	-0.819919
2760	GM2A	GM2 ganglioside activator	-0.347595	0.250029	-1.18017	0.816621	0.247964	0.421111	0.398753	0.533436	0	0	-0.138793	0.0682373
2762	GMDS	GDP-mannose 4,6-dehydratase	-0.119285	-0.876899	-0.355283	-3.33631	0.725067	0.00242722	0.825355	0.00783875	0	-1	-0.00994345	-1.84653
2764	GMFB	glia maturation factor beta	0.0222899	0.157962	0.180745	1.27915	0.857883	0.211454	0.913155	0.312222	0	0	0.000879461	0.0798555
2766	GMPR	guanosine monophosphate reductase	2.02245	0.156069	1.41171	0.125727	0.169166	0.900855	0.303816	0.930487	0	0	1.04639	0.00488335
2767	GNA11	G protein subunit alpha 11	-0.314155	-0.00880752	-0.759241	-0.0218692	0.454119	0.982709	0.607002	0.988535	0	0	-0.0681119	-4.41065e-05
2768	GNA12	G protein subunit alpha 12	-0.744758	-0.675888	-4.53748	-4.07776	0.000100163	0.000346346	0.00103193	0.00156108	-1	-1	-2.22411	-1.89693
2769	GNA15	G protein subunit alpha 15	0.132667	0.388725	0.811449	2.40222	0.424023	0.023249	0.578502	0.0514522	0	0	0.0315342	0.50091
2770	GNAI1	G protein subunit alpha i1	-1.27853	-0.86934	-2.04172	-1.45355	0.0508032	0.157303	0.123922	0.247186	0	0	-1.15944	-0.527669
2771	GNAI2	G protein subunit alpha i2	-0.976157	-0.868299	-5.66905	-5.03501	4.6403e-06	2.58946e-05	0.00010006	0.000181718	-1	-1	-3.90437	-3.24796
2773	GNAI3	G protein subunit alpha i3	0.045951	0.0127284	0.422436	0.117413	0.675967	0.90738	0.789431	0.93502	0	0	0.00471851	0.000371407
2774	GNAL	G protein subunit alpha L	-0.47751	-0.174435	-1.59432	-0.721899	0.122209	0.476405	0.239107	0.585717	0	0	-0.296728	-0.0405234
2776	GNAQ	G protein subunit alpha q	-0.573405	-0.395415	-2.78555	-1.98209	0.00952782	0.0574662	0.0347967	0.109	0	0	-0.836289	-0.380617
2778	GNAS	GNAS complex locus	-0.285404	-0.794309	-2.51188	-6.93547	0.018119	1.6272e-07	0.0565496	3.11443e-06	0	-1	-0.356062	-4.37396
2780	GNAT2	G protein subunit alpha transducin 2	0.378353	1.03009	0.728768	1.60389	0.472259	0.120076	0.624553	0.198256	0	0	0.0773469	0.723917
2782	GNB1	G protein subunit beta 1	-0.0705302	0.0239692	-0.883559	0.301083	0.384536	0.765599	0.541566	0.831197	0	0	-0.0187856	0.00192463
2783	GNB2	G protein subunit beta 2	-0.466719	-0.567431	-3.63505	-4.43887	0.0011201	0.000130858	0.0066719	0.000699189	0	0	-1.01546	-1.79048
2786	GNG4	G protein subunit gamma 4	0.580189	-0.0463821	1.65288	-0.119274	0.109642	0.905919	0.220664	0.933829	0	0	0.38076	-0.00137906
2787	GNG5	G protein subunit gamma 5	0.128083	-0.348514	1.38082	-3.75897	0.17837	0.000808766	0.316369	0.0031578	0	0	0.0640167	-0.871501
2788	GNG7	G protein subunit gamma 7	-0.79829	-0.642281	-1.29572	-1.43875	0.205762	0.161422	0.349462	0.252404	0	0	-0.364499	-0.384022
2790	GNG10	G protein subunit gamma 10	-0.679974	-0.21518	-4.03437	-1.22959	0.000389009	0.229189	0.00293425	0.332894	-1	0	-1.72204	-0.10279
2791	GNG11	G protein subunit gamma 11	-0.0618177	1.31527	-0.100025	1.65387	0.921045	0.109439	0.954606	0.183638	0	0	-0.00124721	0.968088
2793	GNGT2	G protein subunit gamma transducin 2	-0.955439	0.00812985	-1.29466	0.0263639	0.206121	0.979156	0.34984	0.985836	0	0	-0.435805	5.03683e-05
2794	GNL1	G protein nucleolar 1 (putative)	-0.171222	0.0150311	-1.41652	0.122111	0.167768	0.903692	0.302138	0.932113	0	0	-0.0890001	0.000458924
2796	GNRH1	gonadotropin releasing hormone 1	-0.106407	0.212992	-0.431496	0.843415	0.669446	0.406219	0.78505	0.519092	0	0	-0.0111837	0.0606506
2799	GNS	glucosamine (N-acetyl)-6-sulfatase	0.0645572	-0.255113	0.356462	-1.38986	0.724194	0.175638	0.824856	0.269899	0	0	0.00539838	-0.145108
2800	GOLGA1	golgin A1	0.0793976	0.242272	0.669371	2.15131	0.508798	0.0403194	0.656152	0.0810598	0	0	0.0145294	0.264365
2801	GOLGA2	golgin A2	-0.31912	0.164929	-3.37958	1.74078	0.00217256	0.0928176	0.0111389	0.160847	0	0	-0.623291	0.130885
2802	GOLGA3	golgin A3	0.263035	0.511785	2.31043	4.47616	0.0285307	0.000118285	0.0798343	0.00064419	0	0	0.288763	1.6331
2803	GOLGA4	golgin A4	0.125361	0.742104	0.907881	5.37986	0.37177	1.01457e-05	0.52934	8.51868e-05	0	1	0.0346327	3.02009
2804	GOLGB1	golgin B1	-0.226833	0.677041	-2.00393	5.98158	0.0549415	2.00366e-06	0.131493	2.3224e-05	0	1	-0.199861	3.13745
2805	GOT1	glutamic-oxaloacetic transaminase 1	-1.196	-0.364208	-3.03231	-1.08447	0.00521946	0.287503	0.0220096	0.39781	-1	0	-1.98223	-0.145801
2806	GOT2	glutamic-oxaloacetic transaminase 2	0.435922	0.629394	2.66053	4.64912	0.0128238	7.39731e-05	0.0436541	0.000433922	0	1	0.592843	2.11639
2811	GP1BA	glycoprotein Ib platelet alpha subunit	-0.36896	0.690681	-0.387414	0.988877	0.70141	0.33128	0.807863	0.444304	0	0	-0.0341887	0.24334
2814	GP5	glycoprotein V platelet	-1.41147	0.397493	-2.88452	0.526096	0.00750209	0.603007	0.0289934	0.699174	-1	0	-2.17042	0.0617762
2817	GPC1	glypican 1	-0.884716	0.114638	-1.74551	0.211877	0.0919768	0.833754	0.193587	0.880696	0	0	-0.630912	0.00632506
2820	GPD2	glycerol-3-phosphate dehydrogenase 2	0.367627	0.709486	1.60515	3.09236	0.119799	0.0044957	0.235467	0.0131989	0	1	0.230895	1.33345
2821	GPI	glucose-6-phosphate isomerase	2.41293	1.11766	10.6875	4.94573	2.45987e-11	3.3015e-05	1.25671e-08	0.000221708	1	1	19.064	4.08416
2824	GPM6B	glycoprotein M6B	0.960671	1.46528	2.4605	3.38652	0.0203765	0.00213421	0.0617242	0.00704665	0	1	1.16197	3.15332
2827	GPR3	G protein-coupled receptor 3	-2.20376	0.216197	-2.61007	0.286087	0.0144342	0.776939	0.0476055	0.840261	-1	0	-2.91413	0.0163414
2829	XCR1	X-C motif chemokine receptor 1	-0.246799	-1.2192	-0.477888	-2.75829	0.636479	0.0101702	0.761036	0.0258072	0	-1	-0.0292691	-1.93641
2833	CXCR3	C-X-C motif chemokine receptor 3	-0.459484	-2.404	-0.737011	-2.96992	0.467311	0.00608829	0.620109	0.0169363	0	-1	-0.0953578	-4.25791
2837	UTS2R	urotensin 2 receptor	3.10391	2.66579	3.349	2.87519	0.00234972	0.00767403	0.0117823	0.0203665	1	1	5.98673	4.50808
2840	GPR17	G protein-coupled receptor 17	-0.593492	-1.55181	-0.813318	-1.73415	0.422969	0.094005	0.577598	0.162503	0	0	-0.141473	-1.2246
2841	GPR18	G protein-coupled receptor 18	0.789664	-0.313544	1.90498	-0.745186	0.0672101	0.462434	0.153236	0.572461	0	0	0.643292	-0.0759572
2850	GPR27	G protein-coupled receptor 27	-3.63437	-1.96264	-2.73678	-1.86125	0.0107056	0.073349	0.0381548	0.132756	-1	0	-5.15518	-1.72113
2852	GPER1	G protein-coupled estrogen receptor 1	1.48267	0.545994	1.28815	0.459069	0.208347	0.649766	0.352667	0.737363	0	0	0.671109	0.0722451
2853	GPR31	G protein-coupled receptor 31	-1.55209	-5.6651	-1.34004	-4.22835	0.191119	0.000231091	0.332152	0.00111784	0	-1	-0.742928	-16.7212
2857	GPR34	G protein-coupled receptor 34	-2.40212	-3.8769	-2.03966	-4.14494	0.0510221	0.000289221	0.124308	0.00134326	0	-1	-2.17512	-11.1338
2859	GPR35	G protein-coupled receptor 35	0.0434247	0.750993	0.206327	3.60843	0.838044	0.00120087	0.900699	0.00437315	0	1	0.00197237	1.77175
2865	FFAR3	free fatty acid receptor 3	-0.312897	2.45796	-0.255239	1.42697	0.800423	0.164761	0.877954	0.256568	0	0	-0.0176875	1.45216
2867	FFAR2	free fatty acid receptor 2	1.0771	3.69596	2.11328	6.82328	0.0437159	2.17564e-07	0.110395	3.91586e-06	0	1	1.03084	19.9847
2869	GRK5	G protein-coupled receptor kinase 5	-0.207931	-2.20458	-0.565747	-5.42205	0.576119	9.04925e-06	0.711537	7.74493e-05	0	-1	-0.0307327	-9.06301
2870	GRK6	G protein-coupled receptor kinase 6	-1.36709	-0.797719	-7.41206	-4.45302	4.81584e-08	0.000125936	3.30522e-06	0.000678626	-1	-1	-7.49277	-2.52747
2872	MKNK2	MAP kinase interacting serine/threonine kinase 2	-0.0795272	0.676667	-0.425942	3.62307	0.67344	0.00115578	0.788064	0.00424213	0	1	-0.0082262	1.60534
2873	GPS1	G protein pathway suppressor 1	-0.506625	-0.542646	-3.40797	-3.92064	0.00201968	0.000526927	0.0105532	0.00219823	0	0	-1.0014	-1.44231
2874	GPS2	G protein pathway suppressor 2	-0.296554	-0.564967	-3.10218	-5.89562	0.00438681	2.52254e-06	0.0193139	2.78564e-05	0	0	-0.508332	-2.57347
2876	GPX1	glutathione peroxidase 1	-0.51884	-1.26043	-4.07668	-9.61978	0.000347348	2.4968e-10	0.00268361	1.8425e-08	0	-1	-1.33408	-9.74888
2878	GPX3	glutathione peroxidase 3	0.961489	-0.864423	2.6606	-2.75837	0.0128219	0.0101684	0.0436541	0.0258072	1	-1	1.3076	-1.37293
2879	GPX4	glutathione peroxidase 4	-0.619384	-0.833376	-4.9009	-6.54069	3.72978e-05	4.54935e-07	0.000485236	7.03942e-06	-1	-1	-2.05267	-4.29394
2882	GPX7	glutathione peroxidase 7	-0.0540839	-1.49348	-0.0584119	-1.72129	0.95384	0.0963458	0.973885	0.165686	0	0	-0.000621547	-1.16598
2885	GRB2	growth factor receptor bound protein 2	-0.40937	-0.950554	-4.3876	-10.0499	0.000150337	9.64702e-11	0.00140212	8.89871e-09	0	-1	-1.16802	-7.6526
2887	GRB10	growth factor receptor bound protein 10	0.226365	0.321083	0.614426	0.699523	0.543946	0.490056	0.684557	0.598068	0	0	0.0372574	0.0716816
2889	RAPGEF1	Rap guanine nucleotide exchange factor 1	-0.44651	0.0600704	-2.99368	0.397964	0.00574225	0.693706	0.0235058	0.774458	0	0	-0.727287	0.00666796
2896	GRN	granulin precursor	-0.683008	-1.89821	-2.7061	-7.28054	0.0115152	6.72066e-08	0.0402515	1.49282e-06	-1	-1	-0.952945	-11.0589
2897	GRIK1	glutamate ionotropic receptor kainate type subunit 1	0.0142006	0.423988	0.0449904	1.1655	0.964438	0.253752	0.980765	0.360183	0	0	0.000119782	0.188029
2905	GRIN2C	glutamate ionotropic receptor NMDA type subunit 2C	-0.868256	-0.225594	-1.27548	-0.374378	0.21273	0.710973	0.357591	0.788301	0	0	-0.387774	-0.0233057
2906	GRIN2D	glutamate ionotropic receptor NMDA type subunit 2D	-1.16604	-0.277126	-2.28189	-0.808152	0.0303827	0.425887	0.0836595	0.537857	0	0	-1.25639	-0.0746391
2907	GRINA	glutamate ionotropic receptor NMDA type subunit associated protein 1	-0.264061	-0.935513	-1.18501	-4.1866	0.246076	0.000258578	0.396919	0.00122536	0	-1	-0.105967	-2.72397
2908	NR3C1	nuclear receptor subfamily 3 group C member 1	0.853668	1.05929	3.82587	4.81993	0.000677671	4.64899e-05	0.00453933	0.00029378	1	1	2.00015	3.74139
2909	ARHGAP35	Rho GTPase activating protein 35	-0.563847	-0.239625	-3.27692	-1.40857	0.0028241	0.170084	0.0136957	0.263282	0	0	-1.05068	-0.138881
2919	CXCL1	C-X-C motif chemokine ligand 1	2.23504	0.844172	4.02811	1.53645	0.000395573	0.135769	0.00297027	0.219207	1	0	5.64839	0.556433
2920	CXCL2	C-X-C motif chemokine ligand 2	2.54722	1.39649	6.33623	3.60172	7.79765e-07	0.00122211	2.54487e-05	0.00443533	1	1	11.7028	3.28604
2921	CXCL3	C-X-C motif chemokine ligand 3	2.64373	2.00968	5.47963	4.28288	7.74233e-06	0.0001995	0.000145874	0.00098631	1	1	10.1414	6.04108
2923	PDIA3	protein disulfide isomerase family A member 3	0.195959	-0.72426	1.50826	-5.53788	0.142805	6.61335e-06	0.268357	6.00856e-05	0	-1	0.111949	-3.05727
2926	GRSF1	G-rich RNA sequence binding factor 1	0.033889	0.192477	0.313991	1.84938	0.755879	0.0750964	0.846038	0.13531	0	0	0.00246069	0.167199
2931	GSK3A	glycogen synthase kinase 3 alpha	-0.210593	0.0434574	-2.00339	0.413822	0.0550035	0.68219	0.131571	0.765009	0	0	-0.185499	0.00505555
2932	GSK3B	glycogen synthase kinase 3 beta	-0.304132	0.202055	-2.34554	1.5615	0.0263933	0.129754	0.0755033	0.211398	0	0	-0.341246	0.136367
2934	GSN	gelsolin	-0.405444	-1.34926	-1.23573	-4.01911	0.226934	0.000405215	0.375228	0.00177171	0	-1	-0.172599	-3.71263
2935	GSPT1	G1 to S phase transition 1	0.727246	0.184656	4.97257	1.28118	3.06894e-05	0.210748	0.000418099	0.311541	1	0	2.45716	0.0935255
2936	GSR	glutathione-disulfide reductase	0.0274351	0.342331	0.0862136	1.07341	0.931917	0.292345	0.960777	0.402907	0	0	0.000476754	0.135151
2937	GSS	glutathione synthetase	-0.0364766	-0.16738	-0.361017	-1.71679	0.720824	0.0971764	0.822075	0.166856	0	0	-0.00310373	-0.130165
2941	GSTA4	glutathione S-transferase alpha 4	1.50624	-1.02327	2.11757	-1.56743	0.0433201	0.128364	0.109625	0.209441	0	0	1.44612	-0.694734
2944	GSTM1	glutathione S-transferase mu 1	2.82705	-0.0878691	1.08151	-0.056662	0.288793	0.955221	0.444192	0.968754	0	0	0.996337	-0.00121139
2946	GSTM2	glutathione S-transferase mu 2	-0.21642	0.374552	-0.25781	0.552799	0.798459	0.584833	0.876784	0.683713	0	0	-0.0123592	0.0618484
2947	GSTM3	glutathione S-transferase mu 3	0.556894	1.01663	2.01	3.83409	0.0542581	0.000663084	0.130139	0.0026674	0	1	0.493181	2.61672
2948	GSTM4	glutathione S-transferase mu 4	-1.63027	-0.6178	-4.48867	-2.51814	0.000114341	0.0178601	0.00114195	0.0412083	-1	-1	-4.79682	-0.855663
2950	GSTP1	glutathione S-transferase pi 1	-0.539512	-0.509536	-4.31764	-4.20293	0.000181632	0.000247464	0.00161921	0.00118197	0	0	-1.50562	-1.49161
2952	GSTT1	glutathione S-transferase theta 1	-0.0680457	0.363966	-0.107099	0.653297	0.915482	0.518949	0.951142	0.624384	0	0	-0.0014803	0.0744484
2954	GSTZ1	glutathione S-transferase zeta 1	-0.323034	-0.595681	-1.56124	-4.24266	0.129817	0.000222352	0.250527	0.00108465	0	-1	-0.19419	-1.76602
2956	MSH6	mutS homolog 6	-0.470993	-0.038796	-3.05917	-0.276019	0.00488297	0.784581	0.0209363	0.84584	0	0	-0.790845	-0.00282093
2957	GTF2A1	general transcription factor IIA subunit 1	0.332376	0.81731	2.7804	6.81005	0.00964611	2.25165e-07	0.0350943	4.0092e-06	0	1	0.483528	4.41098
2958	GTF2A2	general transcription factor IIA subunit 2	0.202712	-0.019281	1.47513	-0.155076	0.151451	0.877885	0.279657	0.914281	0	0	0.112176	-0.000750419
2959	GTF2B	general transcription factor IIB	0.772036	0.298995	6.9746	2.67329	1.47093e-07	0.012444	7.63081e-06	0.0306497	1	0	3.95084	0.452551
2960	GTF2E1	general transcription factor IIE subunit 1	0.293068	0.631317	2.52044	5.63372	0.0177662	5.10436e-06	0.0557025	4.91202e-05	0	1	0.367544	2.72018
2961	GTF2E2	general transcription factor IIE subunit 2	0.072623	0.285189	0.594141	2.37492	0.557238	0.0247182	0.695461	0.0541874	0	0	0.0114546	0.361078
2962	GTF2F1	general transcription factor IIF subunit 1	-0.143531	0.0514229	-1.53719	0.54875	0.135589	0.587571	0.258286	0.68643	0	0	-0.084382	0.00840268
2963	GTF2F2	general transcription factor IIF subunit 2	0.295938	0.214772	2.43443	1.91747	0.0216186	0.0655406	0.064741	0.120746	0	0	0.351817	0.197188
2965	GTF2H1	general transcription factor IIH subunit 1	0.221987	0.218887	1.67489	1.6324	0.105206	0.113909	0.214153	0.18982	0	0	0.148571	0.157961
2966	GTF2H2	general transcription factor IIH subunit 2	0.118796	0.501769	0.449141	2.01544	0.656823	0.0536513	0.776626	0.102791	0	0	0.0130423	0.49577
2967	GTF2H3	general transcription factor IIH subunit 3	0.119321	0.457396	0.796092	3.40784	0.432746	0.00202038	0.586847	0.00673783	0	0	0.0276199	0.993227
2968	GTF2H4	general transcription factor IIH subunit 4	-0.0356105	0.0885331	-0.172966	0.442509	0.863935	0.661556	0.917392	0.747232	0	0	-0.00133344	0.0112034
2969	GTF2I	general transcription factor IIi	-0.306155	-0.0408814	-0.981862	-0.171614	0.334664	0.864988	0.491849	0.904269	0	0	-0.0943472	-0.00178662
2970	GTF2IP1	general transcription factor IIi pseudogene 1	0.115013	-0.555294	0.364788	-2.46479	0.718039	0.0201787	0.819743	0.0457396	0	0	0.0099282	-0.743932
2971	GTF3A	general transcription factor IIIA	0.612145	-0.921934	3.37599	-6.25561	0.00219269	9.65397e-07	0.0111935	1.29791e-05	1	-1	1.19432	-4.50526
2972	BRF1	BRF1, RNA polymerase III transcription initiation factor subunit	-0.580166	-0.161293	-3.10275	-0.909173	0.00438059	0.371099	0.0192929	0.485025	0	0	-0.994755	-0.0506842
2975	GTF3C1	general transcription factor IIIC subunit 1	-0.30931	0.11529	-2.14446	0.800934	0.0409128	0.429984	0.105013	0.541373	0	0	-0.302739	0.0307251
2976	GTF3C2	general transcription factor IIIC subunit 2	-0.244727	-0.475032	-2.57431	-5.1942	0.0156872	1.67958e-05	0.0507204	0.000127631	0	0	-0.316877	-1.8498
2979	GUCA1B	guanylate cyclase activator 1B	0.835144	-0.707066	2.53456	-2.5635	0.017198	0.0160851	0.0543647	0.037813	0	-1	1.05619	-1.0057
2982	GUCY1A3	guanylate cyclase 1 soluble subunit alpha	1.96949	1.43692	3.37205	2.66016	0.00221496	0.012835	0.0112931	0.0314488	1	1	3.83497	2.15882
2983	GUCY1B3	guanylate cyclase 1 soluble subunit beta	1.49247	1.06758	4.58623	2.46024	8.77509e-05	0.0203888	0.000933222	0.0461293	1	1	4.5222	1.42631
2984	GUCY2C	guanylate cyclase 2C	0.882734	-1.22199	1.31847	-2.51577	0.198142	0.0179578	0.340274	0.0413978	0	-1	0.41327	-1.69004
2987	GUK1	guanylate kinase 1	0.621628	0.351902	5.72057	3.24062	4.03848e-06	0.00309669	8.93056e-05	0.00965912	1	0	2.51705	0.709104
2990	GUSB	glucuronidase beta	-0.508454	-0.456017	-2.52511	-2.68295	0.0175761	0.0121637	0.0552316	0.0300126	0	0	-0.639539	-0.694376
2992	GYG1	glycogenin 1	0.18396	0.376161	1.14398	2.34669	0.262418	0.026326	0.414816	0.0570818	0	0	0.0702993	0.467757
2995	GYPC	glycophorin C (Gerbich blood group)	0.568425	0.410753	2.92554	2.09472	0.00678801	0.0454642	0.0268508	0.0895729	0	0	0.893019	0.430397
2997	GYS1	glycogen synthase 1	1.23924	0.278811	4.20957	0.965471	0.000243078	0.34266	0.00202053	0.456022	1	0	3.33918	0.0950786
2999	GZMH	granzyme H	-1.90529	-1.59157	-1.71788	-1.53314	0.0969749	0.136579	0.2013	0.220195	0	0	-1.32638	-1.04597
3001	GZMA	granzyme A	-0.456865	-0.143235	-0.526135	-0.205679	0.60298	0.838545	0.733627	0.884597	0	0	-0.0614597	-0.0076279
3002	GZMB	granzyme B	-0.979913	-0.784672	-1.51029	-1.00627	0.142289	0.322993	0.267595	0.435565	0	0	-0.561021	-0.283225
3003	GZMK	granzyme K	-0.728385	-1.21214	-0.687395	-1.24607	0.497547	0.22317	0.646286	0.326185	0	0	-0.138084	-0.589749
3005	H1F0	H1 histone family member 0	-0.524215	1.0523	-1.30824	2.60923	0.201542	0.0144625	0.344363	0.0346322	0	1	-0.242703	1.5369
3006	HIST1H1C	histone cluster 1 H1 family member c	-2.1206	-0.210369	-3.40722	-0.528665	0.00202363	0.601247	0.0105577	0.697621	-1	0	-4.19122	-0.0328977
3007	HIST1H1D	histone cluster 1 H1 family member d	-0.137741	2.5704	-0.116804	2.00229	0.907858	0.0551278	0.945319	0.10518	0	0	-0.00336384	2.51402
3008	HIST1H1E	histone cluster 1 H1 family member e	0.0952125	-1.16176	0.0981617	-0.884995	0.922511	0.383775	0.955604	0.497577	0	0	0.00187779	-0.352176
3012	HIST1H2AE	histone cluster 1 H2A family member e	-0.863561	1.46039	-1.1256	1.87104	0.269988	0.0719344	0.423857	0.13064	0	0	-0.321919	1.29087
3014	H2AFX	H2A histone family member X	-0.535311	0.112696	-3.14045	0.692718	0.00398624	0.494252	0.0179064	0.601534	0	0	-0.935185	0.0248765
3015	H2AFZ	H2A histone family member Z	-0.463749	-0.880373	-3.97597	-7.55163	0.000454697	3.38904e-08	0.00330164	8.89657e-07	0	-1	-1.15069	-5.32694
3017	HIST1H2BD	histone cluster 1 H2B family member d	0.248173	2.59264	0.658589	7.33921	0.515595	5.79071e-08	0.662415	1.35397e-06	0	1	0.0443907	15.2146
3020	H3F3A	H3 histone family member 3A	-0.248032	-1.11109	-1.00823	-4.70434	0.322065	6.36627e-05	0.479596	0.000381259	0	-1	-0.0791531	-3.79857
3021	H3F3B	H3 histone family member 3B	0.0986113	0.553351	0.716924	4.08534	0.479421	0.000339378	0.630634	0.00153576	0	0	0.0197442	1.55695
3028	HSD17B10	hydroxysteroid 17-beta dehydrogenase 10	-0.510823	-0.797945	-2.78192	-4.97235	0.00961099	3.0708e-05	0.0349761	0.000208535	0	-1	-0.743875	-2.93709
3029	HAGH	hydroxyacylglutathione hydrolase	-0.948185	-0.257962	-4.78596	-1.46795	5.09916e-05	0.153379	0.00061676	0.242309	-1	0	-3.04356	-0.15881
3030	HADHA	hydroxyacyl-CoA dehydrogenase/3-ketoacyl-CoA thiolase/enoyl-CoA hydratase (trifunctional protein), alpha subunit	-0.505177	-0.779172	-3.34495	-5.15105	0.00237417	1.88862e-05	0.0118691	0.000140698	0	-1	-0.972761	-3.00115
3032	HADHB	hydroxyacyl-CoA dehydrogenase/3-ketoacyl-CoA thiolase/enoyl-CoA hydratase (trifunctional protein), beta subunit	-0.388618	-0.597453	-3.63949	-5.63362	0.00110717	5.10584e-06	0.00663052	4.91202e-05	0	-1	-0.846586	-2.57427
3033	HADH	hydroxyacyl-CoA dehydrogenase	-0.734135	-1.06623	-1.43618	-3.77627	0.162146	0.000772658	0.294182	0.00303466	0	-1	-0.390108	-2.68465
3034	HAL	histidine ammonia-lyase	-0.608822	-1.40357	-0.9136	-4.39492	0.368808	0.000147391	0.526252	0.000772	0	-1	-0.169743	-4.36846
3035	HARS	histidyl-tRNA synthetase	-0.172592	-0.0241485	-1.91197	-0.26788	0.0662709	0.790775	0.151615	0.850585	0	0	-0.141398	-0.00169721
3036	HAS1	hyaluronan synthase 1	-0.0370516	-1.44904	-0.0862927	-2.62162	0.931854	0.0140497	0.960777	0.0338022	0	-1	-0.000643865	-2.13162
3038	HAS3	hyaluronan synthase 3	0.770749	-0.393442	2.42049	-1.36974	0.0223107	0.181765	0.066224	0.277318	0	0	0.908702	-0.219156
3040	HBA2	hemoglobin subunit alpha 2	0.0927292	-4.21863	0.0642052	-1.91384	0.949268	0.0660211	0.970978	0.121446	0	0	0.00118605	-3.86265
3043	HBB	hemoglobin subunit beta	-0.0201432	-6.15911	-0.0141528	-1.72986	0.988809	0.0947816	0.994997	0.163589	0	0	-4.38786e-05	-4.84257
3052	HCCS	holocytochrome c synthase	0.0184901	0.26172	0.108862	1.58994	0.914096	0.123195	0.950074	0.20265	0	0	0.000411271	0.181438
3053	SERPIND1	serpin family D member 1	0.450067	3.16838	1.06521	4.74142	0.295973	5.75583e-05	0.45199	0.000352326	0	1	0.155215	10.9406
3054	HCFC1	host cell factor C1	0.795505	0.615283	7.07242	5.46106	1.14369e-07	8.1417e-06	6.27755e-06	7.09155e-05	1	1	4.13838	2.55297
3055	HCK	HCK proto-oncogene, Src family tyrosine kinase	-0.0457572	-0.907444	-0.347353	-6.92944	0.730951	1.65276e-07	0.828927	3.15425e-06	0	-1	-0.00372847	-4.99195
3059	HCLS1	hematopoietic cell-specific Lyn substrate 1	-0.1764	-0.60851	-1.45639	-5.02544	0.156524	2.65773e-05	0.286695	0.000185608	0	-1	-0.0957111	-2.2706
3064	HTT	huntingtin	-0.976089	0.0359147	-7.66879	0.282142	2.5281e-08	0.779931	2.01082e-06	0.842091	-1	0	-5.56042	0.00268071
3065	HDAC1	histone deacetylase 1	-0.50084	-0.225136	-4.01094	-1.80692	0.000414151	0.0816457	0.00306985	0.144812	0	0	-1.25855	-0.188933
3066	HDAC2	histone deacetylase 2	0.194734	0.0702865	1.42186	0.52043	0.166225	0.606898	0.299954	0.702521	0	0	0.101835	0.0107778
3068	HDGF	hepatoma derived growth factor	0.384019	-0.0528583	2.87729	-0.395816	0.00763497	0.695272	0.0293193	0.77601	0	0	0.588642	-0.00582142
3069	HDLBP	high density lipoprotein binding protein	-0.0451561	-0.164726	-0.503798	-1.83593	0.618385	0.0771209	0.745711	0.13832	0	0	-0.0057542	-0.141519
3071	NCKAP1L	NCK associated protein 1 like	-1.24678	-0.723596	-6.8812	-3.98338	1.87234e-07	0.000445786	9.07675e-06	0.00191259	-1	-1	-6.28634	-1.96701
3073	HEXA	hexosaminidase subunit alpha	0.0810124	-0.554745	0.501466	-3.6217	0.620004	0.00115992	0.747256	0.00425497	0	0	0.0102505	-1.31536
3074	HEXB	hexosaminidase subunit beta	-1.36545	-1.64634	-9.66914	-11.413	2.23592e-10	5.52129e-12	6.74033e-08	9.77486e-10	-1	-1	-9.79209	-14.8333
3077	HFE	hemochromatosis	-0.930051	-0.988703	-2.51311	-3.79336	0.018068	0.000738549	0.0564169	0.00292491	0	-1	-1.16125	-2.50526
3082	HGF	hepatocyte growth factor	1.7833	-3.97534	2.68189	-4.40633	0.0121941	0.000142909	0.0420493	0.000753332	1	-1	2.45425	-12.415
3084	NRG1	neuregulin 1	-1.27613	-1.79123	-0.897448	-1.61485	0.377211	0.117673	0.534475	0.195016	0	0	-0.347198	-1.27165
3087	HHEX	hematopoietically expressed homeobox	-1.12341	-2.3417	-2.81726	-8.0082	0.00882842	1.09235e-08	0.0327609	3.7024e-07	-1	-1	-1.66786	-15.0607
3090	HIC1	HIC ZBTB transcriptional repressor 1	0.225763	1.87771	0.234923	2.27101	0.815996	0.031117	0.886905	0.0656245	0	0	0.0117674	2.22121
3091	HIF1A	hypoxia inducible factor 1 alpha subunit	-1.66251	-1.87659	-6.7494	-7.75245	2.63624e-07	2.05293e-08	1.17903e-05	5.98007e-07	-1	-1	-8.19363	-11.6786
3092	HIP1	huntingtin interacting protein 1	1.04963	1.86354	3.03886	5.37786	0.00513537	1.02011e-05	0.0217452	8.54898e-05	1	1	1.74516	7.58104
3093	UBE2K	ubiquitin conjugating enzyme E2 K	0.161626	0.160572	1.39321	1.38451	0.174634	0.177249	0.311322	0.271903	0	0	0.0819106	0.0908176
3094	HINT1	histidine triad nucleotide binding protein 1	0.937009	0.558063	7.71302	4.63498	2.26438e-08	7.68688e-05	1.8229e-06	0.000448025	1	0	5.37772	1.86878
3096	HIVEP1	human immunodeficiency virus type I enhancer binding protein 1	0.394592	1.1844	1.73468	5.16583	0.09391	1.81425e-05	0.196535	0.000136151	0	1	0.278803	4.57887
3097	HIVEP2	human immunodeficiency virus type I enhancer binding protein 2	1.35193	2.55834	7.37103	13.979	5.34223e-08	4.48716e-14	3.56587e-06	4.25735e-11	1	1	7.3651	26.5322
3098	HK1	hexokinase 1	-0.0559675	-0.990537	-0.308983	-5.47701	0.759645	7.79759e-06	0.849001	6.85476e-05	0	-1	-0.00397884	-4.12461
3099	HK2	hexokinase 2	1.40234	0.708772	6.2066	3.116	1.09957e-06	0.00423792	3.33461e-05	0.0125849	1	1	6.27823	1.34677
3101	HK3	hexokinase 3	-2.10252	-4.17741	-4.67326	-8.98056	6.9276e-05	1.07269e-09	0.000779825	6.07419e-08	-1	-1	-6.53463	-30.1463
3104	ZBTB48	zinc finger and BTB domain containing 48	-0.215138	-0.27394	-1.42927	-1.96747	0.164104	0.0592128	0.296814	0.111615	0	0	-0.113489	-0.260867
3105	HLA-A	major histocompatibility complex, class I, A	0.232558	0.397359	0.946687	1.58815	0.351981	0.123599	0.509188	0.203164	0	0	0.0681679	0.275034
3106	HLA-B	major histocompatibility complex, class I, B	0.113199	0.243927	0.45286	0.968005	0.654175	0.341415	0.774665	0.45473	0	0	0.0125522	0.0834831
3107	HLA-C	major histocompatibility complex, class I, C	0.102735	0.179084	0.350248	0.605059	0.728801	0.550063	0.827727	0.653182	0	0	0.00843584	0.0331245
3108	HLA-DMA	major histocompatibility complex, class II, DM alpha	0.294459	-0.35378	1.32275	-1.78591	0.196733	0.0850624	0.33863	0.149713	0	0	0.138477	-0.291777
3109	HLA-DMB	major histocompatibility complex, class II, DM beta	0.00486126	-0.640396	0.0138722	-2.74255	0.989031	0.0105596	0.995024	0.0266256	0	-1	1.05314e-05	-1.00843
3111	HLA-DOA	major histocompatibility complex, class II, DO alpha	0.0360343	0.650682	0.0544365	1.73212	0.956978	0.0943723	0.97541	0.163074	0	0	0.000389637	0.512487
3112	HLA-DOB	major histocompatibility complex, class II, DO beta	0.415557	0.59183	1.006	1.67888	0.32312	0.10442	0.480596	0.176937	0	0	0.132239	0.445164
3113	HLA-DPA1	major histocompatibility complex, class II, DP alpha 1	0.305561	0.737954	1.17362	2.71961	0.250535	0.0111519	0.40143	0.0278704	0	1	0.121121	1.14741
3115	HLA-DPB1	major histocompatibility complex, class II, DP beta 1	-0.218435	-0.246922	-0.760822	-0.849228	0.453189	0.403032	0.606218	0.516197	0	0	-0.0474815	-0.0709122
3116	HLA-DPB2	major histocompatibility complex, class II, DP beta 2 (pseudogene)	0.125214	-4.28441	0.0453182	-2.18454	0.964179	0.0375464	0.980642	0.0765274	0	0	0.001063	-4.78218
3117	HLA-DQA1	major histocompatibility complex, class II, DQ alpha 1	1.22896	3.31005	1.4856	4.07529	0.148673	0.000348642	0.275967	0.0015693	0	1	0.687163	9.28236
3118	HLA-DQA2	major histocompatibility complex, class II, DQ alpha 2	0.251672	2.27977	0.141523	1.58209	0.88848	0.124977	0.933825	0.204972	0	0	0.00748332	1.56918
3119	HLA-DQB1	major histocompatibility complex, class II, DQ beta 1	0.952945	1.26264	1.07755	1.52815	0.290528	0.137812	0.446343	0.221886	0	0	0.333847	0.825604
3120	HLA-DQB2	major histocompatibility complex, class II, DQ beta 2	-0.00579392	-1.13348	-0.00362317	-0.938068	0.997135	0.356314	0.998789	0.470049	0	0	-3.04818e-06	-0.37162
3122	HLA-DRA	major histocompatibility complex, class II, DR alpha	-0.0149687	0.34393	-0.0846301	1.86895	0.933164	0.0722343	0.961242	0.131114	0	0	-0.00025697	0.303468
3123	HLA-DRB1	major histocompatibility complex, class II, DR beta 1	-0.232845	0.203929	-0.560646	0.470077	0.579544	0.641979	0.713711	0.731283	0	0	-0.0341066	0.0277168
3125	HLA-DRB3	major histocompatibility complex, class II, DR beta 3	0.180201	0.247875	0.415413	0.555176	0.681039	0.583229	0.792973	0.682377	0	0	0.0181537	0.0411412
3126	HLA-DRB4	major histocompatibility complex, class II, DR beta 4	2.84966	3.16737	0.483006	0.762891	0.632886	0.451975	0.758242	0.562554	0	0	0.342508	0.791321
3127	HLA-DRB5	major histocompatibility complex, class II, DR beta 5	-1.0232	-0.473945	-1.2039	-0.803946	0.238812	0.428271	0.388838	0.539661	0	0	-0.419747	-0.12696
3133	HLA-E	major histocompatibility complex, class I, E	0.080971	0.276668	0.61947	2.121	0.540667	0.0430065	0.682021	0.0854665	0	0	0.0134576	0.295538
3134	HLA-F	major histocompatibility complex, class I, F	0.273453	0.0334376	1.51199	0.18218	0.141857	0.856767	0.266972	0.898214	0	0	0.156834	0.00155887
3135	HLA-G	major histocompatibility complex, class I, G	-1.12715	-0.735186	-0.709891	-0.499587	0.483703	0.62131	0.634508	0.715031	0	0	-0.222682	-0.107098
3136	HLA-H	major histocompatibility complex, class I, H (pseudogene)	-0.049382	-0.0225517	-0.0620349	-0.0304344	0.95098	0.975939	0.972056	0.983864	0	0	-0.000607822	-0.000159324
3137	HLA-J	major histocompatibility complex, class I, J (pseudogene)	1.38206	1.43884	1.88718	2.31465	0.0696533	0.028266	0.157482	0.0606064	0	0	1.10948	1.75177
3139	HLA-L	major histocompatibility complex, class I, L (pseudogene)	0.366794	0.626785	0.744937	1.18676	0.462582	0.245397	0.615576	0.350797	0	0	0.0772901	0.285152
3140	MR1	major histocompatibility complex, class I-related	0.788533	0.126168	6.09979	0.980217	1.46112e-06	0.33546	4.12937e-05	0.448371	1	0	3.45702	0.0439521
3141	HLCS	holocarboxylase synthetase	0.222396	0.677384	1.02493	3.56333	0.314261	0.00135082	0.471409	0.00482466	0	1	0.072635	1.56918
3142	HLX	H2.0 like homeobox	0.155214	1.74323	0.376098	4.14032	0.709708	0.000292838	0.813494	0.00135863	0	1	0.0139142	4.99766
3145	HMBS	hydroxymethylbilane synthase	-0.233064	-0.698781	-0.59531	-2.76275	0.556468	0.0100624	0.694957	0.0255953	0	-1	-0.036834	-1.11235
3146	HMGB1	high mobility group box 1	-0.420298	-0.479638	-3.79787	-4.3027	0.000729791	0.000189108	0.00482038	0.000946107	0	0	-0.973796	-1.45046
3148	HMGB2	high mobility group box 2	0.209765	0.515224	0.852669	2.14809	0.401153	0.0405977	0.55831	0.081496	0	0	0.0530966	0.561009
3149	HMGB3	high mobility group box 3	-0.919861	-0.106967	-2.61235	-0.276199	0.0143575	0.784445	0.0474878	0.845761	-1	0	-1.21736	-0.00778212
3150	HMGN1	high mobility group nucleosome binding domain 1	0.0751869	0.792062	0.305339	3.21653	0.76239	0.00329132	0.850851	0.0101631	0	1	0.00527411	1.57856
3151	HMGN2	high mobility group nucleosomal binding domain 2	-0.141866	0.0791461	-1.15072	0.631387	0.259682	0.532962	0.412011	0.637548	0	0	-0.0546313	0.015472
3155	HMGCL	3-hydroxymethyl-3-methylglutaryl-CoA lyase	0.446441	0.252574	2.68635	1.60676	0.0120661	0.119444	0.0417051	0.197434	0	0	0.616004	0.177958
3156	HMGCR	3-hydroxy-3-methylglutaryl-CoA reductase	-0.297269	-0.876079	-1.36361	-4.00926	0.183667	0.000416023	0.322914	0.00180885	0	-1	-0.145933	-2.40273
3157	HMGCS1	3-hydroxy-3-methylglutaryl-CoA synthase 1	0.487095	-0.886122	2.31205	-4.02711	0.0284286	0.000396637	0.079652	0.00174282	0	-1	0.535221	-2.44459
3159	HMGA1	high mobility group AT-hook 1	0.187027	-0.477163	0.842441	-2.24676	0.406754	0.0328119	0.563155	0.0684713	0	0	0.0466394	-0.555652
3161	HMMR	hyaluronan mediated motility receptor	-0.586	0.682384	-1.59099	1.88587	0.122957	0.069835	0.240076	0.127385	0	0	-0.363116	0.610653
3162	HMOX1	heme oxygenase 1	-0.237928	0.629698	-0.902974	2.37867	0.374322	0.0245116	0.53196	0.0538162	0	0	-0.0652211	0.799142
3163	HMOX2	heme oxygenase 2	-0.0534371	-0.218682	-0.249556	-1.22013	0.804772	0.2327	0.880905	0.336668	0	0	-0.00294283	-0.103392
3164	NR4A1	nuclear receptor subfamily 4 group A member 1	-0.0884429	-2.54267	-0.132514	-2.63019	0.895535	0.0137708	0.937679	0.0332638	0	-1	-0.00247162	-3.75814
3176	HNMT	histamine N-methyltransferase	0.153406	-1.56922	0.764426	-7.75737	0.451074	2.02802e-08	0.604055	5.92049e-07	0	-1	0.0335842	-9.77253
3177	SLC29A2	solute carrier family 29 member 2	-0.67979	-0.799693	-1.41641	-2.14089	0.167799	0.0412257	0.302138	0.082557	0	0	-0.353352	-0.866265
3178	HNRNPA1	heterogeneous nuclear ribonucleoprotein A1	-0.620209	-0.569809	-5.75483	-5.2246	3.68261e-06	1.54641e-05	8.37605e-05	0.000119216	-1	0	-2.52857	-2.23574
3181	HNRNPA2B1	heterogeneous nuclear ribonucleoprotein A2/B1	0.14209	0.0271643	1.33125	0.251852	0.193955	0.803014	0.335718	0.858742	0	0	0.0673541	0.00179657
3182	HNRNPAB	heterogeneous nuclear ribonucleoprotein A/B	0.326547	-0.430834	1.82287	-2.46583	0.079131	0.0201312	0.173305	0.0456552	0	0	0.248563	-0.577537
3183	HNRNPC	heterogeneous nuclear ribonucleoprotein C (C1/C2)	0.493556	0.181136	4.01141	1.46267	0.000413632	0.154808	0.00306771	0.244073	0	0	1.2404	0.110942
3184	HNRNPD	heterogeneous nuclear ribonucleoprotein D	0.0298188	-0.300853	0.303214	-3.04943	0.763992	0.00500253	0.85194	0.0144046	0	0	0.00207511	-0.55402
3185	HNRNPF	heterogeneous nuclear ribonucleoprotein F	0.321371	-0.267898	3.45626	-2.8774	0.00178327	0.00763303	0.00956671	0.0202967	0	0	0.648925	-0.453436
3187	HNRNPH1	heterogeneous nuclear ribonucleoprotein H1	0.0147952	0.159609	0.137701	1.47314	0.891472	0.151982	0.935607	0.24053	0	0	0.000427679	0.0987706
3188	HNRNPH2	heterogeneous nuclear ribonucleoprotein H2	0.16003	-0.285554	1.51104	-2.51469	0.1421	0.0180024	0.267354	0.0414718	0	0	0.0916835	-0.394707
3189	HNRNPH3	heterogeneous nuclear ribonucleoprotein H3	0.532801	0.528213	5.8026	5.72351	3.2384e-06	4.00667e-06	7.69512e-05	4.03187e-05	0	0	2.19183	2.32123
3190	HNRNPK	heterogeneous nuclear ribonucleoprotein K	0.631046	0.0114541	8.95129	0.161973	1.14821e-09	0.872502	2.16858e-07	0.909761	1	0	4.20518	0.000470451
3191	HNRNPL	heterogeneous nuclear ribonucleoprotein L	0.289841	0.0175769	3.53859	0.21294	0.00144063	0.832932	0.00813946	0.880108	0	0	0.605596	0.000974885
3192	HNRNPU	heterogeneous nuclear ribonucleoprotein U	0.580164	0.133574	5.87644	1.35017	2.65576e-06	0.187887	6.48464e-05	0.284379	0	0	2.42979	0.072945
3212	HOXB2	homeobox B2	-1.48909	-0.782348	-2.09401	-1.3056	0.0455322	0.202424	0.113856	0.301773	0	0	-1.40517	-0.407071
3213	HOXB3	homeobox B3	-0.898088	-1.41678	-0.770574	-1.60723	0.44748	0.119341	0.600634	0.197312	0	0	-0.198828	-0.998614
3240	HP	haptoglobin	-0.638037	-4.92844	-0.246847	-1.3938	0.806846	0.174457	0.881643	0.268458	0	0	-0.0349051	-2.81475
3241	HPCAL1	hippocalcin like 1	0.105641	0.708553	0.444916	3.02378	0.659837	0.00533083	0.779266	0.0151991	0	1	0.0114425	1.28828
3242	HPD	4-hydroxyphenylpyruvate dioxygenase	0.842644	6.68217	1.20445	6.45898	0.238604	5.63974e-07	0.388595	8.32763e-06	0	1	0.345908	33.942
3248	HPGD	hydroxyprostaglandin dehydrogenase 15-(NAD)	-1.78697	-0.790348	-3.05981	-1.02822	0.0048752	0.312739	0.0209097	0.424799	-1	0	-3.0015	-0.293865
3249	HPN	hepsin	1.49679	0.0480384	4.9956	0.100591	2.88256e-05	0.920599	0.000398845	0.944053	1	0	5.0879	0.00120113
3251	HPRT1	hypoxanthine phosphoribosyltransferase 1	0.683109	0.190473	4.79533	1.33403	4.97075e-05	0.193056	0.000602562	0.290284	1	0	2.19961	0.102318
3257	HPS1	HPS1, biogenesis of lysosomal organelles complex 3 subunit 1	0.0276479	-0.433977	0.244875	-3.83906	0.808358	0.000654395	0.882286	0.00264347	0	0	0.00150379	-1.11872
3265	HRAS	HRas proto-oncogene, GTPase	-0.461919	0.0472294	-2.46125	0.248963	0.0203421	0.805225	0.0616762	0.860275	0	0	-0.558868	0.00308703
3267	AGFG1	ArfGAP with FG repeats 1	-0.549383	0.378244	-3.23406	2.25106	0.00314854	0.0325055	0.0149045	0.0679895	0	0	-1.00355	0.441622
3268	AGFG2	ArfGAP with FG repeats 2	-1.60724	-0.699945	-7.36176	-3.96753	5.46919e-08	0.000465051	3.5964e-06	0.00197926	-1	-1	-8.75005	-1.8923
3269	HRH1	histamine receptor H1	1.21648	1.00025	5.98974	4.49034	1.9604e-06	0.000113824	5.13608e-05	0.000624505	1	1	5.21792	3.20526
3274	HRH2	histamine receptor H2	-3.44749	-4.7029	-8.58143	-7.79225	2.73934e-09	1.85994e-08	3.79028e-07	5.56433e-07	-1	-1	-22.1374	-29.4147
3275	PRMT2	protein arginine methyltransferase 2	0.0371078	-0.0887398	0.162864	-0.389519	0.871808	0.69987	0.922433	0.77957	0	0	0.0013012	-0.00959677
3276	PRMT1	protein arginine methyltransferase 1	-0.307714	-0.43747	-2.32776	-3.48946	0.0274571	0.00163653	0.0776314	0.00566685	0	0	-0.341551	-0.982845
3280	HES1	hes family bHLH transcription factor 1	-0.293834	1.63564	-0.703465	2.15341	0.487635	0.0401387	0.637782	0.08077	0	0	-0.057394	1.78735
3281	HSBP1	heat shock factor binding protein 1	0.45701	0.103995	3.94941	0.898198	0.000488065	0.376818	0.003482	0.490906	0	0	1.12341	0.0321347
3290	HSD11B1	hydroxysteroid 11-beta dehydrogenase 1	-1.51749	-0.761081	-4.00551	-1.68589	0.000420214	0.103047	0.00310095	0.17526	-1	0	-3.80662	-0.575619
3292	HSD17B1	hydroxysteroid 17-beta dehydrogenase 1	-0.0919099	-0.206352	-0.431004	-1.06838	0.6698	0.294568	0.785395	0.405423	0	0	-0.00964244	-0.0809091
3295	HSD17B4	hydroxysteroid 17-beta dehydrogenase 4	-0.0640814	-1.01049	-0.436211	-6.88704	0.666064	1.84427e-07	0.783363	3.4748e-06	0	-1	-0.00679499	-5.51634
3297	HSF1	heat shock transcription factor 1	0.164066	0.00681205	1.50141	0.0640993	0.144559	0.949351	0.270524	0.964159	0	0	0.0931555	0.000107981
3298	HSF2	heat shock transcription factor 2	-0.922822	-0.349014	-3.31283	-1.37656	0.00257722	0.179671	0.0127041	0.274919	-1	0	-1.74972	-0.195725
3299	HSF4	heat shock transcription factor 4	1.00564	0.188158	3.06035	0.696664	0.00486866	0.491816	0.0209019	0.599559	1	0	1.68929	0.0418027
3300	DNAJB2	DnaJ heat shock protein family (Hsp40) member B2	0.508286	0.755399	3.58889	5.34649	0.00126372	1.11069e-05	0.00733655	9.20354e-05	0	1	1.08494	3.04882
3301	DNAJA1	DnaJ heat shock protein family (Hsp40) member A1	1.48141	1.50722	8.74371	8.97245	1.86634e-09	1.09311e-09	2.95126e-07	6.15246e-08	1	1	9.67362	10.8685
3303	HSPA1A	heat shock protein family A (Hsp70) member 1A	2.45642	1.79946	6.1063	4.56964	1.43601e-06	9.17928e-05	4.10204e-05	0.000521061	1	1	10.7763	5.90781
3304	HSPA1B	heat shock protein family A (Hsp70) member 1B	2.24299	2.22354	4.86771	4.77304	4.08232e-05	5.28146e-05	0.0005194	0.000328128	1	1	7.3671	7.74672
3305	HSPA1L	heat shock protein family A (Hsp70) member 1 like	0.924189	1.63857	2.82525	5.98519	0.00866013	1.9844e-06	0.0323762	2.31014e-05	1	1	1.37683	7.59699
3306	HSPA2	heat shock protein family A (Hsp70) member 2	-0.105583	0.746028	-0.317183	2.17629	0.753482	0.0382185	0.844386	0.0776115	0	0	-0.00775601	0.828146
3308	HSPA4	heat shock protein family A (Hsp70) member 4	0.841974	0.366748	6.56807	2.85803	4.234e-07	0.00800023	1.65901e-05	0.0210931	1	0	4.02477	0.614619
3309	HSPA5	heat shock protein family A (Hsp70) member 5	-0.468813	-0.660878	-1.85983	-2.61464	0.0735562	0.0142808	0.164375	0.0342527	0	-1	-0.367626	-0.968388
3310	HSPA6	heat shock protein family A (Hsp70) member 6	1.04734	-0.0334088	4.47951	-0.141927	0.000117213	0.888164	0.0011619	0.920959	1	0	3.07378	-0.00119469
3311	HSPA7	heat shock protein family A (Hsp70) member 7	2.52511	0.579635	3.5545	0.982546	0.00138222	0.334332	0.00786575	0.447401	1	0	5.3135	0.202468
3312	HSPA8	heat shock protein family A (Hsp70) member 8	0.974352	0.989001	4.79873	4.92623	4.92503e-05	3.48141e-05	0.00059985	0.000231218	1	1	3.13932	3.59599
3313	HSPA9	heat shock protein family A (Hsp70) member 9	0.963043	0.736871	6.03919	4.58565	1.71764e-06	8.78902e-05	4.63785e-05	0.000502559	1	1	4.17352	2.4308
3315	HSPB1	heat shock protein family B (small) member 1	2.56664	1.92525	7.90606	6.03374	1.40399e-08	1.7428e-06	1.33208e-06	2.08743e-05	1	1	15.0802	9.0109
3320	HSP90AA1	heat shock protein 90 alpha family class A member 1	1.78692	1.70309	11.4353	11.0636	5.27841e-12	1.12487e-11	3.50566e-09	1.7801e-09	1	1	15.1088	14.9012
3321	IGSF3	immunoglobulin superfamily member 3	2.34272	1.31144	4.3005	2.87634	0.000190237	0.00765274	0.00167568	0.0203303	1	1	6.50294	2.21877
3326	HSP90AB1	heat shock protein 90 alpha family class B member 1	2.14555	1.62886	9.80064	7.48515	1.66901e-10	4.00526e-08	5.27845e-08	1.00261e-06	1	1	15.6142	9.77134
3329	HSPD1	heat shock protein family D (Hsp60) member 1	2.26752	1.26358	9.26126	5.21265	5.61816e-10	1.59746e-05	1.20364e-07	0.000122159	1	1	15.6901	4.94449
3336	HSPE1	heat shock protein family E (Hsp10) member 1	3.15226	1.41969	14.557	7.43295	1.66294e-14	4.5684e-08	7.36296e-11	1.10936e-06	1	1	31.9417	8.45414
3337	DNAJB1	DnaJ heat shock protein family (Hsp40) member B1	1.23624	1.20391	3.54169	3.45178	0.00142906	0.00180406	0.00809213	0.00613029	1	1	2.58614	2.66368
3338	DNAJC4	DnaJ heat shock protein family (Hsp40) member C4	-0.445936	-0.622198	-1.60551	-3.02376	0.119719	0.00533109	0.235415	0.0151991	0	-1	-0.280122	-1.13127
3339	HSPG2	heparan sulfate proteoglycan 2	0.429123	0.486774	0.774913	0.865758	0.444954	0.394057	0.598211	0.507687	0	0	0.0957571	0.143308
3340	NDST1	N-deacetylase and N-sulfotransferase 1	-0.726688	0.302066	-3.8345	1.57831	0.00066235	0.125843	0.0044592	0.206112	-1	0	-1.70826	0.207186
3344	FOXN2	forkhead box N2	-0.373723	-0.0263063	-2.62637	-0.187845	0.0138946	0.852367	0.0463027	0.895236	0	0	-0.498694	-0.00126434
3357	HTR2B	5-hydroxytryptamine receptor 2B	0.0458899	1.29967	0.0672886	1.93157	0.946835	0.0636991	0.969087	0.118189	0	0	0.000625812	1.20534
3363	HTR7	5-hydroxytryptamine receptor 7	1.0635	2.07652	6.64706	11.3929	3.44295e-07	5.74973e-12	1.42915e-05	9.91865e-10	1	1	5.15255	18.696
3364	HUS1	HUS1 checkpoint clamp component	0.210916	0.128355	1.49409	0.864097	0.146454	0.394953	0.273454	0.508447	0	0	0.11877	0.0377049
3371	TNC	tenascin C	2.76414	-0.649999	2.4653	-0.334952	0.0201554	0.740184	0.0612502	0.810486	0	0	3.3526	-0.0593154
3376	IARS	isoleucyl-tRNA synthetase	0.437044	1.14231	1.17369	3.26027	0.25051	0.00294614	0.40143	0.00924488	0	1	0.17324	2.32357
3382	ICA1	islet cell autoantigen 1	-1.65712	-0.324583	-2.9731	-0.559472	0.00604088	0.580334	0.0244488	0.679769	-1	0	-2.67085	-0.0544128
3383	ICAM1	intercellular adhesion molecule 1	1.0365	1.60069	3.75418	5.85664	0.000819034	2.80071e-06	0.00526329	3.01718e-05	1	1	2.36192	7.23578
3384	ICAM2	intercellular adhesion molecule 2	1.10978	0.792056	2.50766	2.41315	0.0182955	0.0226833	0.0569752	0.0504525	0	0	1.38091	1.02739
3385	ICAM3	intercellular adhesion molecule 3	0.348697	0.113067	1.16522	0.591338	0.253861	0.559087	0.405537	0.66059	0	0	0.136678	0.0203597
3386	ICAM4	intercellular adhesion molecule 4 (Landsteiner-Wiener blood group)	1.05948	0.429082	3.13164	1.13269	0.00407523	0.26705	0.018226	0.374952	1	0	1.84277	0.182799
3394	IRF8	interferon regulatory factor 8	2.47932	-0.157207	9.33183	-0.607007	4.78294e-10	0.548788	1.05886e-07	0.651901	1	0	17.2937	-0.0292119
3396	MRPL58	mitochondrial ribosomal protein L58	0.285449	0.324097	1.80819	2.39622	0.0814434	0.0235647	0.176998	0.0520554	0	0	0.214667	0.415989
3397	ID1	inhibitor of DNA binding 1, HLH protein	0.344305	1.05732	0.379015	0.930739	0.707566	0.360027	0.812184	0.474058	0	0	0.0311064	0.342749
3398	ID2	inhibitor of DNA binding 2, HLH protein	0.91047	-0.815001	3.16717	-2.82655	0.00372749	0.00863303	0.0169853	0.0225379	1	-1	1.61146	-1.34238
3399	ID3	inhibitor of DNA binding 3, HLH protein	-0.519639	-5.06975	-0.858393	-10.366	0.39804	4.8689e-11	0.555725	5.17388e-09	0	-1	-0.132581	-42.0089
3416	IDE	insulin degrading enzyme	0.186383	-0.0448289	1.61998	-0.394908	0.116563	0.695934	0.230712	0.776358	0	0	0.118713	-0.00492839
3417	IDH1	isocitrate dehydrogenase (NADP(+)) 1, cytosolic	-0.979073	-0.83416	-4.89407	-4.35381	3.79977e-05	0.000164724	0.000491455	0.000843821	-1	-1	-3.23928	-2.564
3418	IDH2	isocitrate dehydrogenase (NADP(+)) 2, mitochondrial	-1.22809	-1.62521	-4.06634	-6.35914	0.000357109	7.33934e-07	0.00274348	1.03137e-05	-1	-1	-3.146	-8.10427
3419	IDH3A	isocitrate dehydrogenase 3 (NAD(+)) alpha	0.650248	0.153859	4.74064	1.2297	5.768e-05	0.229148	0.000676823	0.332871	1	0	2.06098	0.0735022
3420	IDH3B	isocitrate dehydrogenase 3 (NAD(+)) beta	-0.363469	-0.432212	-3.4121	-4.193	0.00199833	0.000254164	0.0104544	0.00120746	0	0	-0.719922	-1.26125
3421	IDH3G	isocitrate dehydrogenase 3 (NAD(+)) gamma	-0.0446669	-0.529012	-0.310038	-3.77176	0.758852	0.000781924	0.84847	0.00306833	0	0	-0.00318758	-1.32946
3422	IDI1	isopentenyl-diphosphate delta isomerase 1	-0.27647	-1.68012	-1.10889	-6.33953	0.27701	7.72985e-07	0.431524	1.07739e-05	0	-1	-0.10091	-8.34622
3423	IDS	iduronate 2-sulfatase	-0.334744	-0.140888	-2.37182	-0.992402	0.0248903	0.329589	0.0719361	0.442483	0	0	-0.38263	-0.049889
3425	IDUA	iduronidase, alpha-L-	-1.19501	-1.20409	-2.19211	-3.49398	0.0369395	0.00161748	0.0972969	0.00561258	0	-1	-1.20923	-2.71021
3428	IFI16	interferon gamma inducible protein 16	0.15169	0.0816472	0.628868	0.338489	0.534586	0.737546	0.677852	0.808653	0	0	0.0256152	0.00753097
3429	IFI27	interferon alpha inducible protein 27	2.24124	2.58281	2.29543	1.82285	0.0294908	0.0791341	0.0819339	0.141282	0	0	2.43519	2.19516
3430	IFI35	interferon induced protein 35	1.43609	0.843273	3.69604	2.21649	0.000954534	0.0350435	0.00592157	0.0722912	1	0	3.19898	0.962103
3431	SP110	SP110 nuclear body protein	1.19613	0.560433	3.67383	1.76625	0.00101186	0.0883694	0.00619382	0.154388	1	0	2.64111	0.454728
3433	IFIT2	interferon induced protein with tetratricopeptide repeats 2	2.99402	1.00371	3.83866	1.24411	0.000655093	0.223879	0.00442155	0.326897	1	0	7.04921	0.487391
3434	IFIT1	interferon induced protein with tetratricopeptide repeats 1	4.16711	0.642985	3.86767	0.603983	0.000606574	0.550768	0.00415316	0.653843	1	0	9.92447	0.118648
3437	IFIT3	interferon induced protein with tetratricopeptide repeats 3	3.11714	2.08197	4.56723	3.11081	9.23955e-05	0.00429326	0.000968754	0.012718	1	1	9.39439	3.94654
3454	IFNAR1	interferon alpha and beta receptor subunit 1	0.3204	0.687268	1.71717	3.67571	0.0971059	0.00100687	0.201439	0.00378873	0	1	0.222952	1.66422
3455	IFNAR2	interferon alpha and beta receptor subunit 2	-0.0944885	0.0371932	-0.77123	0.304376	0.447098	0.763115	0.600303	0.829414	0	0	-0.0209414	0.00302115
3456	IFNB1	interferon beta 1	2.73457	-1.99455	3.06994	-1.59701	0.00475391	0.121605	0.0205554	0.200407	1	0	4.61343	-1.39237
3458	IFNG	interferon gamma	-0.42009	-1.83573	-0.464716	-1.33952	0.645765	0.191283	0.767992	0.288172	0	0	-0.0481606	-0.991933
3459	IFNGR1	interferon gamma receptor 1	-0.977052	-1.32062	-5.09681	-6.80397	2.18877e-05	2.28748e-07	0.000320014	4.04851e-06	-1	-1	-3.41463	-7.1217
3460	IFNGR2	interferon gamma receptor 2	0.990237	-0.0328731	6.58162	-0.215569	4.08626e-07	0.830903	1.61541e-05	0.878672	1	0	4.74493	-0.00184659
3475	IFRD1	interferon related developmental regulator 1	0.804376	2.50218	3.90714	11.6025	0.000546198	3.77603e-12	0.00381448	7.06437e-10	1	1	1.94543	22.8973
3476	IGBP1	immunoglobulin binding protein 1	0.0839781	-0.527477	0.703498	-4.50755	0.487615	0.000108633	0.637782	0.000600739	0	0	0.0164033	-1.69917
3480	IGF1R	insulin like growth factor 1 receptor	-0.175417	-0.0106019	-0.797109	-0.0476795	0.432165	0.962314	0.586298	0.973806	0	0	-0.040676	-0.000122216
3482	IGF2R	insulin like growth factor 2 receptor	-0.400643	0.351498	-2.45829	2.15435	0.0204793	0.0400585	0.0619835	0.0806573	0	0	-0.483866	0.384313
3485	IGFBP2	insulin like growth factor binding protein 2	-1.02683	-2.56469	-0.856771	-2.19467	0.398921	0.036736	0.556494	0.0751407	0	0	-0.261369	-2.88304
3487	IGFBP4	insulin like growth factor binding protein 4	1.3424	-0.549	3.96284	-1.57933	0.000470898	0.125609	0.00339205	0.205806	1	0	3.3151	-0.376911
3490	IGFBP7	insulin like growth factor binding protein 7	-0.0661045	-1.654	-0.184825	-3.69321	0.854712	0.000961656	0.911313	0.0036538	0	-1	-0.00266615	-4.03122
3508	IGHMBP2	immunoglobulin mu binding protein 2	-0.499068	0.164808	-3.05107	1.01123	0.00498211	0.320656	0.0212652	0.433158	0	0	-0.834607	0.0598838
3512	JCHAIN	joining chain of multimeric IgA and IgM	0.321251	-0.859385	0.309081	-0.799091	0.759572	0.431034	0.849001	0.542592	0	0	0.0228384	-0.22819
3516	RBPJ	recombination signal binding protein for immunoglobulin kappa J region	0.262423	-0.0663912	2.19132	-0.550503	0.0370029	0.586386	0.0974057	0.685105	0	0	0.265419	-0.0109043
3550	IK	IK cytokine, down-regulator of HLA II	-0.180307	-0.0223749	-2.03868	-0.25285	0.0511264	0.802251	0.124402	0.858133	0	0	-0.163209	-0.00148671
3551	IKBKB	inhibitor of nuclear factor kappa B kinase subunit beta	0.0793992	-0.446638	0.661619	-3.73469	0.51368	0.000862225	0.660907	0.00333516	0	0	0.0142807	-1.10627
3552	IL1A	interleukin 1 alpha	2.35247	2.42486	4.74337	5.00688	5.72539e-05	2.79538e-05	0.000673907	0.000192688	1	1	7.46062	9.0087
3553	IL1B	interleukin 1 beta	1.18415	2.94221	2.3885	6.16517	0.0239772	1.22761e-06	0.0700285	1.58008e-05	0	1	1.36736	14.1265
3554	IL1R1	interleukin 1 receptor type 1	0.804218	0.98267	2.33406	2.84537	0.0270759	0.00824922	0.0768646	0.0216465	0	1	0.896119	1.63577
3556	IL1RAP	interleukin 1 receptor accessory protein	0.31423	1.1087	1.35974	4.20348	0.184873	0.000247101	0.324379	0.00118066	0	1	0.153642	3.24614
3557	IL1RN	interleukin 1 receptor antagonist	0.902076	1.10326	2.03947	2.66013	0.0510421	0.012836	0.12433	0.0314488	0	1	0.816763	1.65753
3559	IL2RA	interleukin 2 receptor subunit alpha	0.610434	2.78352	2.03649	8.836	0.0513594	1.50278e-09	0.124809	7.61886e-08	0	1	0.551682	19.8134
3560	IL2RB	interleukin 2 receptor subunit beta	-0.736395	-1.04813	-1.27167	-1.68892	0.214061	0.102458	0.359329	0.174414	0	0	-0.327333	-0.79492
3561	IL2RG	interleukin 2 receptor subunit gamma	0.905727	1.20183	4.57905	6.05232	8.94787e-05	1.65846e-06	0.000947992	2.01549e-05	1	1	2.73819	5.64331
3563	IL3RA	interleukin 3 receptor subunit alpha	-0.111067	0.0922994	-0.314656	0.26106	0.75538	0.795977	0.845728	0.854105	0	0	-0.00808226	0.00632148
3566	IL4R	interleukin 4 receptor	-0.389222	-0.783181	-2.544	-5.17968	0.0168274	1.74722e-05	0.0534989	0.000131938	0	-1	-0.494956	-3.03845
3569	IL6	interleukin 6	2.93268	3.07989	7.53657	8.17105	3.51958e-08	7.34189e-09	2.60425e-06	2.73637e-07	1	1	16.377	20.2128
3570	IL6R	interleukin 6 receptor	-0.219327	0.333131	-0.96654	1.48234	0.342135	0.149534	0.499239	0.237392	0	0	-0.0661691	0.208052
3572	IL6ST	interleukin 6 signal transducer	0.214555	0.25245	0.90589	1.06567	0.372804	0.29577	0.530529	0.406699	0	0	0.059065	0.0986389
3574	IL7	interleukin 7	1.15772	1.95151	7.08331	9.05058	1.11218e-07	9.11988e-10	6.15548e-06	5.28993e-08	1	1	6.03256	14.2003
3575	IL7R	interleukin 7 receptor	0.0354275	1.629	0.0937918	4.42224	0.925949	0.000136885	0.957822	0.000726134	0	1	0.00066304	5.11341
3576	CXCL8	C-X-C motif chemokine ligand 8	2.07124	2.9513	3.06228	4.43243	0.00484528	0.000133158	0.0208149	0.000710909	1	1	3.48305	9.29126
3577	CXCR1	C-X-C motif chemokine receptor 1	0.473623	-0.00347481	0.418012	-0.00396882	0.67916	0.996862	0.791528	0.998277	0	0	0.0480886	-2.60294e-06
3579	CXCR2	C-X-C motif chemokine receptor 2	1.20451	-1.74957	2.07055	-5.67831	0.0478343	4.52585e-06	0.118167	4.44981e-05	0	-1	1.11719	-7.61354
3580	CXCR2P1	C-X-C motif chemokine receptor 2 pseudogene 1	3.25668	4.15865	1.81487	4.55232	0.0803836	9.62103e-05	0.175416	0.000543582	0	1	2.46182	13.5769
3586	IL10	interleukin 10	2.5711	1.21917	4.95727	1.99361	3.19938e-05	0.0561222	0.000433204	0.106694	1	0	8.64739	1.18486
3587	IL10RA	interleukin 10 receptor subunit alpha	0.361513	-0.0828927	2.08218	-0.472651	0.0466808	0.640164	0.116138	0.729897	0	0	0.338024	-0.0113346
3588	IL10RB	interleukin 10 receptor subunit beta	0.114982	-0.172781	0.702891	-1.05384	0.487987	0.301058	0.637887	0.41214	0	0	0.0224509	-0.0665128
3590	IL11RA	interleukin 11 receptor subunit alpha	-0.712656	-1.73622	-1.03112	-3.34596	0.311399	0.00236808	0.468611	0.00768887	0	-1	-0.234597	-3.6706
3592	IL12A	interleukin 12A	4.0193	2.60225	4.08482	1.78314	0.000339858	0.0855216	0.00263996	0.150262	1	0	10.3634	2.14204
3593	IL12B	interleukin 12B	4.81596	0.456025	8.6731	0.376982	2.20453e-09	0.709058	3.40497e-07	0.78677	1	0	31.1491	0.047496
3594	IL12RB1	interleukin 12 receptor subunit beta 1	0.203151	1.36024	0.86305	5.82914	0.395519	3.01546e-06	0.552844	3.20948e-05	0	1	0.0522906	6.11232
3597	IL13RA1	interleukin 13 receptor subunit alpha 1	-0.369636	0.133248	-2.035	0.717977	0.0515191	0.478782	0.125174	0.587769	0	0	-0.333591	0.0307528
3600	IL15	interleukin 15	0.828077	1.316	4.42485	6.82142	0.000135923	2.18615e-07	0.0012961	3.92945e-06	1	1	2.39096	7.11387
3601	IL15RA	interleukin 15 receptor subunit alpha	2.22486	2.4927	8.24822	8.61226	6.08913e-09	2.54603e-09	7.00061e-07	1.15423e-07	1	1	13.6937	17.2936
3603	IL16	interleukin 16	-1.21765	-0.39047	-1.87308	-0.615722	0.0716418	0.543103	0.161182	0.646999	0	0	-0.965215	-0.0738365
3604	TNFRSF9	TNF receptor superfamily member 9	0.998293	2.28791	2.06178	4.8608	0.0487212	4.15985e-05	0.119756	0.00026771	0	1	0.920128	8.1732
3606	IL18	interleukin 18	0.910912	-2.15877	1.69452	-5.43872	0.101379	8.6495e-06	0.208132	7.45808e-05	0	-1	0.620933	-8.91007
3607	FOXK2	forkhead box K2	0.309123	0.248956	2.69458	2.2547	0.0118336	0.032248	0.0411051	0.0675845	0	0	0.428477	0.291317
3608	ILF2	interleukin enhancer binding factor 2	0.0752445	0.14906	0.772377	1.53184	0.446429	0.1369	0.599769	0.220578	0	0	0.0167055	0.0978486
3609	ILF3	interleukin enhancer binding factor 3	0.117955	-0.44878	1.27732	-4.83192	0.21209	4.49986e-05	0.356786	0.000285852	0	0	0.0527959	-1.59041
3611	ILK	integrin linked kinase	-0.268937	-0.305169	-2.3159	-2.63577	0.0281876	0.013592	0.0792421	0.0329218	0	0	-0.296111	-0.452418
3612	IMPA1	inositol monophosphatase 1	0.146871	0.511929	1.54409	5.2585	0.133911	1.41038e-05	0.256402	0.000110984	0	0	0.0868119	2.02454
3613	IMPA2	inositol monophosphatase 2	-0.978511	-1.00985	-2.49053	-4.09423	0.0190275	0.000331389	0.0586818	0.00150645	0	-1	-1.20503	-2.84983
3614	IMPDH1	inosine monophosphate dehydrogenase 1	0.196062	-0.960324	1.13572	-5.57273	0.265802	6.01864e-06	0.418734	5.54841e-05	0	-1	0.0741236	-4.08698
3615	IMPDH2	inosine monophosphate dehydrogenase 2	0.635785	-0.378967	3.79908	-2.31914	0.000727462	0.0279862	0.00481219	0.0601425	1	0	1.47353	-0.46265
3619	INCENP	inner centromere protein	-0.467584	0.406802	-3.05229	2.88408	0.00496707	0.00751008	0.0212147	0.0200475	0	0	-0.782439	0.690725
3620	IDO1	indoleamine 2,3-dioxygenase 1	1.48021	3.02161	6.00831	12.4222	1.86541e-06	7.65003e-13	4.94576e-05	2.25386e-10	1	1	6.37345	29.1497
3621	ING1	inhibitor of growth family member 1	-0.338493	0.274343	-1.60884	1.32362	0.118987	0.196447	0.234428	0.294316	0	0	-0.213248	0.145727
3622	ING2	inhibitor of growth family member 2	-0.276341	0.0555461	-1.01939	0.219549	0.316837	0.827831	0.474291	0.876601	0	0	-0.0895221	0.00317713
3624	INHBA	inhibin beta A subunit	1.88418	4.83115	4.96443	12.0617	3.13766e-05	1.52949e-12	0.000426587	3.777e-10	1	1	6.34968	45.5232
3627	CXCL10	C-X-C motif chemokine ligand 10	4.25918	4.20287	4.10066	4.38738	0.000325722	0.000150428	0.00256465	0.000785121	1	1	11.0354	13.0502
3628	INPP1	inositol polyphosphate-1-phosphatase	0.211372	-0.377065	0.961691	-1.77249	0.344522	0.0873089	0.501805	0.152937	0	0	0.0632984	-0.307491
3631	INPP4A	inositol polyphosphate-4-phosphatase type I A	-0.699706	-0.500145	-4.75619	-3.78239	5.52915e-05	0.000760273	0.000654579	0.00299398	-1	0	-2.22789	-1.26224
3632	INPP5A	inositol polyphosphate-5-phosphatase A	-0.295117	0.461234	-1.28265	2.0256	0.210241	0.0525337	0.354755	0.100956	0	0	-0.132824	0.459329
3633	INPP5B	inositol polyphosphate-5-phosphatase B	-0.116416	0.404376	-0.50836	1.84965	0.615225	0.075057	0.74352	0.135257	0	0	-0.0149836	0.351338
3635	INPP5D	inositol polyphosphate-5-phosphatase D	-0.288497	-0.567857	-0.801118	-2.05054	0.429879	0.0498787	0.584033	0.0969191	0	0	-0.0673822	-0.575575
3636	INPPL1	inositol polyphosphate phosphatase like 1	-0.381378	-0.388531	-2.37737	-2.42128	0.024583	0.0222714	0.0713739	0.0496944	0	0	-0.437235	-0.506525
3638	INSIG1	insulin induced gene 1	0.15362	-1.31734	0.709143	-6.15689	0.48416	1.25495e-06	0.634794	1.60903e-05	0	-1	0.0303195	-6.3146
3640	INSL3	insulin like 3	0.568064	1.18024	1.83896	2.96091	0.0766607	0.00622456	0.169254	0.0172267	0	1	0.438239	2.0817
3642	INSM1	INSM transcriptional repressor 1	-1.45736	-1.51963	-3.13877	-2.03662	0.00400302	0.0513451	0.0179635	0.0990153	-1	0	-2.54398	-1.52616
3643	INSR	insulin receptor	-0.716493	0.226258	-2.77488	1.13211	0.00977466	0.267292	0.0354649	0.375152	-1	0	-1.03906	0.0963388
3646	EIF3E	eukaryotic translation initiation factor 3 subunit E	0.654402	-0.305604	4.20652	-1.983	0.000245081	0.0573592	0.00203336	0.108859	1	0	1.76151	-0.294338
3652	IPP	intracisternal A particle-promoted polypeptide	0.253217	1.14517	1.28233	5.97302	0.210351	2.05006e-06	0.354805	2.35898e-05	0	1	0.11395	5.299
3654	IRAK1	interleukin 1 receptor associated kinase 1	0.00170103	-1.04336	0.00888946	-5.4042	0.992971	9.49793e-06	0.996798	8.0628e-05	0	-1	2.3691e-06	-4.27102
3655	ITGA6	integrin subunit alpha 6	0.942809	-2.90999	0.898636	-3.58177	0.376589	0.00128743	0.534141	0.00464195	0	-1	0.256769	-6.78988
3656	IRAK2	interleukin 1 receptor associated kinase 2	0.856606	2.31422	4.37958	11.6984	0.000153635	3.12007e-12	0.0014241	6.37598e-10	1	1	2.43829	21.2803
3658	IREB2	iron responsive element binding protein 2	-0.0599823	0.364301	-0.39048	2.37321	0.699167	0.0248131	0.806446	0.0543479	0	0	-0.00560381	0.460774
3659	IRF1	interferon regulatory factor 1	1.34014	1.61811	4.84031	5.84022	4.39832e-05	2.92698e-06	0.000550121	3.13036e-05	1	1	4.36823	7.28863
3660	IRF2	interferon regulatory factor 2	0.173373	0.985814	1.18425	6.72728	0.246374	2.79255e-07	0.39729	4.78624e-06	0	1	0.0695039	5.24454
3661	IRF3	interferon regulatory factor 3	-0.185083	-0.336942	-0.958597	-1.9011	0.346052	0.067735	0.503139	0.124031	0	0	-0.0552124	-0.305427
3662	IRF4	interferon regulatory factor 4	0.382419	0.536153	0.897272	1.27244	0.377304	0.21379	0.534475	0.314621	0	0	0.104046	0.269262
3663	IRF5	interferon regulatory factor 5	-0.679844	0.235745	-2.28345	0.793931	0.0302789	0.433982	0.0834428	0.545218	0	0	-0.733287	0.0621023
3664	IRF6	interferon regulatory factor 6	-0.23762	-0.946663	-0.408496	-1.97727	0.68605	0.0580369	0.796921	0.109844	0	0	-0.0234256	-0.908061
3665	IRF7	interferon regulatory factor 7	1.25088	1.03304	3.56144	2.95793	0.0013575	0.00627028	0.00775887	0.0173381	1	1	2.63961	1.81917
3667	IRS1	insulin receptor substrate 1	0.720541	-1.93476	0.600686	-1.44935	0.552931	0.158463	0.692428	0.248685	0	0	0.115016	-1.16927
3669	ISG20	interferon stimulated exonuclease gene 20	2.2513	2.21035	7.21355	5.67088	7.9705e-08	4.61735e-06	4.85782e-06	4.51304e-05	1	1	11.9624	9.60516
3672	ITGA1	integrin subunit alpha 1	0.735285	3.40721	2.02114	7.78559	0.0530216	1.89086e-08	0.127912	5.61244e-07	0	1	0.656674	21.298
3673	ITGA2	integrin subunit alpha 2	2.37469	4.60709	4.86043	5.50912	4.16404e-05	7.14839e-06	0.000527776	6.38118e-05	1	1	7.78315	19.3272
3674	ITGA2B	integrin subunit alpha 2b	-0.0216959	0.868918	-0.0231822	0.994718	0.981671	0.328481	0.990997	0.441442	0	0	-8.52155e-05	0.308576
3675	ITGA3	integrin subunit alpha 3	1.11027	3.53822	2.45816	9.32665	0.0204854	4.83964e-10	0.0619835	3.18243e-08	0	1	1.3409	26.5269
3676	ITGA4	integrin subunit alpha 4	-0.408135	-1.24043	-0.98324	-3.18876	0.333997	0.00353027	0.491196	0.0107774	0	-1	-0.12601	-2.44052
3678	ITGA5	integrin subunit alpha 5	-0.31783	-0.547889	-1.85465	-3.26868	0.0743169	0.00288388	0.165769	0.00908601	0	0	-0.248066	-1.11858
3679	ITGA7	integrin subunit alpha 7	-1.24184	-1.75709	-1.62673	-3.07028	0.115113	0.0047499	0.22866	0.0138059	0	-1	-0.79578	-3.26808
3680	ITGA9	integrin subunit alpha 9	-0.357294	0.15709	-1.01515	0.196564	0.318815	0.845603	0.476572	0.890521	0	0	-0.115003	0.00791037
3681	ITGAD	integrin subunit alpha D	-0.503582	-2.096	-1.06072	-2.90655	0.297975	0.00711024	0.454212	0.0191767	0	-1	-0.172598	-3.59931
3682	ITGAE	integrin subunit alpha E	-0.357399	-1.6365	-0.792888	-4.75994	0.43458	5.47301e-05	0.588547	0.000338288	0	-1	-0.08228	-5.67981
3683	ITGAL	integrin subunit alpha L	-0.76032	-0.445312	-4.31566	-2.4762	0.000182604	0.0196608	0.00162351	0.0447106	-1	0	-2.12095	-0.600988
3684	ITGAM	integrin subunit alpha M	0.208112	-0.176421	1.06842	-0.901425	0.294552	0.375131	0.450478	0.489284	0	0	0.0720747	-0.054768
3685	ITGAV	integrin subunit alpha V	-0.624472	-0.386594	-2.39054	-1.4958	0.0238676	0.146008	0.0698157	0.232908	0	0	-0.721919	-0.244643
3687	ITGAX	integrin subunit alpha X	-0.569658	-0.382173	-3.81619	-2.57105	0.000695266	0.0158061	0.00463615	0.0372587	0	0	-1.32949	-0.546039
3688	ITGB1	integrin subunit beta 1	-0.575666	-0.599744	-3.93252	-4.11819	0.000510529	0.000310757	0.00361094	0.00142583	0	-1	-1.40599	-1.70683
3689	ITGB2	integrin subunit beta 2	-0.643434	-0.98492	-2.71501	-3.9574	0.0112744	0.000477778	0.0396393	0.00202435	-1	-1	-0.902013	-2.6531
3690	ITGB3	integrin subunit beta 3	-0.491499	0.977186	-0.919674	1.72425	0.36568	0.0958025	0.523307	0.164966	0	0	-0.138231	0.764752
3692	EIF6	eukaryotic translation initiation factor 6	0.318536	0.0748164	3.8692	0.91046	0.00060412	0.370432	0.00413849	0.484487	0	0	0.759122	0.0235461
3693	ITGB5	integrin subunit beta 5	-0.497649	-1.70243	-1.29087	-4.4294	0.207416	0.000134256	0.351417	0.000715043	0	-1	-0.226021	-5.35528
3695	ITGB7	integrin subunit beta 7	-0.643151	-0.158619	-1.58216	-0.562634	0.124962	0.578208	0.24292	0.677757	0	0	-0.39524	-0.026795
3696	ITGB8	integrin subunit beta 8	-0.221995	1.16323	-0.794855	4.26934	0.433454	0.000206921	0.587567	0.0010168	0	1	-0.0512681	3.48126
3697	ITIH1	inter-alpha-trypsin inhibitor heavy chain 1	-0.409152	2.51753	-0.53275	6.96894	0.598453	1.49257e-07	0.730026	2.89429e-06	0	1	-0.0559154	13.9432
3700	ITIH4	inter-alpha-trypsin inhibitor heavy chain family member 4	0.465733	-0.401194	0.787402	-0.821046	0.43773	0.418628	0.591449	0.531305	0	0	0.106225	-0.11019
3702	ITK	IL2 inducible T-cell kinase	-0.0888235	1.12026	-0.169259	1.85149	0.866822	0.0747829	0.919135	0.134818	0	0	-0.00325279	0.974912
3703	STT3A	STT3A, catalytic subunit of the oligosaccharyltransferase complex	0.29427	0.151087	1.56043	0.801659	0.130008	0.429572	0.250784	0.540985	0	0	0.176768	0.0403123
3704	ITPA	inosine triphosphatase	0.167983	-0.685681	0.883736	-3.85162	0.384442	0.000632969	0.541521	0.00256411	0	-1	0.044748	-1.77664
3705	ITPK1	inositol-tetrakisphosphate 1-kinase	-0.719022	-0.799818	-5.13914	-6.19252	1.9508e-05	1.14149e-06	0.000293749	1.49826e-05	-1	-1	-2.5396	-3.85865
3706	ITPKA	inositol-trisphosphate 3-kinase A	0.0246782	0.4857	0.0489463	1.22472	0.961313	0.230989	0.978852	0.334813	0	0	0.000229089	0.230804
3707	ITPKB	inositol-trisphosphate 3-kinase B	-1.33159	-1.35625	-4.51347	-4.66836	0.000106904	7.02035e-05	0.00108252	0.000415188	-1	-1	-3.94891	-4.58649
3708	ITPR1	inositol 1,4,5-trisphosphate receptor type 1	0.754243	0.0385029	3.02132	0.188741	0.00536336	0.851671	0.0224241	0.894854	1	0	1.24396	0.00185767
3709	ITPR2	inositol 1,4,5-trisphosphate receptor type 2	-0.0338572	0.220945	-0.189782	1.23297	0.850863	0.227947	0.908595	0.331597	0	0	-0.00140946	0.105919
3710	ITPR3	inositol 1,4,5-trisphosphate receptor type 3	0.175691	1.15885	0.502943	3.62788	0.618978	0.00114133	0.746291	0.0042007	0	1	0.0223288	2.75421
3712	IVD	isovaleryl-CoA dehydrogenase	-0.614682	0.125114	-2.11926	0.621564	0.0431655	0.539309	0.109317	0.643287	0	0	-0.590901	0.0239712
3714	JAG2	jagged 2	-1.0278	-1.96482	-2.23887	-4.77315	0.0333805	5.27993e-05	0.0899014	0.000328128	0	-1	-1.07532	-6.84536
3716	JAK1	Janus kinase 1	0.199417	-0.193794	1.50822	-1.47147	0.142815	0.152432	0.268357	0.241057	0	0	0.113925	-0.119741
3717	JAK2	Janus kinase 2	1.14317	0.99879	5.68063	4.96075	4.49752e-06	3.16926e-05	9.74561e-05	0.000214345	1	1	4.58548	3.66445
3718	JAK3	Janus kinase 3	-0.191214	0.806211	-0.825438	3.52494	0.416173	0.00149265	0.571904	0.00526332	0	1	-0.0464033	1.83715
3720	JARID2	jumonji and AT-rich interaction domain containing 2	-1.06203	-0.251886	-3.51239	-0.84543	0.00154209	0.405112	0.00854751	0.518261	-1	0	-2.19644	-0.0719013
3725	JUN	Jun proto-oncogene, AP-1 transcription factor subunit	1.35634	1.51283	3.79036	4.21776	0.000744425	0.00023778	0.0048881	0.00114643	1	1	3.13431	4.4487
3726	JUNB	JunB proto-oncogene, AP-1 transcription factor subunit	0.112221	-0.285296	0.485646	-1.25395	0.631036	0.220337	0.756571	0.32279	0	0	0.0135956	-0.140103
3727	JUND	JunD proto-oncogene, AP-1 transcription factor subunit	-0.324209	-0.31262	-1.16033	-1.13296	0.255813	0.266939	0.407943	0.374855	0	0	-0.126247	-0.133219
3728	JUP	junction plakoglobin	0.298661	-3.36907	0.177444	-2.24488	0.860451	0.0329468	0.914715	0.0686912	0	0	0.0115624	-3.91857
3730	ANOS1	anosmin 1	-1.0587	-5.71693	-0.725303	-4.9021	0.474347	3.71761e-05	0.626131	0.000244703	0	-1	-0.215271	-20.6459
3732	CD82	CD82 molecule	-0.0795048	0.107614	-0.398693	0.539915	0.693175	0.593569	0.801973	0.691084	0	0	-0.00761978	0.0172687
3735	KARS	lysyl-tRNA synthetase	1.00717	0.626431	9.21054	5.72537	6.30985e-10	3.98665e-06	1.30959e-07	4.02391e-05	1	1	6.93221	2.75338
3738	KCNA3	potassium voltage-gated channel subfamily A member 3	1.03322	0.148172	2.61137	0.233326	0.0143903	0.817223	0.0475608	0.868901	1	0	1.3667	0.00904291
3743	KCNA7	potassium voltage-gated channel subfamily A member 7	1.01748	1.92185	5.73787	9.58181	3.85465e-06	2.71854e-10	8.64886e-05	1.97324e-08	1	1	4.13406	14.8075
3748	KCNC3	potassium voltage-gated channel subfamily C member 3	1.02691	-0.900773	3.5856	-3.75388	0.00127464	0.000819693	0.00739024	0.00319671	1	-1	2.18869	-2.2477
3749	KCNC4	potassium voltage-gated channel subfamily C member 4	0.0585617	1.5501	0.287049	8.41888	0.77621	4.03722e-09	0.86085	1.68108e-07	0	1	0.00381076	10.501
3750	KCND1	potassium voltage-gated channel subfamily D member 1	0.489748	1.12729	1.46832	3.83701	0.153278	0.000657969	0.282306	0.00265164	0	1	0.269008	2.90445
3753	KCNE1	potassium voltage-gated channel subfamily E regulatory subunit 1	1.10357	0.966298	3.69251	2.97848	0.00096342	0.00596142	0.00596046	0.0166777	1	1	2.45514	1.71795
3758	KCNJ1	potassium voltage-gated channel subfamily J member 1	-1.17118	-6.57979	-1.0877	-7.95994	0.286099	1.22968e-08	0.441582	4.0231e-07	0	-1	-0.415757	-42.0806
3759	KCNJ2	potassium voltage-gated channel subfamily J member 2	1.05311	2.14857	2.62646	4.73359	0.0138916	5.87972e-05	0.0463027	0.000357466	1	1	1.40527	7.40563
3766	KCNJ10	potassium voltage-gated channel subfamily J member 10	0.0335782	-1.00129	0.0189696	-1.05595	0.985001	0.300109	0.99285	0.411176	0	0	0.000104647	-0.386468
3767	KCNJ11	potassium voltage-gated channel subfamily J member 11	0.0802546	-0.259753	0.142153	-0.575381	0.887987	0.569677	0.933455	0.6703	0	0	0.00240015	-0.0451271
3772	KCNJ15	potassium voltage-gated channel subfamily J member 15	-2.4997	-2.80236	-4.32536	-6.94019	0.000177884	1.60752e-07	0.00159221	3.08119e-06	-1	-1	-6.99416	-15.4446
3778	KCNMA1	potassium calcium-activated channel subfamily M alpha 1	0.191977	-0.866203	0.0494179	-0.387236	0.960941	0.701539	0.978623	0.78084	0	0	0.00180165	-0.093063
3779	KCNMB1	potassium calcium-activated channel subfamily M regulatory beta subunit 1	-0.816804	-2.57793	-2.69041	-7.81766	0.0119509	1.7465e-08	0.0414149	5.29651e-07	-1	-1	-1.12951	-16.1791
3782	KCNN3	potassium calcium-activated channel subfamily N member 3	1.31383	4.28057	3.7289	10.8959	0.000875481	1.59127e-11	0.00554027	2.27278e-09	1	1	2.96462	36.9989
3783	KCNN4	potassium calcium-activated channel subfamily N member 4	0.291503	0.491722	1.17064	1.99283	0.251715	0.0562125	0.402834	0.106835	0	0	0.115107	0.477603
3784	KCNQ1	potassium voltage-gated channel subfamily Q member 1	-2.20845	-2.71868	-2.7614	-7.4322	0.0100951	4.57707e-08	0.0363987	1.10944e-06	-1	-1	-3.17778	-16.1894
3786	KCNQ3	potassium voltage-gated channel subfamily Q member 3	1.35963	5.67585	1.53896	6.78721	0.135155	2.38933e-07	0.257829	4.19809e-06	0	1	0.800368	30.5188
3792	KEL	Kell blood group, metallo-endopeptidase	0.552726	-1.86557	0.711753	-4.12926	0.482567	0.000301662	0.633206	0.00139276	0	-1	0.109691	-5.32831
3795	KHK	ketohexokinase	-0.325432	-0.387643	-0.47523	-1.06665	0.638348	0.295334	0.76231	0.40631	0	0	-0.0383581	-0.151624
3796	KIF2A	kinesin family member 2A	0.0267932	0.756054	0.157199	4.55786	0.876228	9.47757e-05	0.925048	0.000536847	0	1	0.000906573	2.47241
3797	KIF3C	kinesin family member 3C	-1.08423	0.184764	-4.58932	0.842651	8.70173e-05	0.406638	0.000926163	0.519413	-1	0	-3.2888	0.0525629
3799	KIF5B	kinesin family member 5B	0.0621249	0.818674	0.568909	7.52784	0.574	3.5976e-08	0.709449	9.3152e-07	0	1	0.00926152	4.93727
3801	KIFC3	kinesin family member C3	-1.23966	-1.49996	-3.90642	-4.73356	0.000547246	5.88017e-05	0.00381979	0.000357466	-1	-1	-2.99745	-5.17
3805	KIR2DL4	killer cell immunoglobulin like receptor, two Ig domains and long cytoplasmic tail 4	0.240439	6.3835	0.216204	5.48214	0.830412	7.69004e-06	0.896486	6.77815e-05	0	1	0.0114104	26.6121
3812	KIR3DL2	killer cell immunoglobulin like receptor, three Ig domains and long cytoplasmic tail 2	-0.261077	1.11967	-0.21353	0.947199	0.832477	0.351725	0.897402	0.46552	0	0	-0.012274	0.371798
3820	KLRB1	killer cell lectin like receptor B1	-0.940554	-0.921084	-1.09199	-1.11389	0.28424	0.274894	0.439223	0.383794	0	0	-0.336074	-0.383081
3824	KLRD1	killer cell lectin like receptor D1	-0.359446	-0.0513142	-0.949702	-0.125748	0.350474	0.90084	0.507561	0.930487	0	0	-0.105861	-0.00160561
3831	KLC1	kinesin light chain 1	-0.254394	0.039782	-2.93145	0.457013	0.00669065	0.651224	0.0265448	0.738388	0	0	-0.400931	0.0052399
3832	KIF11	kinesin family member 11	-1.52349	-0.173335	-3.72792	-0.586115	0.00087774	0.562543	0.00554927	0.663905	-1	0	-3.43664	-0.0308351
3833	KIFC1	kinesin family member C1	-0.678011	-0.169202	-1.99631	-0.479837	0.0558115	0.635109	0.133082	0.725941	0	0	-0.593856	-0.0235358
3835	KIF22	kinesin family member 22	-1.37178	-0.728879	-7.18692	-4.76817	8.53108e-08	5.35194e-05	5.10443e-06	0.000331421	-1	-1	-7.25952	-2.53622
3836	KPNA1	karyopherin subunit alpha 1	0.100827	-0.104348	0.745885	-0.769791	0.462018	0.447937	0.615113	0.558785	0	0	0.021279	-0.0263745
3837	KPNB1	karyopherin subunit beta 1	-0.140557	0.294372	-1.2282	2.57528	0.229702	0.0156519	0.378552	0.0369346	0	0	-0.0592974	0.421708
3838	KPNA2	karyopherin subunit alpha 2	0.059169	0.468839	0.435093	3.34422	0.666865	0.00237864	0.783409	0.00771562	0	0	0.0062726	0.990482
3839	KPNA3	karyopherin subunit alpha 3	0.0300485	0.177563	0.257758	1.52213	0.798499	0.139308	0.876784	0.223752	0	0	0.00171599	0.115458
3840	KPNA4	karyopherin subunit alpha 4	0.35821	0.582595	2.24331	3.65246	0.0330594	0.0010702	0.0892899	0.00397301	0	0	0.375833	1.39874
3841	KPNA5	karyopherin subunit alpha 5	0.134475	0.990772	0.604439	4.47546	0.550469	0.000118509	0.690902	0.000644646	0	1	0.0215945	3.16123
3842	TNPO1	transportin 1	0.0519537	0.579452	0.318232	3.55237	0.752695	0.0013899	0.844386	0.00494034	0	0	0.00381648	1.33636
3843	IPO5	importin 5	0.182291	0.42081	0.586618	1.3666	0.562209	0.182737	0.69925	0.278456	0	0	0.0283221	0.233652
3845	KRAS	KRAS proto-oncogene, GTPase	-0.036674	0.0575195	-0.267997	0.418465	0.790687	0.678833	0.870942	0.762274	0	0	-0.00220083	0.00678092
3855	KRT7	keratin 7	0.303304	4.55973	0.724224	10.6902	0.474999	2.44585e-11	0.626825	3.06492e-09	0	1	0.0615263	38.8196
3856	KRT8	keratin 8	-0.177499	0.344618	-0.466394	1.03311	0.644579	0.310485	0.767267	0.422299	0	0	-0.0204219	0.129018
3858	KRT10	keratin 10	-0.0446474	-0.757228	-0.182628	-3.23771	0.856419	0.00311955	0.912182	0.00971786	0	-1	-0.00178226	-1.52387
3866	KRT15	keratin 15	-0.768516	-0.00865595	-1.15035	-0.0167927	0.259831	0.986722	0.4121	0.991125	0	0	-0.295877	-3.35135e-05
3872	KRT17	keratin 17	-1.93133	-1.12939	-3.48184	-1.3285	0.00166913	0.194851	0.00909768	0.292387	-1	0	-3.94197	-0.60314
3875	KRT18	keratin 18	0.455515	2.53828	0.760859	6.31684	0.453168	8.20818e-07	0.606218	1.13336e-05	0	1	0.0990156	12.5534
3895	KTN1	kinectin 1	0.28063	0.446571	2.1174	3.38541	0.0433358	0.0021403	0.109644	0.00705798	0	0	0.26941	0.960716
3897	L1CAM	L1 cell adhesion molecule	-0.71877	1.03008	-2.83055	3.69383	0.00855004	0.000960076	0.0320548	0.00364988	-1	1	-1.07392	2.51104
3898	LAD1	ladinin 1	-0.109084	-0.210968	-0.405361	-0.748907	0.688325	0.460223	0.798515	0.570203	0	0	-0.0106594	-0.0514698
3899	AFF3	AF4/FMR2 family member 3	1.19788	-0.606066	1.36587	-0.746725	0.182965	0.461519	0.322126	0.571648	0	0	0.589325	-0.147196
3902	LAG3	lymphocyte activating 3	-0.359645	1.70042	-0.519575	2.42855	0.607486	0.021908	0.737253	0.0489989	0	1	-0.0476111	2.22723
3903	LAIR1	leukocyte associated immunoglobulin like receptor 1	-1.18704	-1.62995	-4.46957	-6.18413	0.000120415	1.16724e-06	0.00118304	1.51707e-05	-1	-1	-3.47447	-7.85475
3904	LAIR2	leukocyte associated immunoglobulin like receptor 2	-0.327496	-0.764138	-0.811207	-1.48701	0.42416	0.148304	0.578584	0.235777	0	0	-0.0778242	-0.479495
3908	LAMA2	laminin subunit alpha 2	0.719387	0.25766	1.1757	0.411561	0.249717	0.683827	0.40058	0.766225	0	0	0.28582	0.0297967
3909	LAMA3	laminin subunit alpha 3	1.31843	4.45782	2.58092	7.85206	0.0154483	1.60407e-08	0.0500854	4.95508e-07	0	1	1.71434	28.1063
3911	LAMA5	laminin subunit alpha 5	1.49778	2.15706	2.66531	3.28253	0.0126803	0.00278409	0.0432987	0.00882604	1	1	2.04227	4.43111
3912	LAMB1	laminin subunit beta 1	1.12259	-0.382843	2.62254	-0.820317	0.0140195	0.419036	0.0465787	0.53162	1	0	1.49507	-0.105052
3913	LAMB2	laminin subunit beta 2	-0.442294	0.0295867	-1.74042	0.162828	0.0928817	0.871835	0.194967	0.909209	0	0	-0.314046	0.00122301
3914	LAMB3	laminin subunit beta 3	-0.0449552	0.336431	-0.121845	0.887034	0.903901	0.382695	0.943241	0.496662	0	0	-0.00114084	0.102255
3915	LAMC1	laminin subunit gamma 1	0.271288	0.0219055	0.413935	0.0383826	0.682108	0.969658	0.793801	0.979242	0	0	0.027207	0.000199562
3916	LAMP1	lysosomal associated membrane protein 1	-0.368398	-0.310683	-1.44027	-1.19664	0.160994	0.241586	0.292543	0.346468	0	0	-0.196655	-0.143019
3918	LAMC2	laminin subunit gamma 2	-0.71114	-2.21012	-0.906334	-1.99728	0.372573	0.0557004	0.530257	0.106044	0	0	-0.195929	-2.15379
3920	LAMP2	lysosomal associated membrane protein 2	-0.201419	-0.00508294	-2.17562	-0.0545809	0.0382738	0.956864	0.0999983	0.97005	0	0	-0.20142	-6.71248e-05
3921	RPSA	ribosomal protein SA	-0.110341	-0.53734	-0.648133	-3.27392	0.522234	0.00284569	0.668159	0.00899556	0	0	-0.0193229	-1.09938
3925	STMN1	stathmin 1	-1.11383	0.237695	-2.02194	0.597551	0.0529338	0.554992	0.127747	0.657285	0	0	-0.995369	0.0433191
3927	LASP1	LIM and SH3 protein 1	0.151244	0.00792076	1.33659	0.0698849	0.19223	0.944787	0.333544	0.960184	0	0	0.0721204	0.000139765
3930	LBR	lamin B receptor	-0.883416	-0.348466	-5.78382	-2.30974	3.40617e-06	0.0285742	7.88225e-05	0.0611785	-1	0	-3.62497	-0.422829
3931	LCAT	lecithin-cholesterol acyltransferase	-0.366083	-0.205028	-1.26693	-0.958277	0.215724	0.34621	0.361523	0.459871	0	0	-0.161759	-0.069169
3932	LCK	LCK proto-oncogene, Src family tyrosine kinase	-0.870806	-1.1543	-1.27862	-1.83832	0.211637	0.0767577	0.35616	0.137761	0	0	-0.390431	-0.993703
3936	LCP1	lymphocyte cytosolic protein 1	-0.355484	-0.13121	-2.23989	-0.828012	0.0333065	0.414739	0.0897748	0.527477	0	0	-0.372137	-0.0364496
3937	LCP2	lymphocyte cytosolic protein 2	-0.359454	0.223996	-1.67163	1.05661	0.105854	0.299813	0.215029	0.410855	0	0	-0.239936	0.0865321
3939	LDHA	lactate dehydrogenase A	2.57792	0.50168	10.2963	1.9941	5.65474e-11	0.0560658	2.42296e-08	0.106602	1	0	19.6325	0.487751
3945	LDHB	lactate dehydrogenase B	-0.28754	-0.159276	-0.998632	-0.72103	0.326614	0.476931	0.483759	0.586092	0	0	-0.0906819	-0.0369574
3949	LDLR	low density lipoprotein receptor	0.13306	-1.48849	0.431746	-4.72593	0.669267	6.0034e-05	0.785047	0.00036346	0	-1	0.0139852	-5.11974
3953	LEPR	leptin receptor	0.188566	0.416839	0.488871	1.1419	0.62878	0.263266	0.755076	0.370755	0	0	0.0230068	0.179621
3954	LETM1	leucine zipper and EF-hand containing transmembrane protein 1	-0.0694298	0.0262691	-0.317955	0.122793	0.752903	0.903157	0.844386	0.931851	0	0	-0.00510026	0.000805241
3955	LFNG	LFNG O-fucosylpeptide 3-beta-N-acetylglucosaminyltransferase	-0.525367	-1.19428	-2.45638	-5.60476	0.0205683	5.51959e-06	0.0621634	5.18484e-05	0	-1	-0.633837	-5.11781
3956	LGALS1	galectin 1	-0.323239	-0.406006	-1.23006	-1.5594	0.229015	0.13025	0.37771	0.212075	0	0	-0.136679	-0.273449
3957	LGALS2	galectin 2	-1.04739	-1.52931	-1.08685	-4.1239	0.286465	0.000306036	0.441942	0.00140855	0	-1	-0.37144	-4.36042
3958	LGALS3	galectin 3	0.164832	-0.0406199	1.06161	-0.259901	0.297579	0.796862	0.453868	0.854631	0	0	0.056549	-0.00277115
3959	LGALS3BP	galectin 3 binding protein	1.63778	2.52598	1.39296	3.1281	0.174706	0.00411153	0.311396	0.0122562	0	1	0.829844	4.82878
3964	LGALS8	galectin 8	0.926925	0.121656	6.07683	0.799792	1.55341e-06	0.430635	4.32576e-05	0.54214	1	0	4.04504	0.032347
3965	LGALS9	galectin 9	1.44767	-0.801663	3.7543	-2.20894	0.000818781	0.0356213	0.00526329	0.0732668	1	0	3.29888	-0.909962
3976	LIF	leukemia inhibitory factor	-0.265569	-1.0163	-0.318477	-1.58492	0.752511	0.124331	0.84432	0.204076	0	0	-0.0195175	-0.701457
3978	LIG1	DNA ligase 1	-1.10542	-0.36367	-3.31166	-1.3914	0.00258499	0.175173	0.0127313	0.269309	-1	0	-2.09491	-0.207201
3980	LIG3	DNA ligase 3	0.591597	0.596719	5.0189	5.09936	2.7055e-05	2.17366e-05	0.000377745	0.000158129	1	1	2.02492	2.26812
3981	LIG4	DNA ligase 4	-0.257213	0.219442	-1.78801	1.51195	0.0847153	0.141867	0.18226	0.22734	0	0	-0.19016	0.141172
3983	ABLIM1	actin binding LIM protein 1	0.350793	0.0562674	0.516081	0.077764	0.609891	0.938575	0.73916	0.955992	0	0	0.0460457	0.0010998
3984	LIMK1	LIM domain kinase 1	-0.88355	-0.392968	-5.10376	-2.50027	2.14781e-05	0.0186082	0.000315562	0.04266	-1	0	-3.09323	-0.538357
3985	LIMK2	LIM domain kinase 2	0.223443	1.69701	1.30152	10.1217	0.203798	8.24935e-11	0.347103	7.94029e-09	0	1	0.102681	13.7461
3987	LIMS1	LIM zinc finger domain containing 1	-0.42832	-0.725291	-3.00495	-5.05957	0.00558478	2.42212e-05	0.0230883	0.000172695	0	-1	-0.700992	-2.72907
3988	LIPA	lipase A, lysosomal acid type	2.12906	0.189337	3.11426	0.330614	0.00425641	0.743423	0.0188523	0.813201	1	0	3.67185	0.0170028
3992	FADS1	fatty acid desaturase 1	-0.810644	-1.86253	-2.33209	-5.23066	0.0271944	1.52116e-05	0.0770732	0.000117679	0	-1	-0.902326	-7.31844
3993	LLGL2	LLGL2, scribble cell polarity complex component	-0.366611	0.0865689	-1.68851	0.460718	0.102538	0.648597	0.209929	0.736489	0	0	-0.248536	0.0114992
3995	FADS3	fatty acid desaturase 3	-0.488448	0.325441	-1.96824	1.30501	0.0591197	0.202623	0.13895	0.302035	0	0	-0.418669	0.16921
3996	LLGL1	LLGL1, scribble cell polarity complex component	-0.300427	-0.0388882	-1.71409	-0.212469	0.0976793	0.833296	0.202222	0.880423	0	0	-0.208548	-0.00215086
3998	LMAN1	lectin, mannose binding 1	0.312772	0.718027	1.55003	3.76143	0.132482	0.000803518	0.254484	0.00314008	0	1	0.185892	1.79726
4000	LMNA	lamin A/C	-1.45593	0.121866	-3.22878	0.269404	0.00319089	0.789615	0.0150674	0.849542	-1	0	-2.65265	0.00862996
4001	LMNB1	lamin B1	-0.169229	1.04945	-0.708251	4.24649	0.484705	0.000220069	0.635132	0.0010743	0	1	-0.0333611	3.11568
4005	LMO2	LIM domain only 2	-0.3568	-2.84499	-1.28216	-8.78836	0.210411	1.68038e-09	0.354816	8.29756e-08	0	-1	-0.160559	-20.1455
4007	PRICKLE3	prickle planar cell polarity protein 3	0.662205	0.368032	3.0455	1.9557	0.00505154	0.0606524	0.0214925	0.113679	1	0	1.10437	0.34754
4008	LMO7	LIM domain 7	0.222642	-1.30715	0.465559	-2.94004	0.64517	0.00655138	0.767559	0.0179353	0	-1	0.025579	-2.28267
4012	LNPEP	leucyl and cystinyl aminopeptidase	0.0202578	1.16364	0.0990301	5.47131	0.921827	7.91877e-06	0.955152	6.93375e-05	0	1	0.000403689	4.83963
4013	VWA5A	von Willebrand factor A domain containing 5A	0.065702	1.06149	0.140975	3.39924	0.88891	0.00206556	0.934055	0.00686437	0	1	0.0019466	2.29643
4017	LOXL2	lysyl oxidase like 2	0.56618	0.732881	1.98354	2.80158	0.0572952	0.00916793	0.13572	0.0236783	0	1	0.491079	1.19141
4023	LPL	lipoprotein lipase	-0.864652	-4.24209	-1.11225	-6.16573	0.275587	1.22578e-06	0.430257	1.57924e-05	0	-1	-0.316698	-20.3686
4026	LPP	LIM domain containing preferred translocation partner in lipoma	-0.118705	0.625873	-0.719804	3.79097	0.477673	0.000743219	0.629021	0.00293727	0	1	-0.0238995	1.58474
4033	LRMP	lymphoid restricted membrane protein	0.531177	-1.89844	1.56124	-6.00454	0.129817	1.8843e-06	0.250527	2.21693e-05	0	-1	0.319314	-8.8358
4034	LRCH4	leucine rich repeats and calponin homology domain containing 4	-0.675914	-0.714424	-5.03838	-5.32931	2.56581e-05	1.1637e-05	0.000363344	9.55929e-05	-1	-1	-2.32493	-2.87168
4035	LRP1	LDL receptor related protein 1	-2.17573	-2.21839	-10.2122	-10.0583	6.77926e-11	9.47218e-11	2.72875e-08	8.79853e-09	-1	-1	-16.4573	-17.8705
4037	LRP3	LDL receptor related protein 3	-0.73064	-1.19385	-0.831738	-2.15916	0.412667	0.0396487	0.568381	0.0800021	0	0	-0.17927	-1.30953
4040	LRP6	LDL receptor related protein 6	-0.208431	2.53737	-0.409903	5.05067	0.685029	2.48144e-05	0.796084	0.000176168	0	1	-0.0206433	9.52547
4041	LRP5	LDL receptor related protein 5	1.06324	1.56251	2.50613	3.43669	0.0183597	0.0018757	0.0571199	0.00632839	0	1	1.32183	3.43551
4043	LRPAP1	LDL receptor related protein associated protein 1	-0.32786	-0.774944	-2.31676	-5.44729	0.0281343	8.4511e-06	0.0791587	7.29883e-05	0	-1	-0.361138	-3.20575
4046	LSP1	lymphocyte-specific protein 1	-0.0964012	-0.319378	-0.253335	-0.806127	0.80188	0.427034	0.879043	0.538753	0	0	-0.00539747	-0.0857882
4047	LSS	lanosterol synthase	-0.366486	0.345524	-1.45851	1.38089	0.155941	0.178348	0.285954	0.273304	0	0	-0.19926	0.194652
4048	LTA4H	leukotriene A4 hydrolase	-0.720663	-3.70035	-2.23506	-11.8274	0.0336585	2.41826e-12	0.0904584	5.35363e-10	0	-1	-0.752049	-34.3073
4049	LTA	lymphotoxin alpha	3.6753	2.37647	5.19377	2.60614	1.68158e-05	0.0145671	0.00026352	0.0348201	1	1	13.1546	3.46529
4050	LTB	lymphotoxin beta	0.249504	1.0495	0.48469	3.18743	0.631706	0.00354214	0.757169	0.0108062	0	1	0.0301418	2.06366
4051	CYP4F3	cytochrome P450 family 4 subfamily F member 3	-0.664484	-0.437587	-0.656459	-0.433405	0.516944	0.668076	0.663374	0.752484	0	0	-0.118439	-0.0540431
4053	LTBP2	latent transforming growth factor beta binding protein 2	-0.691258	-4.52978	-1.35481	-8.42456	0.186422	3.98264e-09	0.325865	1.66357e-07	0	-1	-0.336617	-30.7072
4054	LTBP3	latent transforming growth factor beta binding protein 3	0.413434	-0.305697	1.02853	-0.945927	0.312593	0.352362	0.469863	0.466131	0	0	0.135618	-0.101336
4055	LTBR	lymphotoxin beta receptor	-0.434804	-0.178139	-2.62213	-1.07508	0.014033	0.29161	0.0466039	0.402354	0	0	-0.578976	-0.0704349
4057	LTF	lactotransferrin	0.815479	-1.19113	0.86307	-1.29812	0.395508	0.204947	0.552844	0.304373	0	0	0.209902	-0.615334
4058	LTK	leukocyte receptor tyrosine kinase	-0.967903	1.65967	-1.60097	3.48762	0.120725	0.00164435	0.236867	0.00568502	0	1	-0.605419	3.72641
4061	LY6E	lymphocyte antigen 6 family member E	2.30933	1.41638	2.63245	1.69136	0.013698	0.101987	0.0458519	0.173812	1	0	3.09136	1.07634
4063	LY9	lymphocyte antigen 9	1.0592	-1.03274	1.97039	-1.89124	0.0588606	0.0690888	0.138527	0.126132	0	0	0.909285	-0.928614
4064	CD180	CD180 molecule	1.3848	-1.45421	2.47747	-2.37519	0.0196038	0.0247032	0.0599857	0.0541741	0	0	1.69216	-1.84133
4065	LY75	lymphocyte antigen 75	0.14424	-0.83212	0.573703	-3.69758	0.570796	0.000950668	0.706804	0.0036193	0	-1	0.0217372	-2.03152
4066	LYL1	LYL1, basic helix-loop-helix family member	-1.54527	-1.08886	-5.17998	-4.30106	1.74577e-05	0.000189948	0.0002709	0.000949238	-1	-1	-5.51227	-3.29122
4067	LYN	LYN proto-oncogene, Src family tyrosine kinase	-0.210859	0.193201	-1.1023	1.01366	0.279813	0.319516	0.434352	0.431884	0	0	-0.0763643	0.0704475
4069	LYZ	lysozyme	-1.00107	-2.05429	-2.784	-5.19557	0.00956322	1.67336e-05	0.0348691	0.000127239	-1	-1	-1.45912	-8.00223
4070	TACSTD2	tumor-associated calcium signal transducer 2	1.42278	-3.21913	0.544102	-1.57697	0.590723	0.126151	0.723453	0.206566	0	0	0.200027	-2.20491
4071	TM4SF1	transmembrane 4 L six family member 1	0.564494	4.87229	1.39415	5.87495	0.174351	2.66639e-06	0.311147	2.90308e-05	0	1	0.286218	22.1063
4074	M6PR	mannose-6-phosphate receptor, cation dependent	-0.0130341	-0.00486671	-0.0971347	-0.0361098	0.923319	0.971454	0.956217	0.980503	0	0	-0.000253428	-4.1615e-05
4076	CAPRIN1	cell cycle associated protein 1	0.218013	0.253971	1.77458	2.06381	0.086955	0.0485147	0.185904	0.0946425	0	0	0.159304	0.260044
4077	NBR1	NBR1, autophagy cargo receptor	0.358468	-0.0710055	1.8389	-0.361458	0.0766697	0.720498	0.169254	0.795807	0	0	0.276543	-0.00704318
4082	MARCKS	myristoylated alanine rich protein kinase C substrate	0.732071	0.884805	2.61822	3.24331	0.0141618	0.00307563	0.0469691	0.00960432	1	1	0.972327	1.78512
4084	MXD1	MAX dimerization protein 1	-1.44041	-0.0274997	-5.82799	-0.11135	3.02475e-06	0.912141	7.21323e-05	0.938132	-1	0	-5.96601	-0.000762733
4086	SMAD1	SMAD family member 1	0.774118	0.900831	2.31609	3.27908	0.0281757	0.00280866	0.0792417	0.00889118	0	1	0.85234	1.84764
4087	SMAD2	SMAD family member 2	-0.0151438	0.147745	-0.14593	1.42788	0.885033	0.1645	0.931529	0.256281	0	0	-0.000466485	0.087359
4088	SMAD3	SMAD family member 3	-0.962193	0.0390032	-1.27125	0.0474277	0.214209	0.962513	0.359486	0.973806	0	0	-0.427519	0.000449617
4089	SMAD4	SMAD family member 4	0.327272	0.319322	2.74355	2.67111	0.0105345	0.0125081	0.0376559	0.0307673	0	0	0.46609	0.482786
4090	SMAD5	SMAD family member 5	0.140304	0.665685	0.784576	4.00842	0.439358	0.000416959	0.592848	0.00181173	0	1	0.0318569	1.82525
4091	SMAD6	SMAD family member 6	-1.18209	-3.12643	-1.2112	-5.1715	0.236049	1.7865e-05	0.385738	0.000134296	0	-1	-0.489039	-12.1053
4092	SMAD7	SMAD family member 7	0.685753	-0.786368	2.21321	-2.63937	0.0352933	0.0134776	0.0937039	0.0327221	0	-1	0.705121	-1.16788
4094	MAF	MAF bZIP transcription factor	-0.521401	-1.51586	-1.02153	-3.96592	0.31584	0.000467048	0.473078	0.00198522	0	-1	-0.169491	-4.09613
4097	MAFG	MAF bZIP transcription factor G	0.165734	0.916755	1.04112	5.80165	0.306819	3.2467e-06	0.463755	3.40916e-05	0	1	0.0553074	4.09547
4116	MAGOH	mago homolog, exon junction complex core component	0.406012	0.315195	4.39397	3.55803	0.000147769	0.0013696	0.00138638	0.00488254	0	0	1.16043	0.728528
4117	MAK	male germ cell associated kinase	-0.930583	-1.2883	-2.99469	-3.96517	0.00572794	0.000467981	0.0234828	0.00198791	-1	-1	-1.51615	-3.48046
4121	MAN1A1	mannosidase alpha class 1A member 1	-0.122653	-1.09486	-0.560211	-5.23593	0.579837	1.49956e-05	0.713939	0.000116483	0	-1	-0.0179489	-4.3069
4122	MAN2A2	mannosidase alpha class 2A member 2	-0.846639	-0.768906	-4.99351	-4.89957	2.899e-05	3.74336e-05	0.000400186	0.000245425	-1	-1	-2.87666	-2.77581
4123	MAN2C1	mannosidase alpha class 2C member 1	0.134669	-0.280087	0.824353	-1.74777	0.416779	0.0915775	0.5723	0.159239	0	0	0.0326405	-0.223496
4124	MAN2A1	mannosidase alpha class 2A member 1	-0.488912	0.559754	-2.56208	3.16477	0.0161385	0.0037501	0.0517671	0.0113236	0	0	-0.628715	1.08929
4125	MAN2B1	mannosidase alpha class 2B member 1	-0.487857	-1.05685	-2.71421	-5.76027	0.0112959	3.62904e-06	0.0396645	3.73678e-05	0	-1	-0.68378	-4.6792
4126	MANBA	mannosidase beta	-0.705258	-0.344369	-3.63824	-1.84429	0.00111079	0.0758571	0.00664579	0.136477	-1	0	-1.53567	-0.297859
4128	MAOA	monoamine oxidase A	-0.165938	-1.16696	-0.378563	-2.41472	0.707897	0.0226033	0.812494	0.050342	0	0	-0.0149642	-1.51479
4130	MAP1A	microtubule associated protein 1A	-0.491414	1.58588	-1.1919	3.4131	0.243409	0.00199321	0.394004	0.00666562	0	1	-0.198776	3.45113
4134	MAP4	microtubule associated protein 4	-0.295209	0.0593329	-1.5864	0.319336	0.123996	0.751867	0.241571	0.819685	0	0	-0.18213	0.00512356
4140	MARK3	microtubule affinity regulating kinase 3	0.256218	0.293966	1.35576	1.55517	0.186122	0.131255	0.325581	0.21335	0	0	0.124866	0.197224
4141	MARS	methionyl-tRNA synthetase	0.141665	0.410838	0.553686	1.60543	0.584235	0.119738	0.717795	0.197796	0	0	0.0203996	0.28914
4142	MAS1	MAS1 proto-oncogene, G protein-coupled receptor	0.0234278	-0.101509	0.0393482	-0.106299	0.968895	0.916111	0.983706	0.94134	0	0	0.000167146	-0.00266497
4144	MAT2A	methionine adenosyltransferase 2A	0.698592	-0.0175474	4.45585	-0.11158	0.000124977	0.911961	0.00121795	0.938132	1	0	2.03595	-0.000486696
4145	MATK	megakaryocyte-associated tyrosine kinase	0.53604	-0.537181	1.52164	-1.74174	0.139431	0.0926464	0.263338	0.160656	0	0	0.310628	-0.426577
4149	MAX	MYC associated factor X	0.617835	-0.0991684	4.51534	-0.756848	0.000106363	0.455528	0.00108013	0.565759	1	0	1.83282	-0.0245311
4150	MAZ	MYC associated zinc finger protein	-0.143787	-0.735029	-0.992081	-5.25533	0.329742	1.42256e-05	0.487367	0.000111611	0	-1	-0.0448821	-2.90505
4152	MBD1	methyl-CpG binding domain protein 1	-0.0614328	0.204066	-0.653358	2.16691	0.518911	0.0389955	0.665317	0.0789359	0	0	-0.0108718	0.225029
4154	MBNL1	muscleblind like splicing regulator 1	-0.58246	-0.531674	-4.56792	-4.1353	9.22218e-05	0.000296806	0.000968401	0.00137368	0	0	-1.7555	-1.52171
4155	MBP	myelin basic protein	-1.26251	0.115802	-3.43557	0.323529	0.00188111	0.748724	0.00997874	0.817332	-1	0	-2.52618	0.0101444
4157	MC1R	melanocortin 1 receptor	0.410381	0.794009	1.15986	2.40639	0.256004	0.0230317	0.408057	0.0510735	0	0	0.159753	1.0257
4163	MCC	mutated in colorectal cancers	0.0189897	-0.202792	0.0549816	-0.5741	0.956548	0.570531	0.975325	0.671127	0	0	0.000206053	-0.0351226
4166	CHST6	carbohydrate sulfotransferase 6	0.0191498	0.140423	0.064064	0.441424	0.949379	0.662332	0.971	0.747854	0	0	0.000244749	0.017719
4168	MCF2	MCF.2 cell line derived transforming sequence	1.33454	0.292231	3.48286	0.736139	0.00166474	0.467832	0.0090812	0.577479	1	0	2.72493	0.0696866
4170	MCL1	BCL2 family apoptosis regulator	0.0309932	0.837779	0.135432	3.74462	0.89325	0.000839941	0.936213	0.00326036	0	1	0.000887191	2.08334
4171	MCM2	minichromosome maintenance complex component 2	-0.360468	0.284921	-1.4446	1.37419	0.159784	0.180396	0.291044	0.275774	0	0	-0.193226	0.159398
4172	MCM3	minichromosome maintenance complex component 3	-0.297807	-0.170895	-1.79425	-1.22079	0.0836919	0.232453	0.180378	0.336421	0	0	-0.221514	-0.0808533
4173	MCM4	minichromosome maintenance complex component 4	-1.45495	-0.406719	-7.21545	-2.41567	7.93212e-08	0.022555	4.85782e-06	0.0502429	-1	0	-7.73095	-0.528297
4174	MCM5	minichromosome maintenance complex component 5	-1.06014	-0.552568	-5.41353	-3.18712	9.2606e-06	0.00354494	0.000165112	0.0108098	-1	0	-4.00969	-1.08645
4175	MCM6	minichromosome maintenance complex component 6	-0.949747	-0.471799	-4.08825	-2.4508	0.000336743	0.0208308	0.00262498	0.0469054	-1	0	-2.45118	-0.626915
4176	MCM7	minichromosome maintenance complex component 7	0.0289628	-0.793963	0.154816	-4.21614	0.878089	0.000238821	0.926275	0.0011502	0	-1	0.000963311	-2.33364
4179	CD46	CD46 molecule	-0.351201	-0.568883	-2.17864	-3.50457	0.0380263	0.00157369	0.0994886	0.00549219	0	0	-0.351983	-1.28582
4189	DNAJB9	DnaJ heat shock protein family (Hsp40) member B9	0.480943	0.384198	1.81538	1.39589	0.0803026	0.173832	0.175322	0.267618	0	0	0.363671	0.219947
4190	MDH1	malate dehydrogenase 1	-0.331827	-0.133407	-2.61023	-1.0815	0.0144288	0.288795	0.0476049	0.399244	0	0	-0.438791	-0.0531978
4191	MDH2	malate dehydrogenase 2	0.146407	-0.240041	1.48574	-2.53359	0.148638	0.0172362	0.275941	0.0399701	0	0	0.0818685	-0.335641
4192	MDK	midkine (neurite growth-promoting factor 2)	1.2147	2.02432	3.40331	7.02551	0.00204406	1.2902e-07	0.010637	2.53142e-06	1	1	2.39682	11.3294
4193	MDM2	MDM2 proto-oncogene	0.558868	1.00297	2.65427	4.72571	0.0130142	6.00701e-05	0.0441778	0.000363513	0	1	0.757152	3.4497
4194	MDM4	MDM4, p53 regulator	0.0697761	0.123148	0.517842	0.918905	0.608678	0.366075	0.738161	0.48016	0	0	0.0091999	0.0392368
4199	ME1	malic enzyme 1	0.030168	0.836594	0.0490015	1.93033	0.96127	0.0638593	0.978852	0.118404	0	0	0.00028005	0.775218
4200	ME2	malic enzyme 2	0.790204	0.218947	3.66009	1.02527	0.00104899	0.314103	0.00636976	0.426303	1	0	1.73519	0.081072
4201	MEA1	male-enhanced antigen 1	0.486541	0.28986	4.21485	2.52759	0.000239648	0.0174761	0.00199702	0.0404416	0	0	1.31348	0.403824
4204	MECP2	methyl-CpG binding protein 2	0.178685	-0.0911559	0.816375	-0.417054	0.421249	0.679852	0.575723	0.763096	0	0	0.0428463	-0.0107036
4205	MEF2A	myocyte enhancer factor 2A	0.399124	-0.0331461	2.92564	-0.242849	0.00678636	0.809911	0.0268508	0.863407	0	0	0.627041	-0.0021142
4207	BORCS8-MEF2B	BORCS8-MEF2B readthrough	0.116258	-0.123224	0.349604	-0.380263	0.729279	0.70665	0.827727	0.785081	0	0	0.00954629	-0.0129491
4208	MEF2C	myocyte enhancer factor 2C	-0.155523	-1.69568	-0.49331	-5.94489	0.62568	2.21048e-06	0.752574	2.50741e-05	0	-1	-0.0191994	-7.80146
4209	MEF2D	myocyte enhancer factor 2D	-0.728597	-0.647987	-4.6668	-4.17485	7.05034e-05	0.000266885	0.000789626	0.00125926	-1	-1	-2.26053	-1.87909
4210	MEFV	MEFV, pyrin innate immunity regulator	0.143807	1.03437	0.690967	4.8222	0.495334	4.62045e-05	0.644546	0.000292254	0	1	0.0274306	3.65571
4214	MAP3K1	mitogen-activated protein kinase kinase kinase 1	-1.14766	-0.864566	-6.55403	-4.95061	4.39287e-07	3.25793e-05	1.71116e-05	0.000219225	-1	-1	-5.47055	-3.16354
4215	MAP3K3	mitogen-activated protein kinase kinase kinase 3	-1.33845	-0.754031	-6.63819	-4.01621	3.52376e-07	0.00040836	1.44463e-05	0.00178019	-1	-1	-6.47843	-2.07323
4216	MAP3K4	mitogen-activated protein kinase kinase kinase 4	0.209441	1.57373	0.850245	6.31427	0.402476	8.26419e-07	0.559683	1.13991e-05	0	1	0.0527912	7.77913
4217	MAP3K5	mitogen-activated protein kinase kinase kinase 5	0.015329	0.18882	0.0957913	1.17378	0.924376	0.250473	0.956939	0.356587	0	0	0.000293027	0.0845602
4218	RAB8A	RAB8A, member RAS oncogene family	0.0546999	-0.0518606	0.395279	-0.374217	0.695664	0.711091	0.803662	0.788334	0	0	0.00519248	-0.00535667
4221	MEN1	menin 1	0.166344	0.0474151	1.23073	0.374001	0.22877	0.71125	0.377485	0.788411	0	0	0.0703802	0.00489547
4224	MEP1A	meprin A subunit alpha	1.91173	2.02806	3.38228	4.75516	0.00215758	5.54475e-05	0.0110953	0.000341135	1	1	3.73717	7.03144
4232	MEST	mesoderm specific transcript	0.5704	1.59287	0.633392	1.98073	0.531671	0.0576267	0.67529	0.109226	0	0	0.0972586	1.53182
4233	MET	MET proto-oncogene, receptor tyrosine kinase	-0.963871	1.00551	-2.99392	3.12243	0.00573883	0.00417023	0.0235058	0.0123922	-1	1	-1.56998	1.91736
4234	METTL1	methyltransferase like 1	0.737921	0.950797	2.21902	3.31715	0.0348519	0.00254897	0.0929035	0.00818419	0	1	0.761511	1.98434
4236	MFAP1	microfibrillar associated protein 1	0.667649	0.200214	6.13306	1.85285	1.33717e-06	0.0745819	3.86749e-05	0.134547	1	0	2.94605	0.174412
4238	MFAP3	microfibrillar associated protein 3	0.015864	0.478157	0.116062	3.41806	0.90844	0.00196794	0.945675	0.0065944	0	0	0.000384832	1.04278
4239	MFAP4	microfibrillar associated protein 4	-0.58073	1.67092	-0.906375	2.25196	0.372552	0.0324412	0.530257	0.067893	0	0	-0.159999	1.95192
4240	MFGE8	milk fat globule-EGF factor 8 protein	-1.0007	-1.73239	-2.76295	-5.6617	0.0100575	4.73315e-06	0.0363126	4.61265e-05	-1	-1	-1.44095	-7.51175
4241	MELTF	melanotransferrin	-0.428889	-0.728818	-0.793748	-1.34451	0.434087	0.189687	0.588065	0.286417	0	0	-0.0988911	-0.395749
4242	MFNG	MFNG O-fucosylpeptide 3-beta-N-acetylglucosaminyltransferase	-0.0541584	-0.829402	-0.199608	-4.28674	0.843245	0.000197434	0.904313	0.000978894	0	-1	-0.00236571	-2.49589
4245	MGAT1	mannosyl (alpha-1,3-)-glycoprotein beta-1,2-N-acetylglucosaminyltransferase	0.145665	-0.3773	0.988748	-2.54546	0.331342	0.0167705	0.488481	0.0391018	0	0	0.0453239	-0.531164
4247	MGAT2	mannosyl (alpha-1,6-)-glycoprotein beta-1,2-N-acetylglucosaminyltransferase	0.299116	0.224436	1.72677	1.29604	0.0953431	0.205652	0.198689	0.305181	0	0	0.209928	0.115684
4249	MGAT5	mannosyl (alpha-1,6-)-glycoprotein beta-1,6-N-acetyl-glucosaminyltransferase	1.04853	0.941134	6.10288	5.48111	1.44913e-06	7.7115e-06	4.11299e-05	6.79256e-05	1	1	4.59868	3.92262
4253	MIA2	melanoma inhibitory activity 2	-0.320254	-0.226183	-2.27383	-1.67103	0.0309255	0.105974	0.0848024	0.179	0	0	-0.343181	-0.168992
4254	KITLG	KIT ligand	0.525836	2.12874	0.669918	2.59391	0.508454	0.0149885	0.655836	0.0356159	0	1	0.0963356	3.08318
4255	MGMT	O-6-methylguanine-DNA methyltransferase	-2.24182	-1.38311	-3.98031	-3.8276	0.000449458	0.000674575	0.00326774	0.00270625	-1	-1	-5.57261	-3.55131
4257	MGST1	microsomal glutathione S-transferase 1	0.887325	1.9332	3.14866	6.84687	0.00390492	2.04653e-07	0.0176006	3.72895e-06	1	1	1.55679	10.4942
4258	MGST2	microsomal glutathione S-transferase 2	0.477976	-0.812044	0.751502	-2.54441	0.458686	0.0168113	0.611532	0.0391901	0	-1	0.102087	-1.1424
4259	MGST3	microsomal glutathione S-transferase 3	-1.21094	-1.43139	-4.03252	-5.16059	0.000390937	1.84025e-05	0.00294377	0.000137481	-1	-1	-3.065	-5.52768
4261	CIITA	class II major histocompatibility complex transactivator	0.850034	0.757891	3.90785	3.87101	0.00054516	0.000601221	0.00380924	0.0024537	1	1	2.05637	1.97823
4267	CD99	CD99 molecule	0.183151	-0.787608	0.899424	-3.86732	0.376177	0.000607141	0.533727	0.0024761	0	-1	0.0499416	-2.05269
4277	MICB	MHC class I polypeptide-related sequence B	0.664836	0.891722	3.38591	4.55179	0.00213753	9.63504e-05	0.011022	0.000544142	1	1	1.30157	2.91084
4282	MIF	macrophage migration inhibitory factor (glycosylation-inhibiting factor)	1.90053	1.16543	8.15941	5.05476	7.55242e-09	2.45398e-05	8.22285e-07	0.000174685	1	1	11.5647	4.37937
4283	CXCL9	C-X-C motif chemokine ligand 9	1.68801	5.69196	3.62319	7.69852	0.00115541	2.34757e-08	0.0068515	6.61422e-07	1	1	3.65322	35.1736
4285	MIPEP	mitochondrial intermediate peptidase	-0.516275	-0.00313009	-2.2797	-0.0166623	0.0305296	0.986825	0.0839674	0.991153	0	0	-0.555455	-1.20796e-05
4286	MITF	melanogenesis associated transcription factor	-0.170135	0.188942	-0.498252	0.660177	0.622238	0.514591	0.749269	0.620443	0	0	-0.0213284	0.0391674
4287	ATXN3	ataxin 3	0.341287	0.306987	3.24077	2.93477	0.0030955	0.00663652	0.0147058	0.0181049	0	0	0.625412	0.534833
4288	MKI67	marker of proliferation Ki-67	0.139611	2.23216	0.229809	4.29469	0.819928	0.000193239	0.889233	0.000961347	0	1	0.007118	6.73471
4289	MKLN1	muskelin 1	0.073718	0.629442	0.733678	6.25774	0.469308	9.5996e-07	0.622078	1.29322e-05	0	1	0.0151974	3.07692
4291	MLF1	myeloid leukemia factor 1	0.258004	-0.0236813	0.323677	-0.0249128	0.748613	0.980303	0.841475	0.986691	0	0	0.0193397	-0.000137794
4292	MLH1	mutL homolog 1	0.344934	0.418502	3.32373	4.06114	0.00250653	0.000362115	0.0124047	0.00162225	0	0	0.657587	1.16757
4293	MAP3K9	mitogen-activated protein kinase kinase kinase 9	-0.705371	1.60168	-1.64484	3.21953	0.111302	0.00326645	0.223091	0.0100973	0	1	-0.459562	3.19662
4294	MAP3K10	mitogen-activated protein kinase kinase kinase 10	-0.0800802	0.515722	-0.303722	2.04043	0.763609	0.0509404	0.851781	0.0984779	0	0	-0.00557933	0.519158
4296	MAP3K11	mitogen-activated protein kinase kinase kinase 11	-0.224682	-0.526264	-1.48862	-3.49368	0.14788	0.00161876	0.275111	0.00561555	0	0	-0.125933	-1.18441
4297	KMT2A	lysine methyltransferase 2A	0.43378	1.07298	2.45203	6.03853	0.0207726	1.72065e-06	0.0626953	2.06649e-05	0	1	0.521736	5.02664
4298	MLLT1	MLLT1, super elongation complex subunit	-0.277383	-0.417283	-2.10783	-3.1667	0.0442228	0.00373188	0.111358	0.0112763	0	0	-0.264423	-0.812799
4299	AFF1	AF4/FMR2 family member 1	0.251782	0.468373	1.63415	3.03947	0.113538	0.00512756	0.226344	0.0147009	0	0	0.162458	0.858366
4300	MLLT3	MLLT3, super elongation complex subunit	0.952653	1.53002	2.42077	4.59652	0.0222967	8.53325e-05	0.0662121	0.000490256	0	1	1.12324	5.06372
4301	AFDN	afadin, adherens junction formation factor	-0.375809	0.464236	-0.759327	0.861068	0.454068	0.39659	0.607002	0.51011	0	0	-0.0814792	0.135713
4302	MLLT6	MLLT6, PHD finger domain containing	0.341201	0.568074	1.76935	2.95579	0.0878414	0.00630318	0.187289	0.0174029	0	0	0.248219	0.999457
4303	FOXO4	forkhead box O4	-0.56161	-0.178003	-2.97868	-1.02869	0.00595848	0.312521	0.0241816	0.42459	0	0	-0.907851	-0.0662225
4306	NR3C2	nuclear receptor subfamily 3 group C member 2	0.136464	-0.299109	0.236855	-0.546149	0.814511	0.589334	0.88609	0.687879	0	0	0.00716743	-0.0486016
4311	MME	membrane metalloendopeptidase	1.55029	2.20749	2.025	4.01755	0.0525991	0.000406909	0.127078	0.0017762	0	1	1.38895	6.07171
4312	MMP1	matrix metallopeptidase 1	0.809377	3.97556	0.5741	1.97714	0.570532	0.0580521	0.706542	0.109844	0	0	0.122104	3.81345
4313	MMP2	matrix metallopeptidase 2	-1.2246	-5.26021	-1.45489	-5.71805	0.156935	4.06609e-06	0.287011	4.07622e-05	0	-1	-0.663856	-23.091
4314	MMP3	matrix metallopeptidase 3	1.95088	1.6195	3.05982	2.45904	0.00487509	0.0204444	0.0209097	0.0461999	1	1	3.2768	2.16261
4316	MMP7	matrix metallopeptidase 7	-0.890135	-4.09188	-2.03879	-5.94408	0.0511138	2.21524e-06	0.124402	2.51067e-05	0	-1	-0.805725	-18.8235
4317	MMP8	matrix metallopeptidase 8	1.89594	2.89903	3.55911	2.51545	0.00136574	0.0179709	0.00779593	0.0414135	1	1	3.9969	4.00894
4318	MMP9	matrix metallopeptidase 9	-1.45013	1.557	-3.87424	3.85652	0.000596102	0.000624801	0.0041026	0.00253722	-1	1	-3.46137	4.04142
4319	MMP10	matrix metallopeptidase 10	1.92707	3.92485	4.53728	3.66729	0.000100218	0.00102938	0.00103193	0.00384729	1	1	5.7549	9.47791
4321	MMP12	matrix metallopeptidase 12	-0.829396	7.79456	-1.05463	8.44826	0.300703	3.76291e-09	0.457182	1.58811e-07	0	1	-0.281921	52.9961
4323	MMP14	matrix metallopeptidase 14	-0.0399707	0.444734	-0.18816	2.11027	0.852122	0.0439951	0.909305	0.0870417	0	0	-0.00165041	0.47154
4326	MMP17	matrix metallopeptidase 17	-0.614511	0.12631	-1.11736	0.303961	0.273433	0.763428	0.427951	0.829634	0	0	-0.226513	0.0102455
4327	MMP19	matrix metallopeptidase 19	-0.300285	0.0409885	-0.730163	0.100064	0.471419	0.921014	0.623877	0.944333	0	0	-0.0615286	0.00101959
4329	ALDH6A1	aldehyde dehydrogenase 6 family member A1	-1.4233	0.08041	-5.59033	0.407696	5.73895e-06	0.68663	0.000116028	0.768819	-1	0	-5.6013	0.00918087
4330	MN1	MN1 proto-oncogene, transcriptional regulator	-1.41349	-0.162088	-3.94199	-0.406744	0.000497811	0.687321	0.00353984	0.769455	-1	0	-3.46448	-0.0184483
4331	MNAT1	MNAT1, CDK activating kinase assembly factor	-0.272646	1.16366	-1.22083	4.6338	0.232438	7.7117e-05	0.381404	0.000449274	0	1	-0.114134	3.89532
4332	MNDA	myeloid cell nuclear differentiation antigen	0.344798	-4.27934	0.591322	-7.9292	0.559098	1.32621e-08	0.696996	4.27204e-07	0	-1	0.0540538	-27.2567
4335	MNT	MAX network transcriptional repressor	-0.890025	-0.65581	-5.1215	-4.09745	2.04665e-05	0.000328539	0.000302735	0.00149548	-1	-1	-3.13194	-1.85281
4338	MOCS2	molybdenum cofactor synthesis 2	0.269508	0.453297	1.42286	2.62862	0.165939	0.0138214	0.299643	0.0333496	0	0	0.14106	0.669479
4343	MOV10	Mov10 RISC complex RNA helicase	1.80391	0.773748	6.53509	3.00066	4.6168e-07	0.00564424	1.7724e-05	0.015938	1	1	8.57119	1.39086
4345	CD200	CD200 molecule	2.31917	-0.742021	3.95761	-0.807677	0.000477507	0.426156	0.00342665	0.538082	1	0	5.71705	-0.199716
4350	MPG	N-methylpurine DNA glycosylase	-0.163619	-0.472797	-1.00276	-3.29319	0.324655	0.00270957	0.481939	0.00862372	0	0	-0.0518685	-0.975997
4351	MPI	mannose phosphate isomerase	1.84793	0.500455	6.96972	2.24879	1.48959e-07	0.0326666	7.66906e-06	0.0682464	1	0	9.45262	0.58349
4353	MPO	myeloperoxidase	-0.877989	-2.14544	-1.31364	-6.24004	0.199741	1.00613e-06	0.342344	1.3445e-05	0	-1	-0.408737	-10.4514
4354	MPP1	membrane palmitoylated protein 1	-1.48343	-1.30077	-5.49091	-5.2675	7.50944e-06	1.3763e-05	0.000143316	0.000108948	-1	-1	-5.70187	-5.15467
4356	MPP3	membrane palmitoylated protein 3	-0.264601	0.360061	-0.604327	0.88537	0.550543	0.383576	0.690902	0.497368	0	0	-0.0424904	0.109215
4357	MPST	mercaptopyruvate sulfurtransferase	-2.24914	-1.06069	-6.48826	-4.52964	5.22144e-07	0.000102317	1.91592e-05	0.000571283	-1	-1	-10.6106	-3.43997
4358	MPV17	MPV17, mitochondrial inner membrane protein	-0.499499	-0.770695	-1.99344	-3.72687	0.0561414	0.000880175	0.133619	0.00338782	0	-1	-0.436628	-1.90368
4359	MPZ	myelin protein zero	0.0623851	-0.253672	0.256785	-1.07541	0.799242	0.291464	0.877396	0.402194	0	0	0.00354373	-0.100343
4360	MRC1	mannose receptor C-type 1	0.38842	-0.405417	0.666941	-0.723252	0.510326	0.475586	0.65742	0.585035	0	0	0.0707536	-0.0943882
4361	MRE11	MRE11 homolog, double strand break repair nuclease	-0.842932	0.207638	-5.44417	1.55032	8.52273e-06	0.132412	0.000155079	0.214911	-1	0	-3.2111	0.138648
4363	ABCC1	ATP binding cassette subfamily C member 1	0.674627	0.310529	2.88807	1.32607	0.00743754	0.195642	0.0287858	0.293375	1	0	1.03948	0.16538
4430	MYO1B	myosin IB	2.63895	4.36885	10.555	16.6734	3.25451e-11	5.61703e-16	1.6011e-08	2.85713e-12	1	1	20.5722	50.4343
4436	MSH2	mutS homolog 2	-1.02638	-0.274939	-2.85587	-0.814064	0.00804219	0.422549	0.0304861	0.534748	-1	0	-1.55589	-0.0747424
4437	MSH3	mutS homolog 3	-0.315902	0.359374	-1.49493	1.95662	0.146236	0.0605381	0.273161	0.113529	0	0	-0.178037	0.339569
4439	MSH5	mutS homolog 5	-1.03568	-0.457045	-1.46452	-0.849308	0.154305	0.402988	0.283804	0.51619	0	0	-0.566498	-0.131259
4478	MSN	moesin	0.247046	-0.774674	2.54044	-8.09652	0.0169661	8.80217e-09	0.0538368	3.12618e-07	0	-1	0.313482	-5.03924
4481	MSR1	macrophage scavenger receptor 1	0.145575	-0.795382	0.180774	-0.828513	0.857861	0.414459	0.913155	0.527173	0	0	0.00574375	-0.221154
4482	MSRA	methionine sulfoxide reductase A	-0.25369	-0.905783	-1.285	-5.03443	0.209431	2.59356e-05	0.353756	0.000181796	0	-1	-0.114489	-3.38801
4485	MST1	macrophage stimulating 1	-0.379598	0.998282	-1.07627	3.8104	0.291089	0.000706002	0.446896	0.00281082	0	1	-0.132781	2.54678
4493	MT1E	metallothionein 1E	1.39229	5.61979	3.55587	9.19249	0.00137731	6.57659e-10	0.0078485	4.08209e-08	1	1	2.93107	41.5253
4494	MT1F	metallothionein 1F	0.174326	4.2497	0.516439	9.9026	0.609645	1.33246e-10	0.738995	1.17994e-08	0	1	0.0228991	33.6922
4495	MT1G	metallothionein 1G	0.370142	6.20123	0.687771	6.57945	0.497314	4.10953e-07	0.646109	6.45998e-06	0	1	0.0702138	32.183
4496	MT1H	metallothionein 1H	0.501565	7.58264	0.697801	6.14249	0.491116	1.30401e-06	0.640632	1.65437e-05	0	1	0.0969984	36.2554
4499	MT1M	metallothionein 1M	-0.0466355	6.04544	-0.106351	6.47356	0.91607	5.4273e-07	0.951455	8.06385e-06	0	1	-0.00100787	30.7922
4500	MT1L	metallothionein 1L, pseudogene	2.17849	5.60539	1.68285	2.54722	0.10364	0.0167026	0.21163	0.0389746	0	1	1.46923	7.89923
4501	MT1X	metallothionein 1X	1.28662	4.43953	3.59522	8.87165	0.00124304	1.38252e-09	0.00724182	7.28729e-08	1	1	2.75356	31.6869
4502	MT2A	metallothionein 2A	1.73269	4.79771	3.07763	8.2604	0.00466374	5.91241e-09	0.0202777	2.28964e-07	1	1	2.93341	31.8579
4507	MTAP	methylthioadenosine phosphorylase	-0.123124	0.374227	-0.377166	2.00824	0.708923	0.0544558	0.81311	0.104167	0	0	-0.0110628	0.367592
4515	MTCP1	mature T-cell proliferation 1	-0.460126	-0.200928	-1.46277	-0.757567	0.15478	0.455105	0.284441	0.565443	0	0	-0.251232	-0.0497519
4520	MTF1	metal regulatory transcription factor 1	0.558249	1.73568	3.73462	11.788	0.000862379	2.61369e-12	0.00548379	5.54564e-10	0	1	1.26216	16.0655
4521	NUDT1	nudix hydrolase 1	-1.27385	-1.79962	-4.68094	-8.84838	6.7844e-05	1.45984e-09	0.000768262	7.45809e-08	-1	-1	-3.9674	-12.8266
4522	MTHFD1	methylenetetrahydrofolate dehydrogenase, cyclohydrolase and formyltetrahydrofolate synthetase 1	-0.371053	0.339763	-1.07013	1.48282	0.293794	0.149407	0.449956	0.237247	0	0	-0.128692	0.212283
4524	MTHFR	methylenetetrahydrofolate reductase	-0.430533	-0.540759	-2.46715	-3.09496	0.0200703	0.00446663	0.0610335	0.0131233	0	0	-0.522853	-1.01769
4528	MTIF2	mitochondrial translational initiation factor 2	-0.0319526	0.338456	-0.259576	3.12453	0.79711	0.00414846	0.875766	0.0123413	0	0	-0.00184085	0.645989
4534	MTM1	myotubularin 1	-0.321963	0.100916	-2.3073	0.750243	0.028729	0.459431	0.0803047	0.569527	0	0	-0.352633	0.0246724
4542	MYO1F	myosin IF	-1.05189	-0.835407	-6.39042	-5.02044	6.75726e-07	2.69413e-05	2.28971e-05	0.00018746	-1	-1	-4.88101	-3.11364
4548	MTR	5-methyltetrahydrofolate-homocysteine methyltransferase	0.359258	0.536782	2.82225	4.41336	0.00872284	0.000140214	0.0325275	0.00074113	0	0	0.534485	1.68018
4552	MTRR	5-methyltetrahydrofolate-homocysteine methyltransferase reductase	0.611148	0.462291	3.71951	2.91244	0.000897374	0.00700883	0.00563851	0.0189455	1	0	1.37437	0.796293
4580	MTX1	metaxin 1	-0.563824	-0.631911	-3.02864	-3.91012	0.00526709	0.000541878	0.0221541	0.00224579	0	-1	-0.932873	-1.6737
4582	MUC1	mucin 1, cell surface associated	-0.372587	1.95841	-0.595049	3.73151	0.556639	0.000869483	0.695106	0.00335737	0	1	-0.0588498	4.84512
4585	MUC4	mucin 4, cell surface associated	1.06061	1.45662	1.24237	0.970016	0.22451	0.34043	0.372678	0.453644	0	0	0.454646	0.500036
4591	TRIM37	tripartite motif containing 37	-0.590359	-0.0692652	-4.58969	-0.531096	8.69306e-05	0.599584	0.000926067	0.696161	-1	0	-1.79077	-0.0108948
4594	MUT	methylmalonyl-CoA mutase	-0.673779	-0.062687	-5.94856	-0.580722	2.18884e-06	0.566121	5.56981e-05	0.666885	-1	0	-2.86637	-0.0110297
4595	MUTYH	mutY DNA glycosylase	0.321011	0.683963	2.07413	5.04048	0.0474764	2.55123e-05	0.117655	0.000179873	0	1	0.298345	2.56146
4597	MVD	mevalonate diphosphate decarboxylase	-0.707084	-1.4283	-2.95563	-5.43383	0.00630576	8.76504e-06	0.0253279	7.54054e-05	-1	-1	-1.12879	-5.88831
4598	MVK	mevalonate kinase	-1.4959	-2.45494	-5.19858	-6.77341	1.65973e-05	2.47662e-07	0.00026121	4.32854e-06	-1	-1	-5.35983	-13.1675
4599	MX1	MX dynamin like GTPase 1	2.55415	0.326945	3.90408	0.503337	0.00055065	0.618705	0.00384154	0.71271	1	0	6.16954	0.0480893
4600	MX2	MX dynamin like GTPase 2	1.24195	-1.18818	2.70974	-2.35074	0.0114162	0.0260893	0.0400108	0.056662	1	0	1.73603	-1.48132
4601	MXI1	MAX interactor 1, dimerization protein	1.38298	0.986586	4.00429	3.7267	0.000421585	0.000880561	0.00310934	0.00338832	1	1	3.4676	2.43688
4602	MYB	MYB proto-oncogene, transcription factor	-2.57	-0.392896	-2.6208	-0.534635	0.0140769	0.597167	0.0467224	0.694464	-1	0	-3.41932	-0.0622153
4603	MYBL1	MYB proto-oncogene like 1	-0.166871	0.840084	-0.303304	1.24095	0.763924	0.225027	0.85194	0.328337	0	0	-0.0116127	0.406331
4607	MYBPC3	myosin binding protein C, cardiac	0.0640508	-0.717516	0.179102	-2.03865	0.859161	0.0511294	0.913768	0.0986423	0	0	0.00250851	-0.721776
4608	MYBPH	myosin binding protein H	-0.836392	-2.9431	-0.707018	-4.18001	0.485459	0.000263205	0.635807	0.00124374	0	-1	-0.164497	-8.5505
4609	MYC	v-myc avian myelocytomatosis viral oncogene homolog	0.411167	-2.29359	0.812596	-6.06404	0.423376	1.60736e-06	0.577881	1.96484e-05	0	-1	0.0979241	-10.7952
4610	MYCL	v-myc avian myelocytomatosis viral oncogene lung carcinoma derived homolog	-0.852831	-1.54255	-2.21456	-8.20462	0.0351907	6.76736e-09	0.0935626	2.56831e-07	0	-1	-0.877476	-10.166
4615	MYD88	myeloid differentiation primary response 88	-0.187259	-0.87008	-1.13871	-5.29073	0.264575	1.29217e-05	0.417282	0.000103397	0	-1	-0.0710778	-3.4677
4616	GADD45B	growth arrest and DNA damage inducible beta	-0.152318	-0.166823	-0.414197	-0.424839	0.681918	0.674235	0.793719	0.758158	0	0	-0.0152826	-0.0200589
4621	MYH3	myosin heavy chain 3	1.08354	0.707046	4.78535	3.55435	5.10755e-05	0.00138277	0.00061676	0.00491893	1	1	3.47804	1.63195
4627	MYH9	myosin heavy chain 9	-0.228158	-0.202758	-1.91819	-1.71162	0.0654454	0.09814	0.15023	0.168206	0	0	-0.18783	-0.156967
4628	MYH10	myosin heavy chain 10	0.255943	1.41736	0.816897	4.27838	0.420955	0.000201937	0.575499	0.000996778	0	1	0.061415	4.25408
4629	MYH11	myosin heavy chain 11	0.676219	2.04668	1.69403	5.66296	0.101472	4.71705e-06	0.208259	4.60034e-05	0	1	0.460772	8.87687
4636	MYL5	myosin light chain 5	-0.780839	0.115969	-3.6381	0.560563	0.00111122	0.5796	0.00664579	0.679089	-1	0	-1.70024	0.0194913
4637	MYL6	myosin light chain 6	-0.623115	-0.858804	-5.26083	-7.33382	1.40146e-05	5.87035e-08	0.000228132	1.35802e-06	-1	-1	-2.26927	-5.03869
4638	MYLK	myosin light chain kinase	0.174185	-0.46579	0.288302	-0.738091	0.775261	0.466665	0.860278	0.576356	0	0	0.011385	-0.111468
4640	MYO1A	myosin IA	2.66486	0.553019	5.72553	2.07918	3.98491e-06	0.046976	8.85144e-05	0.0921157	1	0	10.8006	0.572743
4641	MYO1C	myosin IC	-0.0285961	-0.208295	-0.150061	-1.09406	0.881803	0.283348	0.929013	0.393036	0	0	-0.000914454	-0.0844775
4642	MYO1D	myosin ID	0.849751	0.319027	2.16285	0.792123	0.0393366	0.435018	0.102069	0.546083	0	0	0.842193	0.0838216
4643	MYO1E	myosin IE	0.689184	0.601688	2.42805	2.11701	0.0219332	0.0433721	0.06544	0.0860509	0	0	0.816101	0.640945
4644	MYO5A	myosin VA	-1.04485	-0.478567	-7.66084	-3.52417	2.57876e-08	0.00149566	2.03891e-06	0.00526831	-1	0	-5.94583	-1.09033
4647	MYO7A	myosin VIIA	-2.32545	-2.13799	-4.50479	-4.30117	0.000109449	0.000189889	0.00110221	0.000949238	-1	-1	-6.87805	-6.46233
4648	MYO7B	myosin VIIB	0.0822028	1.72356	0.145499	2.34928	0.88537	0.0261743	0.931736	0.0568093	0	0	0.00252422	2.14684
4649	MYO9A	myosin IXA	-0.331619	1.49724	-1.90564	7.7764	0.0671207	1.93448e-08	0.153074	5.6975e-07	0	1	-0.270302	9.34921
4650	MYO9B	myosin IXB	-0.287345	-0.816416	-2.06322	-5.83843	0.0485738	2.94113e-06	0.119548	3.14297e-05	0	-1	-0.265063	-3.67604
4651	MYO10	myosin X	1.40252	0.609916	3.45908	1.16894	0.00177036	0.252385	0.00951281	0.358464	1	0	2.83547	0.27175
4659	PPP1R12A	protein phosphatase 1 regulatory subunit 12A	-0.0893463	0.409377	-0.809236	3.7107	0.425274	0.000918437	0.579851	0.00351138	0	0	-0.0211468	1.00482
4660	PPP1R12B	protein phosphatase 1 regulatory subunit 12B	-0.177513	0.328927	-1.02736	1.89122	0.313134	0.0690911	0.470287	0.126132	0	0	-0.0581599	0.295763
4664	NAB1	NGFI-A binding protein 1	0.336228	0.4299	2.52156	3.21855	0.0177203	0.00327454	0.0555795	0.0101176	0	0	0.421994	0.857617
4665	NAB2	NGFI-A binding protein 2	0.518694	-0.301518	2.50606	-1.59254	0.0183625	0.122608	0.0571199	0.20181	0	0	0.644847	-0.209572
4666	NACA	nascent polypeptide-associated complex alpha subunit	0.421506	-0.61004	2.90308	-4.16155	0.00717056	0.000276595	0.0280062	0.00129631	0	-1	0.654491	-1.76136
4668	NAGA	alpha-N-acetylgalactosaminidase	-1.62272	-1.33059	-8.4731	-7.18354	3.54598e-09	8.60503e-08	4.57293e-07	1.84068e-06	-1	-1	-10.2877	-7.63099
4669	NAGLU	N-acetyl-alpha-glucosaminidase	-0.731723	-1.03794	-3.54397	-6.3173	0.00142064	8.1981e-07	0.0080608	1.13315e-05	-1	-1	-1.53195	-5.13333
4670	HNRNPM	heterogeneous nuclear ribonucleoprotein M	-0.147778	-0.212332	-1.37101	-1.98147	0.181375	0.0575399	0.319991	0.109095	0	0	-0.0731301	-0.204305
4671	NAIP	NLR family apoptosis inhibitory protein	-2.71676	-1.59323	-7.13246	-4.34386	9.80549e-08	0.000169212	5.60087e-06	0.00086249	-1	-1	-14.2677	-4.88204
4673	NAP1L1	nucleosome assembly protein 1 like 1	0.492747	0.249716	3.75873	1.90221	0.000809279	0.067585	0.0052186	0.123808	0	0	1.12467	0.226555
4676	NAP1L4	nucleosome assembly protein 1 like 4	0.106055	0.129826	0.836453	1.02562	0.410056	0.313941	0.566369	0.426145	0	0	0.026185	0.0480933
4677	NARS	asparaginyl-tRNA synthetase	0.0822789	-0.223149	0.438582	-1.18302	0.664365	0.246853	0.782545	0.352537	0	0	0.00876193	-0.101041
4678	NASP	nuclear autoantigenic sperm protein	-0.6176	0.243347	-4.7737	2.00949	5.27211e-05	0.0543153	0.000632606	0.103958	-1	0	-1.97562	0.239245
4682	NUBP1	nucleotide binding protein 1	-0.119977	-0.496485	-1.04138	-5.03869	0.306703	2.56368e-05	0.463684	0.000180559	0	0	-0.0400456	-1.85853
4683	NBN	nibrin	2.18601	3.20174	7.783	11.4066	1.90304e-08	5.59278e-12	1.64547e-06	9.77486e-10	1	1	12.6433	28.8473
4684	NCAM1	neural cell adhesion molecule 1	1.09675	2.35426	2.57486	7.2768	0.015667	6.78497e-08	0.0506891	1.50208e-06	0	1	1.42039	13.7096
4686	NCBP1	nuclear cap binding protein subunit 1	0.356848	0.317868	2.79981	2.56369	0.00920709	0.0160783	0.0339137	0.037813	0	0	0.524433	0.452123
4688	NCF2	neutrophil cytosolic factor 2	0.0554068	0.439441	0.25636	1.97165	0.799566	0.058708	0.877501	0.110911	0	0	0.00314447	0.419677
4689	NCF4	neutrophil cytosolic factor 4	-0.320387	0.010591	-1.51518	0.0514737	0.141051	0.959317	0.26587	0.97168	0	0	-0.184329	0.000132141
4690	NCK1	NCK adaptor protein 1	0.120721	-0.256434	0.832369	-1.93888	0.412317	0.0627614	0.568133	0.116841	0	0	0.0296429	-0.2391
4691	NCL	nucleolin	0.729092	0.267786	5.63161	2.05089	5.13359e-06	0.0498414	0.000107385	0.0968608	1	0	2.89381	0.271495
4692	NDN	necdin, MAGE family member	0.1042	0.956166	0.183335	2.18494	0.85587	0.0375141	0.912136	0.076478	0	0	0.00416182	1.06752
4693	NDP	NDP, norrin cystine knot growth factor	-0.895509	-1.88376	-1.75235	-3.10067	0.0907744	0.00440337	0.191718	0.0129718	0	-1	-0.642381	-3.55466
4694	NDUFA1	NADH:ubiquinone oxidoreductase subunit A1	-0.126047	-0.45225	-0.981383	-3.70833	0.334895	0.000924173	0.491863	0.00352752	0	0	-0.038842	-1.10916
4695	NDUFA2	NADH:ubiquinone oxidoreductase subunit A2	-0.565863	-0.865588	-3.96013	-6.53524	0.000474314	4.61502e-07	0.00341231	7.11978e-06	0	-1	-1.39596	-4.45565
4696	NDUFA3	NADH:ubiquinone oxidoreductase subunit A3	-0.511154	-0.512136	-2.64842	-3.30697	0.0131942	0.00261607	0.0446065	0.0083733	0	0	-0.690366	-1.06376
4697	NDUFA4	NDUFA4, mitochondrial complex associated	-0.371309	-0.727093	-3.70405	-7.3046	0.000934639	6.32217e-08	0.00582247	1.41854e-06	0	-1	-0.829835	-4.25216
4698	NDUFA5	NADH:ubiquinone oxidoreductase subunit A5	-0.131856	-0.032	-0.989193	-0.264454	0.331128	0.793387	0.488481	0.852278	0	0	-0.0410272	-0.00222139
4700	NDUFA6	NADH:ubiquinone oxidoreductase subunit A6	0.0647239	0.331045	0.434743	2.28864	0.667116	0.0299354	0.78347	0.0634992	0	0	0.0068593	0.396338
4701	NDUFA7	NADH:ubiquinone oxidoreductase subunit A7	-0.00651222	0.368084	-0.0404582	2.78767	0.968018	0.00947954	0.983192	0.0243574	0	0	-4.79413e-05	0.593855
4702	NDUFA8	NADH:ubiquinone oxidoreductase subunit A8	0.0959215	0.0979105	0.581933	0.657279	0.565316	0.516424	0.701844	0.622078	0	0	0.0147489	0.0201847
4703	NEB	nebulin	1.27652	1.03376	4.05502	3.47798	0.000368093	0.00168588	0.0028116	0.00580745	1	1	3.25647	2.31151
4704	NDUFA9	NADH:ubiquinone oxidoreductase subunit A9	0.0611338	-0.0747906	0.414746	-0.520088	0.681521	0.607133	0.793326	0.70267	0	0	0.00614688	-0.0114616
4705	NDUFA10	NADH:ubiquinone oxidoreductase subunit A10	-0.333507	-0.325811	-2.51332	-2.58475	0.0180591	0.0153112	0.0564024	0.0362465	0	0	-0.416451	-0.469407
4706	NDUFAB1	NADH:ubiquinone oxidoreductase subunit AB1	-0.1116	0.0521194	-0.834647	0.423252	0.411055	0.675378	0.567218	0.759165	0	0	-0.0274816	0.00623681
4707	NDUFB1	NADH:ubiquinone oxidoreductase subunit B1	-0.455089	-0.758429	-2.6733	-5.44815	0.0124437	8.43139e-06	0.0426954	7.28654e-05	0	-1	-0.623298	-3.13798
4708	NDUFB2	NADH:ubiquinone oxidoreductase subunit B2	-0.252733	-0.84424	-1.59781	-5.635	0.121427	5.08683e-06	0.237858	4.90336e-05	0	-1	-0.157625	-3.63826
4709	NDUFB3	NADH:ubiquinone oxidoreductase subunit B3	0.138352	0.0515536	0.85281	0.349007	0.401076	0.729722	0.558262	0.80299	0	0	0.0350255	0.00491253
4710	NDUFB4	NADH:ubiquinone oxidoreductase subunit B4	0.381709	0.15039	3.19645	1.28443	0.00346251	0.209626	0.0159364	0.310177	0	0	0.686164	0.076457
4711	NDUFB5	NADH:ubiquinone oxidoreductase subunit B5	0.243147	-0.168483	1.70272	-1.30469	0.0998136	0.202731	0.205926	0.302162	0	0	0.16687	-0.0875707
4712	NDUFB6	NADH:ubiquinone oxidoreductase subunit B6	-0.294457	-0.0135839	-1.71271	-0.097206	0.097935	0.923262	0.202596	0.945801	0	0	-0.204167	-0.000328732
4713	NDUFB7	NADH:ubiquinone oxidoreductase subunit B7	-0.832125	-0.366923	-4.49445	-2.38997	0.000112563	0.023898	0.00112759	0.0527305	-1	0	-2.45298	-0.468905
4714	NDUFB8	NADH:ubiquinone oxidoreductase subunit B8	0.214901	-0.106119	1.62482	-0.896188	0.115523	0.377872	0.2292	0.491941	0	0	0.13749	-0.0326939
4715	NDUFB9	NADH:ubiquinone oxidoreductase subunit B9	-0.338973	-0.51986	-2.45001	-3.88266	0.0208682	0.000582911	0.0628982	0.00238902	0	0	-0.407229	-1.36296
4716	NDUFB10	NADH:ubiquinone oxidoreductase subunit B10	-0.539029	-0.476156	-3.06802	-3.13619	0.00477666	0.00402901	0.0206001	0.0120399	0	0	-0.908873	-0.913922
4717	NDUFC1	NADH:ubiquinone oxidoreductase subunit C1	0.131535	-0.118233	0.764024	-0.77312	0.45131	0.445997	0.604309	0.556993	0	0	0.028772	-0.030049
4718	NDUFC2	NADH:ubiquinone oxidoreductase subunit C2	-0.22111	-0.0494495	-1.44301	-0.350597	0.160227	0.728542	0.291667	0.801891	0	0	-0.118319	-0.00474145
4719	NDUFS1	NADH:ubiquinone oxidoreductase core subunit S1	-0.434955	0.270387	-4.42834	2.82004	0.000134643	0.0087695	0.00128482	0.0228358	0	0	-1.25752	0.443809
4720	NDUFS2	NADH:ubiquinone oxidoreductase core subunit S2	-0.0892555	-0.0925168	-0.837566	-0.871711	0.40944	0.390856	0.565772	0.504448	0	0	-0.0220781	-0.0274945
4722	NDUFS3	NADH:ubiquinone oxidoreductase core subunit S3	-0.584137	-0.335713	-3.79944	-2.56201	0.000726759	0.0161408	0.00480993	0.0379204	0	0	-1.35395	-0.47709
[truncated: 11,284 more rows]
